# Supplementary material for: MTCH2 is a mitochondrial outer membrane protein insertase
Source: Science. Author manuscript; Available in PMC 2022 Nov 18. (PMC9674023; doi:10.1126/science.add1856)
Supplement: Table S1 [file NIHMS1847457-supplement-Table_S1.xlsx]

## Sheet: Supplementary Table 1
	GFP destabilization phenotype -> positive values mean that knockdown of that gene destabilizes GFP relative to RFP
	Rep1	Rep1	Rep1	Rep1	Rep1	Rep2	Rep2	Rep2	Rep2	Rep2	ave_Rep1_Rep2	ave_Rep1_Rep2	ave_Rep1_Rep2	ave_Rep1_Rep2	ave_Rep1_Rep2
	transcripts	Mann-Whitney p-value	average phenotype of strongest 3	sgRNA count_MW	sgRNA count_avg	transcripts	Mann-Whitney p-value	average phenotype of strongest 3	sgRNA count_MW	sgRNA count_avg	transcripts	Mann-Whitney p-value	average phenotype of strongest 3	sgRNA count_MW	sgRNA count_avg
gene
A1BG	P2	0.801687	0.0502018	5	5	P2	0.368111	-0.224441	5	5	P2	0.717492	-0.0515841	5	5
A1CF	P1P2	0.680854	-0.117594	5	5	P1P2	0.688231	0.115572	5	5	P1P2	0.926101	-0.00696249	5	5
A2M	P1P2	0.263198	-0.182452	5	5	P1P2	0.185578	0.25487	5	5	P1P2	0.892983	-0.0071488	5	5
A2ML1	P1P2	0.939311	0.00706211	5	5	P1P2	0.403474	0.0457267	5	5	P1P2	0.760372	0.0751052	5	5
A3GALT2	ENST00000442999.3	0.397913	-0.316277	5	5	ENST00000442999.3	0.0569381	0.357246	5	5	ENST00000442999.3	0.632678	0.115997	5	5
A4GALT	P1P2	0.581243	-0.0264876	5	5	P1P2	0.288	-0.233338	5	5	P1P2	0.320862	-0.128801	5	5
A4GNT	P1P2	0.603267	0.270718	5	5	P1P2	0.144054	-0.213203	5	5	P1P2	0.831267	-0.0410392	5	5
AAAS	P1P2	0.404411	-0.0799564	5	5	P1P2	0.345714	0.136427	5	5	P1P2	0.938058	-0.0293143	5	5
AACS	P1P2	0.827703	0.0620194	5	5	P1P2	0.981384	-0.178168	5	5	P1P2	0.648822	-0.0720955	5	5
AADAC	P1P2	0.914983	0.01377	5	5	P1P2	0.401367	0.160315	5	5	P1P2	0.46469	0.113233	5	5
AADACL2	P1P2	0.920894	0.0654454	5	5	P1P2	0.371893	0.182677	5	5	P1P2	0.462651	0.178134	5	5
AADACL3	P1P2	0.414514	-0.18027	5	5	P1P2	0.426363	-0.154449	5	5	P1P2	0.285192	-0.177369	5	5
AADACL4	P1P2	0.33707	0.181214	5	5	P1P2	0.667493	-0.0601798	5	5	P1P2	0.740723	0.087694	5	5
AADAT	P1P2	0.774304	-0.094426	5	5	P1P2	0.0497485	0.401641	5	5	P1P2	0.26967	0.167021	5	5
AAED1	P1P2	0.643053	0.152821	5	5	P1P2	0.324001	0.200848	5	5	P1P2	0.355398	0.181687	5	5
AAGAB	P1P2	0.403246	0.137196	5	5	P1P2	0.28461	-0.137131	5	5	P1P2	0.684669	-0.00154008	5	5
AAK1	P1P2	0.960398	0.027056	5	5	P1P2	0.687617	0.146945	5	5	P1P2	0.757827	0.0294916	5	5
AAMDC	P1P2	0.195702	-0.225115	5	5	P1P2	0.446002	0.0544563	5	5	P1P2	0.299358	-0.0397466	5	5
AAMP	P1P2	0.858781	0.0915007	5	5	P1P2	0.129976	0.294035	5	5	P1P2	0.282939	0.203295	5	5
AANAT	P1P2	0.210232	-0.257289	5	5	P1P2	0.120237	0.234947	5	5	P1P2	0.915487	0.0129562	5	5
AAR2	P1P2	0.202946	0.310326	5	5	P1P2	0.865991	-0.0143632	5	5	P1P2	0.472895	0.149694	5	5
AARD	P1P2	0.419025	0.24932	5	5	P1P2	0.379076	0.180737	5	5	P1P2	0.247833	0.170376	5	5
AARS	P1P2	0.00144257	0.999571	4	4	P1P2	0.000988387	0.663295	5	5	P1P2	0.000639907	0.798235	4	4
AARS2	P1P2	0.00167417	0.585786	5	5	P1P2	0.00176765	0.637422	5	5	P1P2	0.000281777	0.570474	5	5
AARSD1	P1	0.591779	0.163877	5	5	P1	0.184611	0.147681	5	5	P1	0.311982	0.155779	5	5
AASDH	P1P2	0.977883	0.0971156	5	5	P1P2	0.447246	-0.117431	5	5	P1P2	0.597432	-0.0252596	5	5
AASDHPPT	P1P2	0.748802	0.0594382	4	4	P1P2	0.298331	0.156048	5	5	P1P2	0.515738	0.0568019	4	4
AASS	P1P2	0.20888	-0.220799	5	5	P1P2	0.816146	-0.0834239	5	5	P1P2	0.24886	-0.18125	5	5
AATF	P1P2	0.920894	0.0648594	5	5	P1P2	0.174747	-0.0651332	5	5	P1P2	0.805941	-0.068161	5	5
AATK	ENST00000326724.4	0.504498	0.230148	5	5	ENST00000326724.4	0.452494	-0.311422	5	5	ENST00000326724.4	0.599754	-0.0406369	5	5
ABAT	P2	0.332921	-0.254033	5	5	P1	0.362594	-0.10145	5	5	P2	0.564236	-0.00789963	5	5
ABCA1	P1P2	0.64721	-0.0588119	5	5	P1P2	0.861404	0.0615825	5	5	P1P2	0.778253	-0.0344455	5	5
ABCA10	P1P2	0.122733	-0.246897	5	5	P1P2	0.248423	0.162617	5	5	P1P2	0.663312	-0.106578	5	5
ABCA12	P1P2	0.824802	-0.126644	5	5	P1P2	0.332869	-0.215192	5	5	P1P2	0.60441	-0.245447	5	5
ABCA13	P1P2	0.854559	0.0689873	5	5	P1P2	0.914721	0.0100577	5	5	P1P2	0.789168	0.00590865	5	5
ABCA2	P1P2	0.50397	-0.139505	5	5	P1P2	0.722897	0.139395	5	5	P1P2	0.869249	0.0364463	5	5
ABCA3	P1P2	0.0384775	0.540195	5	5	P1P2	0.0391169	0.43933	5	5	P1P2	0.00999093	0.430853	5	5
ABCA4	P1P2	0.877341	0.0639043	5	5	P1P2	0.961118	0.0063557	5	5	P1P2	0.838443	0.0358127	5	5
ABCA5	P1P2	0.238948	-0.397766	5	5	P1P2	0.41865	-0.205045	5	5	P1P2	0.353227	-0.241568	5	5
ABCA6	P1P2	0.579826	-0.182025	5	5	P1P2	0.435873	0.0821417	5	5	P1P2	0.826708	-0.0749151	5	5
ABCA7	P1	0.417835	-0.13531	5	5	P1	0.47203	-0.0840188	5	5	P2	0.446022	0.0931455	5	5
ABCA8	P1P2	0.297458	0.157926	5	5	P1P2	0.26395	-0.170761	5	5	P1P2	0.833875	0.00487987	5	5
ABCA9	P1P2	0.997689	0.085972	5	5	P1P2	0.592931	0.0882961	5	5	P1P2	0.814362	0.104828	5	5
ABCB1	ENST00000265724.3	0.962377	-0.016946	5	5	ENST00000265724.3	0.145662	0.203816	5	5	ENST00000265724.3	0.321269	0.121628	5	5
ABCB10	P1P2	0.759454	0.0394351	5	5	P1P2	0.0291619	0.4178	5	5	P1P2	0.322085	0.231236	5	5
ABCB11	P1P2	0.405579	0.238302	5	5	P1P2	0.850286	0.00902761	5	5	P1P2	0.600335	0.104224	5	5
ABCB4	P1P2	0.294018	-0.202013	5	5	P1P2	0.886354	-0.0499618	5	5	P1P2	0.265344	-0.158778	5	5
ABCB5	P1P2	0.319667	-0.149152	5	5	P1P2	0.902501	-0.0470869	5	5	P1P2	0.500635	-0.0679199	5	5
ABCB6	P1P2	0.225051	-0.207564	5	5	P1P2	0.0516704	0.414267	5	5	P1P2	0.531954	0.102887	5	5
ABCB7	P1P2	0.000284678	1.05149	5	5	P1P2	0.000233552	1.02198	5	5	P1P2	0.00012076	0.880268	5	5
ABCB8	P1P2	0.249335	0.115289	5	5	P1P2	0.260051	-0.322614	5	5	P1P2	0.641626	-0.0424937	5	5
ABCB9	P1	0.137418	-0.271352	5	5	P2	0.209383	0.470062	6	6	P1	0.362841	-0.138157	5	5
ABCC1	P1P2	0.535906	-0.102392	5	5	P1P2	0.380432	0.221726	5	5	P1P2	0.906873	0.0808655	5	5
ABCC10	P1P2	0.514859	-0.191864	5	5	P1P2	0.705178	-0.0532573	5	5	P1P2	0.821504	-0.0981641	5	5
ABCC11	P1	0.216011	0.159597	5	5	P2	0.515954	-0.151436	5	5	P2	0.333234	-0.0615521	5	5
ABCC12	ENST00000311303.3	0.816115	0.0365664	5	5	ENST00000311303.3	0.802906	-0.0599945	5	5	ENST00000311303.3	0.83779	5.5899e-05	5	5
ABCC2	P1P2	0.0597406	0.416054	5	5	P1P2	0.710756	-0.0949801	5	5	P1P2	0.178795	0.193748	5	5
ABCC3	P1P2	0.401851	-0.288445	5	5	P1P2	0.529232	0.0517272	5	5	P1P2	0.509713	-0.229973	5	5
ABCC4	P1P2	0.219409	-0.162204	5	5	P1P2	0.461063	0.0891695	5	5	P1P2	0.860706	-0.0365173	5	5
ABCC5	P1P2	0.783508	-0.14093	5	5	P1P2	0.715728	-0.0865495	5	5	P1P2	0.679152	-0.0859859	5	5
ABCC6	ENST00000205557.7	0.434674	-0.165528	5	5	ENST00000205557.7	0.0829329	0.278414	4	4	ENST00000205557.7	0.369418	0.117015	4	4
ABCC8	P1P2	0.834803	0.181608	5	5	P1P2	0.306338	-0.178818	5	5	P1P2	0.583015	-0.0306761	5	5
ABCC9	P1P2	0.696086	0.195947	5	5	P1P2	0.649403	0.0418008	5	5	P1P2	0.899593	0.171212	5	5
ABCD1	P1P2	0.018062	0.344427	5	5	P1P2	0.855188	0.147121	5	5	P1P2	0.0862574	0.254564	5	5
ABCD2	P1P2	0.314065	0.212486	5	5	P1P2	0.440797	0.0310567	5	5	P1P2	0.267501	0.0789842	5	5
ABCD3	P1P2	0.812261	0.00944211	5	5	P1P2	0.0926274	-0.265712	5	5	P1P2	0.352361	-0.0892639	5	5
ABCD4	P1P2	0.920894	-0.0490877	5	5	P1P2	0.812589	0.0402516	5	5	P1P2	0.891001	0.0209158	5	5
ABCE1	P1P2	0.100186	0.242311	5	5	P1P2	0.350639	0.0531496	5	5	P1P2	0.735049	0.0597872	5	5
ABCF1	P1	0.352492	-0.0175826	5	5	P2	0.255843	0.089987	5	5	P2	0.219638	0.120591	5	5
ABCF2	P1P2	0.0960671	0.597193	5	5	P1P2	0.705487	0.00509251	5	5	P1P2	0.299358	0.226385	5	5
ABCF3	P1P2	0.403246	0.21478	5	5	P1P2	0.444015	0.190472	5	5	P1P2	0.467757	0.218521	5	5
ABCG1	P1P2	0.722646	0.166009	4	4	P1P2	0.761975	-0.128506	4	4	P1P2	0.911085	0.0361128	4	4
ABCG2	P1P2	0.878088	0.120204	3	3	P1P2	0.574554	-0.0703306	3	3	P1P2	0.850185	0.0249366	3	3
ABCG4	P1P2	0.940299	-0.0866771	5	5	P1P2	0.667796	-0.0779271	5	5	P1P2	0.577864	-0.0279263	5	5
ABCG5	P1P2	0.873102	0.114815	5	5	P1P2	0.377272	0.121097	5	5	P1P2	0.499042	0.132132	5	5
ABCG8	P1P2	0.0490747	0.277723	5	5	P1P2	0.255669	0.201467	5	5	P1P2	0.0373909	0.209072	5	5
ABHD1	P1P2	0.126592	0.42124	5	5	P1P2	0.0272472	-0.417695	5	5	P1P2	0.831919	-0.0919148	5	5
ABHD10	P1P2	0.720713	-0.166561	5	5	P1P2	0.0963229	0.313945	5	5	P1P2	0.390806	0.00561944	5	5
ABHD11	P1P2	0.703442	-0.0124472	5	5	P1P2	0.300465	-0.191517	5	5	P1P2	0.486396	-0.0840046	5	5
ABHD12	P1P2	0.802646	-0.0801822	5	5	P1P2	0.803551	-0.000140097	5	5	P1P2	0.910847	0.0200835	5	5
ABHD12B	P1P2	0.151054	0.216798	5	5	P1P2	0.57033	-0.0674218	4	4	P1P2	0.154	0.116766	4	4
ABHD13	P1P2	0.919909	0.000906838	5	5	P1P2	0.953482	-0.0373317	5	5	P1P2	0.987333	0.0479447	5	5
ABHD14A	P1P2	0.204861	0.261415	5	5	P1P2	0.379528	-0.0723458	5	5	P1P2	0.621421	0.0625147	5	5
ABHD14B	P1	0.648995	-0.21911	5	5	P2	0.358872	-0.277883	5	5	P2	0.556919	-0.0717501	5	5
ABHD15	P1P2	0.389651	-0.169137	5	5	P1P2	0.589477	-0.0811727	5	5	P1P2	0.331983	-0.102837	5	5
ABHD16A	P1P2	0.436623	0.0737617	5	5	P1P2	0.536623	0.189571	5	5	P1P2	0.309987	0.11205	5	5
ABHD16B	P1P2	0.65108	-0.0809021	5	5	P1P2	0.391851	0.249335	5	5	P1P2	0.615532	0.0602275	5	5
ABHD17A	P1P2	0.610787	-0.16721	5	5	P1P2	0.989029	0.0383251	5	5	P1P2	0.774411	-0.102974	5	5
ABHD17B	P1P2	0.175739	-0.238526	4	4	P1P2	0.209519	-0.144711	4	4	P1P2	0.0403864	-0.191618	4	4
ABHD17C	P1P2	0.110962	0.455517	5	5	P1P2	0.0851996	0.253483	5	5	P1P2	0.059303	0.450365	5	5
ABHD2	P1P2	0.493466	-0.152003	5	5	P1P2	0.110799	-0.199813	5	5	P1P2	0.134075	-0.198375	5	5
ABHD3	P1P2	0.338738	0.214291	5	5	P1P2	0.656314	0.0522636	5	5	P1P2	0.365492	0.0856107	5	5
ABHD4	P1P2	0.0397751	-0.368776	5	5	P1P2	0.750228	0.0244185	5	5	P1P2	0.196995	-0.212459	5	5
ABHD5	P1P2	0.817722	-0.335982	5	5	P1P2	0.811942	0.11198	5	5	P1P2	0.867276	-0.179304	5	5
ABHD6	P1P2	0.0940997	0.337376	5	5	P1P2	0.0572646	-0.34116	5	5	P1P2	0.836485	-0.0244914	5	5
ABHD8	P1P2	0.658249	0.0160805	5	5	P1P2	0.597529	-0.0806816	4	4	P1P2	0.620078	-0.100307	4	4
ABI1	P1P2	0.918923	0.119119	5	5	P1P2	0.951491	0.09744	5	5	P1P2	0.829312	0.0344565	5	5
ABI2	P1P2	0.363965	0.246976	5	5	P1P2	0.25724	-0.183406	5	5	P1P2	0.399631	0.0617473	5	5
ABI3	P1P2	0.259159	-0.096928	5	5	P1P2	0.523791	0.0538984	5	5	P1P2	0.482741	-0.00301743	5	5
ABI3BP	P1P2	0.95018	0.0419329	5	5	P1P2	0.484179	0.121965	5	5	P1P2	0.614944	0.0532737	5	5
ABL1	ENST00000372348.2	0.937665	-0.0146763	5	5	ENST00000372348.2	0.552672	-0.0749251	5	5	ENST00000372348.2	0.585885	-0.0527003	5	5
ABL2	P1	0.0322819	-0.724406	5	5	P1	0.346083	-0.183352	4	4	P1	0.0492286	-0.299442	4	4
ABLIM1	ENST00000277895.5	0.402548	-0.0644652	5	5	ENST00000277895.5	0.71604	-0.0339646	5	5	ENST00000277895.5	0.423905	-0.109384	5	5
ABLIM2	P1P2	0.901209	-0.0891497	5	5	P1P2	0.188362	-0.160439	5	5	P1P2	0.254389	-0.163787	5	5
ABLIM3	P1P2	0.190466	-0.243876	5	5	P1P2	0.738878	-0.0567369	5	5	P1P2	0.247833	-0.161547	5	5
ABO	P1	0.366156	0.148691	5	5	P1	0.118065	-0.142808	5	5	P2	0.153764	0.126522	5	5
ABR	P1P2	0.854967	-0.0260785	4	4	P1P2	0.0426128	0.279113	4	4	P1P2	0.180081	0.126015	4	4
ABRA	P1P2	0.0595166	0.371421	5	5	P1P2	0.881749	0.0402128	5	5	P1P2	0.200205	0.205817	5	5
ABRACL	P1P2	0.697922	-0.0811519	5	5	P1P2	0.252718	-0.0802341	5	5	P1P2	0.337426	-0.080693	5	5
ABT1	P1P2	0.382846	0.129735	5	5	P1P2	0.0257447	-0.261679	5	5	P1P2	0.376663	-0.0821176	5	5
ABTB1	P1P2	0.283487	0.183849	5	5	P1P2	0.983378	0.01123	5	5	P1P2	0.541318	0.116452	5	5
ABTB2	P1P2	0.410267	0.109396	5	5	P1P2	0.0559144	-0.291013	5	5	P1P2	0.481179	-0.0617029	5	5
ACAA1	P1P2	0.943262	-0.0461233	5	5	P1P2	0.635672	0.145873	5	5	P1P2	0.553558	0.0583937	5	5
ACAA2	P1P2	0.596649	0.131518	5	5	P1P2	0.668099	0.15782	5	5	P1P2	0.56029	0.144669	5	5
ACACA	P1P2	0.00477273	-0.670031	5	5	P1P2	0.203631	-0.425245	5	5	P1P2	0.0292522	-0.6394	5	5
ACACB	P1	0.230797	-0.320774	5	5	P1	0.57065	0.119475	5	5	P1	0.676706	-0.0886712	5	5
ACAD10	P1P2	0.087237	0.355308	5	5	P1P2	0.00298555	-0.518062	5	5	P1P2	0.187592	-0.144475	5	5
ACAD11	P1P2	0.585504	0.125116	5	5	P1P2	0.280319	-0.273515	5	5	P1P2	0.612596	-0.0762123	5	5
ACAD8	P1P2	0.503178	-0.147115	5	5	P1P2	0.944524	-0.00853216	5	5	P1P2	0.514553	-0.11765	5	5
ACAD9	P1P2	0.328191	0.101329	5	5	P1P2	0.536623	0.0353273	5	5	P1P2	0.400567	0.0932608	5	5
ACADL	P1P2	0.504763	-0.187234	5	5	P1P2	0.465637	0.271002	5	5	P1P2	0.940718	0.137025	5	5
ACADM	P1P2	0.377232	-0.0959438	5	5	P1P2	0.344225	-0.181283	5	5	P1P2	0.28107	-0.167162	5	5
ACADS	P1P2	0.609627	-0.108646	5	5	P1P2	0.7699	-0.111031	5	5	P1P2	0.577864	-0.0835313	5	5
ACADSB	P1P2	0.818687	-0.0370782	5	5	P1P2	0.170939	-0.174235	5	5	P1P2	0.24715	-0.105657	5	5
ACADVL	P1P2	0.479987	-0.0917071	5	5	P1P2	0.507109	0.251705	5	5	P1P2	0.757827	0.0513654	5	5
ACAN	P1P2	0.995378	-0.00759881	5	5	P1P2	0.655974	-0.139394	4	4	P1P2	0.698504	-0.0734963	4	4
ACAP1	P1P2	0.116442	0.106569	5	5	P1P2	0.193878	-0.340429	5	5	P1P2	0.878466	0.0215186	5	5
ACAP2	P1P2	0.4376	-0.186922	5	5	P1P2	0.897224	0.0611219	5	5	P1P2	0.523216	-0.0452272	5	5
ACAP3	P1P2	0.976563	0.0414118	5	5	P1P2	0.442281	-0.0866857	5	5	P1P2	0.655447	-0.0730862	5	5
ACAT1	P1P2	0.837065	0.133772	5	5	P1P2	0.356911	0.170896	5	5	P1P2	0.478582	0.149673	5	5
ACAT2	P1P2	0.390677	-0.182159	4	4	P1P2	0.372203	0.0278956	4	4	P1P2	0.886679	-0.0771315	4	4
ACBD3	P1P2	0.889753	-0.0514748	5	5	P1P2	0.104601	0.334607	5	5	P1P2	0.333652	0.179038	5	5
ACBD4	P2	0.366375	-0.184177	5	5	P2	0.327489	0.100441	5	5	P1	0.72939	0.0518705	5	5
ACBD5	P1P2	0.721332	0.00458355	5	5	P1P2	0.0693268	-0.3413	5	5	P1P2	0.357577	-0.157367	5	5
ACBD6	P1P2	0.0940997	-0.439024	5	5	P1P2	0.0731142	0.261359	5	5	P1P2	0.645819	-0.0564495	5	5
ACBD7	P1P2	0.989293	0.0363458	4	4	P1P2	0.687237	-0.055471	4	4	P1P2	0.844788	-0.012835	4	4
ACCS	P1P2	0.540824	-0.122659	5	5	P1P2	0.259698	-0.103841	5	5	P1P2	0.364165	-0.167657	5	5
ACCSL	ENST00000378832.1	0.602654	-0.126219	4	4	ENST00000378832.1	0.296148	0.151639	4	4	ENST00000378832.1	0.863114	0.0127102	4	4
ACD	P1P2	0.396759	0.137524	5	5	P1P2	0.933585	0.343092	5	5	P1P2	0.65424	0.212917	5	5
ACE	P2	0.0101579	-0.552721	5	5	P1	0.404413	-0.0782423	5	5	P2	0.0577437	-0.449833	5	5
ACE2	P1P2	0.522095	0.124844	5	5	P1P2	0.75086	0.0690833	5	5	P1P2	0.448019	0.0447743	5	5
ACER1	P1P2	0.592923	-0.189659	5	5	P1P2	0.406766	-0.22912	5	5	P1P2	0.450022	-0.20939	5	5
ACER2	P1P2	0.694252	-0.0582287	5	5	P1P2	0.435628	0.131691	5	5	P1P2	0.765468	0.0509636	5	5
ACER3	P1P2	0.436623	-0.191114	5	5	P1P2	0.473314	0.137077	5	5	P1P2	0.841709	-0.0270187	5	5
ACHE	P1	0.0118488	0.499851	5	5	P2	0.599287	0.0153431	5	5	P1	0.0485135	0.295877	5	5
ACIN1	P2	0.0230822	-0.376715	5	5	P2	0.00110248	-0.511673	5	5	P2	0.0005088	-0.376236	5	5
ACKR2	P1P2	0.894006	0.0431715	5	5	P1P2	0.158163	-0.196536	5	5	P1P2	0.470836	-0.0766005	5	5
ACKR3	P1	0.196848	-0.275676	5	5	P1	0.539373	-0.0249872	5	5	P1	0.203749	-0.229394	5	5
ACKR4	P1P2	0.316058	0.311388	5	5	P1P2	0.871566	-0.0481653	5	5	P1P2	0.568761	0.0602938	5	5
ACLY	P1P2	0.165444	-1.0716	5	5	P1P2	0.0219706	-1.08659	5	5	P1P2	0.0896785	-1.07909	5	5
ACMSD	P1P2	0.0644906	0.431	5	5	P1P2	0.495442	-0.202553	5	5	P1P2	0.484828	0.204903	5	5
ACN9	P1P2	0.356579	0.108206	5	5	P1P2	0.728837	-0.0487632	5	5	P1P2	0.529216	0.0581234	5	5
ACO1	P1P2	0.436623	-0.233047	5	5	P1P2	0.208413	0.465536	5	5	P1P2	0.559165	0.0520933	5	5
ACO2	P1P2	0.960728	-0.0141414	5	5	P1P2	0.63211	-0.0653424	5	5	P1P2	0.816308	-0.108384	5	5
ACOT1	P1P2	0.137638	0.364822	5	5	P1P2	0.0689444	-0.32343	5	5	P1P2	0.95003	0.0206965	5	5
ACOT11	P1	0.424764	-0.071806	5	5	P2	0.697764	0.116372	5	5	P2	0.337426	0.21042	5	5
ACOT12	P1P2	0.926152	0.00538771	5	5	P1P2	0.276977	0.124163	4	4	P1P2	0.938549	0.0341731	4	4
ACOT13	P1P2	0.966335	-0.0198305	5	5	P1P2	0.215584	0.208735	5	5	P1P2	0.402442	0.103819	5	5
ACOT2	P1P2	0.753161	0.0573785	5	5	P1P2	0.659629	0.0650346	5	5	P1P2	0.731275	0.0892908	5	5
ACOT4	P1P2	0.192717	0.459731	5	5	P1P2	0.647905	-0.119196	5	5	P1P2	0.728135	0.191883	5	5
ACOT6	P1P2	0.622437	-0.0551062	5	5	P1P2	0.915052	0.0545657	5	5	P1P2	0.692668	-0.0762232	5	5
ACOT7	P1P2	0.536451	-0.0642232	5	5	P1P2	0.760362	-0.195002	5	5	P1P2	0.625558	-0.185075	5	5
ACOT8	P1P2	0.732826	0.119857	5	5	P1P2	0.698072	-0.0837219	5	5	P1P2	0.971338	-0.00529423	5	5
ACOT9	P1P2	0.365279	0.307468	5	5	P1P2	0.512192	-0.0789106	5	5	P1P2	0.531954	0.0837152	5	5
ACOX1	P1P2	0.519677	0.322992	5	5	P1P2	0.0347474	0.425276	5	5	P1P2	0.0467322	0.36658	5	5
ACOX2	P2	0.301699	-0.211425	5	5	P2	0.516492	-0.160405	5	5	P2	0.309987	-0.129307	5	5
ACOX3	P1	0.235173	0.379647	5	5	P1	0.151161	-0.116883	5	5	P2	0.735049	-0.193569	5	5
ACOXL	P1P2	0.326352	-0.272139	5	5	P1P2	0.623538	-0.131369	5	5	P1P2	0.379829	-0.156917	5	5
ACP1	P1P2	0.94425	0.0482315	5	5	P1P2	0.0152538	0.537931	5	5	P1P2	0.220581	0.319295	5	5
ACP2	P1P2	0.436623	0.246062	5	5	P1P2	0.501788	-0.1369	5	5	P1P2	0.575582	0.0243437	5	5
ACP5	P1	0.18754	-0.276982	5	5	P1	0.276623	-0.222496	5	5	P1	0.0826464	-0.228012	5	5
ACP6	P1P2	0.879299	0.110755	5	5	P1P2	0.662952	0.1277	5	5	P1P2	0.879784	0.0249005	5	5
ACPL2	P1P2	0.751905	-0.248087	5	5	P1P2	0.576359	0.0716753	4	4	P1P2	0.485436	0.0775446	4	4
ACPP	P1P2	0.128765	0.313554	5	5	P1P2	0.222298	0.177737	5	5	P1P2	0.0397438	0.213592	5	5
ACPT	ENST00000270593.1	0.871798	-0.0306093	5	5	ENST00000270593.1	0.397404	0.0958033	5	5	ENST00000270593.1	0.73442	0.00216931	5	5
ACR	P1P2	0.470011	-0.151254	5	5	P1P2	0.0885777	0.337191	5	5	P1P2	0.487444	0.103029	5	5
ACRBP	P1P2	0.600385	0.0879002	5	5	P1P2	0.691915	-0.0775115	5	5	P1P2	0.936729	0.0281803	5	5
ACRC	P1P2	0.44447	0.0880745	5	5	P1P2	0.422496	0.0505202	5	5	P1P2	0.286702	0.111727	5	5
ACRV1	P1P2	0.450159	0.142836	5	5	P1P2	0.973741	-0.0127502	5	5	P1P2	0.532503	0.121931	5	5
ACSBG1	P1P2	0.559603	-0.172682	5	5	P1P2	0.82879	0.0178427	5	5	P1P2	0.635655	-0.0774197	5	5
ACSBG2	P1P2	0.316058	0.253922	5	5	P1P2	0.0900694	-0.302616	5	5	P1P2	0.700701	-0.0739725	5	5
ACSF2	P1P2	0.367914	-0.123494	5	5	P1P2	0.760362	0.00165373	5	5	P1P2	0.429251	-0.0701447	5	5
ACSF3	P1P2	0.15558	-0.313997	5	5	P1P2	0.13221	-0.330489	5	5	P1P2	0.110678	-0.356093	5	5
ACSL1	P1P2	0.383524	-0.104088	5	5	P1P2	0.768945	0.256889	5	5	P1P2	0.366821	-0.0129835	5	5
ACSL3	P1P2	0.628298	0.0889774	5	5	P1P2	0.758776	0.135172	5	5	P1P2	0.646419	0.100727	5	5
ACSL4	P1P2	0.881584	-0.112807	5	5	P1P2	0.191176	-0.0796312	5	5	P1P2	0.517793	-0.133325	5	5
ACSL5	P2	0.294018	0.171745	5	5	P2	0.0796107	-0.271089	5	5	P1	0.602662	-0.184989	5	5
ACSL6	P1	0.361783	0.712431	5	5	P2	0.104512	-0.276267	5	5	P1	0.563671	0.414978	5	5
ACSM1	P1P2	0.806809	-0.0414599	5	5	P1P2	0.0246054	0.289006	5	5	P1P2	0.196126	0.182656	5	5
ACSM2A	P1P2	0.302086	0.138719	5	5	P1P2	0.185855	0.2159	5	5	P1P2	0.148999	0.230196	5	5
ACSM2B	P1P2	0.74765	-0.111089	6	6	P1P2	0.040325	0.409875	6	6	P1P2	0.377814	0.184893	6	6
ACSM3	P1P2	0.847423	0.0990804	5	5	P1P2	0.336417	-0.140076	5	5	P1P2	0.662705	-0.0644651	5	5
ACSM4	ENST00000399422.4	0.392211	-0.27304	4	4	ENST00000399422.4	0.543426	0.0782044	4	4	ENST00000399422.4	0.583002	-0.107247	4	4
ACSM5	P1P2	0.973593	0.036881	5	5	P1P2	0.561626	-0.0967436	5	5	P1P2	0.668778	-0.0550384	5	5
ACSS1	P1P2	0.99934	0.0565146	5	5	P1P2	0.831363	-0.101776	4	4	P1P2	0.461791	0.0717769	4	4
ACSS2	P1P2	0.674797	-0.104809	5	5	P1P2	0.2993	0.17721	5	5	P1P2	0.681602	0.093178	5	5
ACSS3	P1P2	0.0422296	0.333035	5	5	P1P2	0.331	0.429351	5	5	P1P2	0.0781645	0.377338	5	5
ACTA1	P2	0.314662	-0.15799	5	5	P2	0.156695	-0.228849	5	5	P2	0.061591	-0.217921	5	5
ACTA2	P1	0.295543	0.116083	5	5	P1	0.32482	-0.143696	5	5	P2	0.917701	-0.0429203	6	6
ACTB	P1P2	0.0804252	0.40151	5	5	P1P2	0.16188	-0.268274	5	5	P1P2	0.619062	0.0977321	5	5
ACTBL2	P1P2	0.969634	0.106072	5	5	P1P2	0.894587	0.0898019	5	5	P1P2	0.877807	-0.0156505	5	5
ACTC1	P1P2	0.134378	-0.337548	5	5	P1P2	0.285925	0.187586	5	5	P1P2	0.7382	-0.103411	5	5
ACTG1	P1P2	0.0486478	0.287413	5	5	P1P2	0.474858	0.212978	5	5	P1P2	0.0697942	0.206433	5	5
ACTG2	P2	0.00811205	0.454154	5	5	P2	0.691915	0.0891207	5	5	P2	0.0495706	0.326519	5	5
ACTL10	P1P2	0.867238	0.0191917	5	5	P1P2	0.673263	-0.0680395	5	5	P1P2	0.871223	0.0190717	5	5
ACTL6A	P1P2	0.000110843	-1.80853	5	5	P1P2	0.000110867	-1.82603	5	5	P1P2	0.000110497	-1.77125	5	5
ACTL6B	P1P2	0.0123448	-0.390696	5	5	P1P2	0.88142	0.14944	5	5	P1P2	0.124376	-0.191759	5	5
ACTL7A	P1P2	0.728547	0.0260278	4	4	P1P2	0.131576	-0.223398	4	4	P1P2	0.453867	-0.0864574	4	4
ACTL7B	P1P2	0.098657	-0.217423	5	5	P1P2	0.898873	-0.0535326	5	5	P1P2	0.18288	-0.116797	5	5
ACTL8	P1P2	0.622437	0.0675927	5	5	P1P2	0.635672	-0.105156	5	5	P1P2	0.906873	0.061792	5	5
ACTL9	P1P2	0.80713	0.158486	5	5	P1P2	0.178752	0.254397	5	5	P1P2	0.265344	0.217834	5	5
ACTN1	P1P2	0.741876	0.0490499	5	5	P1P2	0.815176	-0.0510001	5	5	P1P2	0.973337	-0.0030025	5	5
ACTN2	P1P2	0.703749	0.081457	5	5	P1P2	0.00441722	-0.549624	5	5	P1P2	0.0495706	-0.258566	5	5
ACTN3	P1P2	0.830928	0.111401	5	5	P1P2	0.269151	-0.0768817	5	5	P1P2	0.598012	-0.0639337	5	5
ACTN4	P1P2	0.651974	0.0714962	5	5	P1P2	0.842129	0.00626295	5	5	P1P2	0.546865	0.0165182	5	5
ACTR10	P1P2	0.535361	0.0977007	5	5	P1P2	0.0201813	0.791211	5	5	P1P2	0.0266343	0.461927	5	5
ACTR1A	P1P2	0.0596285	0.331276	5	5	P1P2	0.0683108	-0.242476	5	5	P1P2	0.724999	0.0462694	5	5
ACTR1B	P1P2	0.778426	-0.104182	5	5	P1P2	0.986702	0.141838	5	5	P1P2	0.95003	0.00985868	5	5
ACTR2	P1P2	0.150231	-0.155757	5	5	P1P2	0.233874	0.192434	5	5	P1P2	0.910847	-0.069098	5	5
ACTR3	P1P2	0.0800678	0.368611	5	5	P1P2	0.898543	-0.0742191	5	5	P1P2	0.203749	0.183731	5	5
ACTR3B	P1P2	0.984863	-0.053404	4	4	P1P2	0.453497	-0.102488	5	5	P1P2	0.766698	-0.0779461	4	4
ACTR3C	P1P2	0.722895	0.0867638	6	6	P1P2	0.281347	-0.0835013	6	6	P1P2	0.50631	-0.00249622	6	6
ACTR5	P1P2	0.805207	-0.157294	5	5	P1P2	0.0250072	0.400871	5	5	P1P2	0.154488	0.111448	5	5
ACTR6	P1P2	0.603555	-0.195655	5	5	P1P2	0.925306	0.114942	5	5	P1P2	0.658467	-0.0776084	5	5
ACTR8	P1P2	0.0173095	0.484587	5	5	P1P2	0.620299	0.183883	5	5	P1P2	0.0462727	0.349369	5	5
ACTRT1	P1P2	0.163684	-0.254311	5	5	P1P2	0.170159	-0.200404	5	5	P1P2	0.0529608	-0.186641	5	5
ACTRT2	P1P2	0.254128	-0.363113	5	5	P1P2	0.210227	0.178671	5	5	P1P2	0.862676	0.065613	5	5
ACTRT3	P1P2	0.413568	0.213015	5	5	P1P2	0.821976	-0.0749111	5	5	P1P2	0.691435	0.100109	5	5
ACVR1	P1P2	0.990096	0.00674321	5	5	P1P2	0.573768	-0.103921	5	5	P1P2	0.770575	-0.0671633	5	5
ACVR1B	P1P2	0.0588485	0.394388	5	5	P1P2	0.610045	-0.0414533	5	5	P1P2	0.132993	0.136778	5	5
ACVR1C	P1P2	0.260034	-0.308674	5	5	P1P2	0.752125	0.109079	5	5	P1P2	0.446022	-0.0431732	5	5
ACVR2A	P1P2	0.910389	0.0196617	5	5	P1P2	0.910756	-0.0137637	5	5	P1P2	0.960014	0.0242575	5	5
ACVR2B	P1P2	0.662746	0.101546	5	5	P1P2	0.502053	0.300553	5	5	P1P2	0.328662	0.157529	5	5
ACVRL1	P1P2	0.499491	0.136988	5	5	P1P2	0.59784	0.0358201	5	5	P1P2	0.441547	0.0979561	5	5
ACY1	P1P2	0.445456	0.145242	5	5	P1P2	0.175808	-0.166279	5	5	P1P2	0.623193	-0.0587649	5	5
ACY3	P2	0.0963982	-0.403557	5	5	P2	0.923321	0.00130916	5	5	P2	0.266061	-0.134964	5	5
ACYP1	P2	0.0399749	0.611754	5	5	P2	0.628261	-0.10219	5	5	P2	0.120334	0.331886	5	5
ACYP2	P1P2	0.448671	-0.225881	5	5	P1P2	0.376822	0.145922	5	5	P1P2	0.978668	0.0830909	5	5
ADA	P1P2	0.298418	0.318228	5	5	P1P2	0.114005	-0.295894	5	5	P1P2	0.825406	-0.0206382	5	5
ADAD1	P1P2	0.162063	-0.307679	5	5	P1P2	0.25724	-0.170195	5	5	P1P2	0.0710922	-0.106394	5	5
ADAD2	P1P2	0.00975273	0.387465	5	5	P1P2	0.691915	0.0696311	5	5	P1P2	0.0302577	0.224645	5	5
ADAL	P1P2	0.254818	0.418143	5	5	P1P2	0.0024996	0.681239	5	5	P1P2	0.00899948	0.515739	5	5
ADAM10	P1P2	0.611367	-0.427831	5	5	P1P2	0.727585	-0.343147	5	5	P1P2	0.609667	-0.34983	5	5
ADAM11	P1P2	0.379247	-0.0367785	5	5	P1P2	0.553787	-0.190907	5	5	P1P2	0.569895	-0.156938	5	5
ADAM12	P1P2	0.113582	0.329749	5	5	P1P2	0.530324	0.153267	5	5	P1P2	0.0973532	0.245312	5	5
ADAM15	P1P2	0.866587	0.145407	5	5	P1P2	0.873535	-0.0122922	5	5	P1P2	0.533051	0.104637	5	5
ADAM17	P1P2	0.197711	-0.303508	5	5	P1P2	0.533605	0.0543389	5	5	P1P2	0.302874	-0.0852404	5	5
ADAM18	P1P2	0.312675	0.103324	5	5	P1P2	0.137426	0.327933	5	5	P1P2	0.279581	0.186319	5	5
ADAM19	P1P2	0.461408	-0.162978	5	5	P1P2	0.459039	0.149773	5	5	P1P2	0.963344	0.043261	5	5
ADAM2	P1P2	0.0737178	-0.178602	5	5	P1P2	0.098172	-0.360524	5	5	P1P2	0.0214731	-0.336263	5	5
ADAM20	P1P2	0.407216	0.224844	5	5	P1P2	0.0501378	0.351531	5	5	P1P2	0.0639516	0.282367	5	5
ADAM21	P1P2	0.106045	0.342146	5	5	P1P2	0.353442	-0.244304	5	5	P1P2	0.350634	0.0736043	5	5
ADAM22	P1P2	0.623315	0.086986	5	5	P1P2	0.22293	-0.343258	5	5	P1P2	0.728762	-0.0829603	5	5
ADAM23	P1P2	0.387829	-0.115713	5	5	P1P2	0.134039	-0.237186	5	5	P1P2	0.48222	-0.131026	5	5
ADAM28	P1P2	0.146054	-0.5864	5	5	P1P2	0.0695243	-0.250326	4	4	P1P2	0.129	-0.237256	4	4
ADAM29	P1P2	0.669062	-0.11936	5	5	P1P2	0.801939	-0.0508755	5	5	P1P2	0.778894	-0.104225	5	5
ADAM30	P1P2	0.1993	0.189287	5	5	P1P2	0.619418	-0.0756449	5	5	P1P2	0.588762	0.0574145	5	5
ADAM32	P1P2	0.543016	0.0917088	5	5	P1P2	0.995013	0.148458	5	5	P1P2	0.598593	0.0836736	5	5
ADAM33	P1P2	0.36506	-0.147594	5	5	P1P2	0.778195	-0.133817	5	5	P1P2	0.468782	-0.18774	5	5
ADAM7	P1P2	0.0942624	0.303121	5	5	P1P2	0.0745944	0.46375	5	5	P1P2	0.0192577	0.335382	5	5
ADAM8	P1P2	0.113393	-0.352327	5	5	P1P2	0.110706	1.05037	5	5	P1P2	0.302482	0.299412	5	5
ADAM9	P1P2	0.0517031	0.484627	5	5	P1P2	0.166682	0.454013	5	5	P1P2	0.0207725	0.373415	5	5
ADAMDEC1	P1P2	0.941287	-0.239026	5	5	P1P2	0.15989	-0.0334369	5	5	P1P2	0.559165	-0.168094	5	5
ADAMTS1	P2	0.0828171	0.369637	5	5	P1	0.89228	-0.100086	5	5	P2	0.205539	0.10513	5	5
ADAMTS10	P1P2	0.0335372	0.363298	5	5	P1P2	0.417931	0.358258	5	5	P1P2	0.0486088	0.357264	5	5
ADAMTS12	P1P2	0.574738	0.124971	5	5	P1P2	0.329551	-0.169377	5	5	P1P2	0.906211	-0.0960375	5	5
ADAMTS13	P1P2	0.755677	0.0705019	5	5	P1P2	0.857477	0.0268873	5	5	P1P2	0.959348	-0.00734004	5	5
ADAMTS14	P1P2	0.473323	0.0985966	5	5	P1P2	0.193165	-0.0651164	5	5	P1P2	0.740092	-0.0245547	5	5
ADAMTS15	P1P2	0.796892	-0.0739309	5	5	P1P2	0.450741	-0.0777657	5	5	P1P2	0.53525	-0.0817115	5	5
ADAMTS16	P1	0.245067	0.179877	4	4	P1	0.104189	0.235797	4	4	P1	0.0532405	0.176092	4	4
ADAMTS17	P1P2	0.901864	0.0373827	5	5	P1P2	0.260404	-0.194141	5	5	P1P2	0.357577	-0.114653	5	5
ADAMTS18	P1P2	0.681764	-0.0614876	5	5	P1P2	0.701158	0.118507	5	5	P1P2	0.953357	0.01047	5	5
ADAMTS19	P1P2	0.0819407	-0.318834	5	5	P1P2	0.677831	0.0674266	5	5	P1P2	0.298193	-0.16536	5	5
ADAMTS2	P1P2	0.324317	0.152917	5	5	P1P2	0.0312239	0.388708	5	5	P1P2	0.0329706	0.295837	5	5
ADAMTS20	P1P2	0.20963	-0.175504	5	5	P1P2	0.274971	0.210584	5	5	P1P2	0.772492	-0.0498352	5	5
ADAMTS3	P1P2	0.876689	0.0348354	5	5	P1P2	0.649103	0.113205	5	5	P1P2	0.551322	0.0353204	5	5
ADAMTS4	P1P2	0.833834	0.0633424	5	5	P1P2	0.142913	0.11934	5	5	P1P2	0.159881	0.153861	5	5
ADAMTS5	P1P2	0.17816	0.249694	5	5	P1P2	0.329551	-0.13217	5	5	P1P2	0.882421	0.124312	5	5
ADAMTS6	P1P2	0.431518	0.0998221	5	5	P1P2	0.183922	-0.276176	5	5	P1P2	0.862019	-0.0244308	5	5
ADAMTS7	P1P2	0.10418	0.387256	5	5	P1P2	0.275337	-0.0896558	5	5	P1P2	0.380736	0.127849	5	5
ADAMTS8	P1P2	0.512192	0.0793174	5	5	P1P2	0.945851	0.0114111	5	5	P1P2	0.65605	0.0635365	5	5
ADAMTS9	P1P2	0.190046	0.197795	5	5	P1P2	0.510048	-0.0484868	5	5	P1P2	0.503829	0.0784794	5	5
ADAMTSL1	P1P2	0.857157	-0.0276683	5	5	P1P2	0.947841	0.082253	5	5	P1P2	0.980667	-0.0107884	5	5
ADAMTSL2	P1P2	0.471538	0.212244	5	5	P1P2	0.359849	-0.136784	4	4	P1P2	0.769554	0.0473849	4	4
ADAMTSL3	P1P2	0.0211187	0.609523	4	4	P1P2	0.161152	-0.37078	4	4	P1P2	0.586213	0.126906	4	4
ADAMTSL4	P1P2	0.785416	0.141346	5	5	P1P2	0.683635	0.111486	5	5	P1P2	0.764193	0.133711	5	5
ADAMTSL5	P1P2	0.0439796	0.281589	5	5	P1P2	0.271142	0.166559	5	5	P1P2	0.0383174	0.235046	5	5
ADAP1	P1P2	0.0987415	0.523571	5	5	P1P2	0.136656	0.271526	5	5	P1P2	0.0269212	0.361478	5	5
ADAP2	P1P2	0.0083331	0.322494	5	5	P1P2	0.0111234	0.426138	5	5	P1P2	0.00183361	0.368286	5	5
ADAR	P2	0.285535	0.2257	5	5	P2	0.46005	-0.137316	5	5	P1	0.748943	0.0465704	5	5
ADARB1	P1P2	0.295926	0.145505	5	5	P1P2	0.999003	0.103893	5	5	P1P2	0.487968	0.112831	5	5
ADARB2	ENST00000381312.1	0.218943	0.262034	5	5	ENST00000381312.1	0.39439	0.154181	5	5	ENST00000381312.1	0.183705	0.208108	5	5
ADAT1	P1P2	0.466205	0.113189	5	5	P1P2	0.105315	-0.359572	5	5	P1P2	0.928757	-0.0699916	5	5
ADAT2	P1P2	0.953805	-0.00580345	5	5	P1P2	0.577463	0.042928	5	5	P1P2	0.692668	0.0185623	5	5
ADAT3	P2	0.44447	-0.159496	5	5	P1	0.599287	-0.0167424	5	5	P2	0.404323	-0.0840346	5	5
ADC	P1P2	0.415461	-0.150634	5	5	P1P2	0.645211	-0.0948036	5	5	P1P2	0.445523	-0.0759234	5	5
ADCK1	P1P2	0.835772	-0.0607759	5	5	P1P2	0.626193	0.0239992	5	5	P1P2	0.865304	0.0133357	5	5
ADCK2	P1P2	0.968314	-0.0676127	5	5	P1P2	0.394622	-0.130438	5	5	P1P2	0.593379	-0.102213	5	5
ADCK3	P1P2	0.686932	-0.148136	5	5	P1P2	0.282552	-0.0857428	5	5	P1P2	0.205838	-0.167801	5	5
ADCK4	P1P2	0.531553	0.203963	5	5	P1P2	0.147516	0.135319	5	5	P1P2	0.24106	0.166738	5	5
ADCK5	P1P2	0.0126216	0.659547	5	5	P1P2	0.707036	0.094994	5	5	P1P2	0.0320887	0.396702	5	5
ADCY1	P1P2	0.288532	-0.174442	5	5	P1P2	0.71293	0.130279	5	5	P1P2	0.627335	-0.00385108	5	5
ADCY10	P1P2	0.578128	0.224285	5	5	P1P2	0.435909	-0.0430518	4	4	P1P2	0.380483	0.00463039	4	4
ADCY2	P1P2	0.340203	-0.206698	5	5	P1P2	0.646408	0.0950654	5	5	P1P2	0.521586	-0.0558162	5	5
ADCY3	P1P2	0.600673	-0.167335	5	5	P1P2	0.740451	0.0449128	5	5	P1P2	0.73442	-0.027938	5	5
ADCY4	P1P2	0.105688	-0.229167	5	5	P1P2	0.504977	-0.288095	5	5	P1P2	0.206138	-0.337783	5	5
ADCY5	P1P2	0.207384	0.181687	5	5	P1P2	0.732597	-0.038934	5	5	P1P2	0.498512	0.0931908	5	5
ADCY6	P1P2	0.399161	-0.126766	4	4	P1P2	0.789105	-0.0543868	4	4	P1P2	0.472668	-0.0905763	4	4
ADCY7	P1P2	0.917938	-0.0323142	5	5	P1P2	0.4847	-0.0204358	5	5	P1P2	0.924774	0.00416685	5	5
ADCY8	P1P2	0.64009	-0.162819	5	5	P1P2	0.153909	0.225798	5	5	P1P2	0.886379	0.175177	5	5
ADCY9	P1P2	0.62156	0.141405	5	5	P1P2	0.827491	0.000999028	5	5	P1P2	0.530858	0.0626864	5	5
ADCYAP1	P1P2	0.00684131	0.378022	5	5	P1P2	0.865335	0.0576988	5	5	P1P2	0.0575237	0.251906	5	5
ADCYAP1R1	P1P2	0.0691673	0.265766	5	5	P1P2	0.949832	0.0502256	5	5	P1P2	0.13981	0.13452	5	5
ADD1	P1P2	0.437111	0.0726646	5	5	P1P2	0.97939	0.0147866	5	5	P1P2	0.598593	0.0437256	5	5
ADD2	P1P2	0.834157	-0.0828842	5	5	P1P2	0.363473	-0.125754	5	5	P1P2	0.824105	-0.0854165	5	5
ADD3	P1P2	0.857806	0.303719	5	5	P1P2	0.621771	0.303003	5	5	P1P2	0.505964	0.337728	5	5
ADGB	P1P2	0.737503	-0.108461	5	5	P1P2	0.964439	-0.109879	5	5	P1P2	0.999333	-0.157178	5	5
ADH1A	P1P2	0.930756	-0.0403356	5	5	P1P2	0.698689	-0.249769	5	5	P1P2	0.470836	-0.0939356	5	5
ADH1B	P1P2	0.677823	-0.18814	5	5	P1P2	0.373457	-0.181893	5	5	P1P2	0.167719	-0.10789	5	5
ADH1C	P1P2	0.804567	-0.0257894	5	5	P1P2	0.482359	-0.0678115	5	5	P1P2	0.577293	-0.068823	5	5
ADH4	P1P2	0.896624	-0.108219	5	5	P1P2	0.548221	0.180488	5	5	P1P2	0.745146	-0.0479889	5	5
ADH5	P1P2	0.441518	-0.128156	5	5	P1P2	0.444511	-0.185305	5	5	P1P2	0.399631	-0.17401	5	5
ADH6	P1P2	0.725984	0.195492	5	5	P1P2	0.85944	0.0837598	5	5	P1P2	0.457576	0.0874449	5	5
ADH7	P1P2	0.315859	-0.16068	5	5	P1P2	0.951823	-0.130302	5	5	P1P2	0.475475	-0.141192	5	5
ADHFE1	P1P2	0.191589	-0.322634	5	5	P1P2	0.610045	-0.00811842	5	5	P1P2	0.655447	-0.0834679	5	5
ADI1	P1P2	0.040905	0.352396	5	5	P1P2	0.968757	0.00412396	5	5	P1P2	0.105185	0.17997	5	5
ADIG	P1P2	0.690588	0.0870908	5	5	P1P2	0.981384	0.160445	5	5	P1P2	0.793031	0.108942	5	5
ADIPOQ	P1P2	0.917811	-0.12918	4	4	P1P2	0.631517	0.33302	5	5	P1P2	0.922208	-0.0421072	4	4
ADIPOR1	P1P2	0.942604	-0.0660522	5	5	P1P2	0.58317	-0.152348	5	5	P1P2	0.859393	-0.139923	5	5
ADIPOR2	P1P2	0.129287	0.328155	5	5	P1P2	0.0681847	0.389729	5	5	P1P2	0.0333152	0.354552	5	5
ADIRF	P1P2	0.929769	0.0664804	5	5	P1P2	0.458028	-0.0691227	5	5	P1P2	0.53031	-0.00132111	5	5
ADK	P1	0.0387887	0.315898	5	5	P2	0.174747	0.298575	5	5	P2	0.11389	0.504564	5	5
ADM	P1P2	0.0099893	-0.412807	5	5	P1P2	0.666887	0.215039	5	5	P1P2	0.199618	-0.251835	5	5
ADM2	P1P2	0.634183	0.174039	5	5	P1P2	0.369463	0.155351	4	4	P1P2	0.843691	0.110256	4	4
ADM5	P1P2	0.440782	-0.215723	5	5	P1P2	0.540751	0.0454628	5	5	P1P2	0.772492	-0.0893308	5	5
ADNP	P1P2	0.934703	-0.0386067	5	5	P1P2	0.163134	0.361799	5	5	P1P2	0.351497	0.140559	5	5
ADNP2	P1P2	0.968974	0.0653138	5	5	P1P2	0.0982567	0.325523	5	5	P1P2	0.343776	0.238487	5	5
ADO	P1P2	0.227911	-0.195356	5	5	P1P2	0.509781	0.188823	5	5	P1P2	0.873197	-0.157188	5	5
ADORA1	P1P2	0.55849	-0.138322	5	5	P1P2	0.459039	0.124562	5	5	P1P2	0.892322	0.0084183	5	5
ADORA2A	P1P2	0.341881	-0.161054	5	5	P1P2	0.377498	0.142118	5	5	P1P2	0.75021	-0.0436898	5	5
ADORA2B	P1P2	0.659447	-0.0730718	5	5	P1P2	0.0290389	-0.366315	5	5	P1P2	0.118549	-0.13431	5	5
ADORA3	P2	0.121434	0.267931	5	5	P2	0.0907035	-0.195647	5	5	P1	0.540212	0.0477643	5	5
ADPGK	P1P2	0.104445	0.413861	5	5	P1P2	0.918358	0.0099208	5	5	P1P2	0.163133	0.175044	5	5
ADPRH	P1P2	0.584082	0.304922	5	5	P1P2	0.270054	0.213989	5	5	P1P2	0.407628	0.259456	5	5
ADPRHL1	P2	0.0936939	0.325278	5	5	P1	0.164774	-0.186937	5	5	P1	0.27625	-0.0697635	5	5
ADPRHL2	P1P2	0.375892	-0.140263	5	5	P1P2	0.683941	-0.0604831	5	5	P1P2	0.349772	-0.0796488	5	5
ADPRM	P1P2	0.0228583	-0.375783	5	5	P1P2	0.0750023	-0.267036	5	5	P1P2	0.00635157	-0.262634	5	5
ADRA1A	P1P2	0.591207	0.180226	5	5	P1P2	0.360839	0.322216	5	5	P1P2	0.136259	0.257505	5	5
ADRA1B	P1P2	0.304029	-0.0913095	5	5	P1P2	0.546279	0.171475	5	5	P1P2	0.856113	0.00896301	5	5
ADRA1D	P1P2	0.928454	-0.0487284	5	5	P1P2	0.506309	0.1991	5	5	P1P2	0.773132	0.138354	5	5
ADRA2A	P1P2	0.2355	0.279566	5	5	P1P2	0.291798	-0.117759	5	5	P1P2	0.670605	0.0574821	5	5
ADRA2B	P1P2	0.45489	0.00308576	5	5	P1P2	0.51086	0.0857252	4	4	P1P2	0.504932	0.0444055	4	4
ADRA2C	P1P2	0.0342681	0.428473	5	5	P1P2	0.0214458	-0.387738	5	5	P1P2	0.954023	0.0500745	5	5
ADRB1	P1P2	0.263905	-0.198854	5	5	P1P2	0.952487	0.0414583	5	5	P1P2	0.454545	-0.121018	5	5
ADRB2	P1P2	0.526949	-0.203271	5	5	P1P2	0.221353	-0.137296	5	5	P1P2	0.0861045	-0.171976	5	5
ADRB3	P1P2	0.996699	-0.0827419	5	5	P1P2	0.784913	0.0164536	5	5	P1P2	0.814362	0.0418592	5	5
ADRBK1	P1P2	0.424524	-0.0969622	5	5	P1P2	0.739822	0.0712732	5	5	P1P2	0.761008	-0.0385655	5	5
ADRBK2	P1P2	0.529926	-0.0911952	5	5	P1P2	0.230131	-0.186257	5	5	P1P2	0.136699	-0.0743425	5	5
ADRM1	P1P2	0.786052	-0.016912	5	5	P1P2	0.889975	0.0373261	5	5	P1P2	0.966008	-0.0765682	5	5
ADSL	P1P2	0.00297684	0.965943	5	5	P1P2	0.000502072	0.88525	5	5	P1P2	0.000294828	0.865629	5	5
ADSS	P1P2	0.0613289	0.933483	5	5	P1P2	0.0101074	0.737721	5	5	P1P2	0.0182063	0.835602	5	5
ADSSL1	P1P2	0.240271	-0.220766	5	5	P1P2	0.178886	0.213153	5	5	P1P2	0.740723	-0.0213549	5	5
ADTRP	P1P2	0.462668	-0.108198	5	5	P1P2	0.898543	-0.00354108	5	5	P1P2	0.547977	-0.0777435	5	5
AEBP1	P1P2	0.161939	0.214053	5	5	P1P2	0.86927	0.0945474	5	5	P1P2	0.313585	0.118518	5	5
AEBP2	P1P2	0.137857	0.336726	5	5	P1P2	0.0618851	0.456797	5	5	P1P2	0.0114274	0.354208	5	5
AEN	P1P2	0.210835	-0.219568	5	5	P1P2	0.891951	-0.102937	5	5	P1P2	0.214041	-0.0813024	5	5
AES	P1P2	0.16406	-0.499251	5	5	P1P2	0.211596	-0.620439	5	5	P1P2	0.155945	-0.559845	5	5
AFAP1	P1P2	0.193283	-0.251234	5	5	P1P2	0.997008	-0.0270727	5	5	P1P2	0.405266	-0.116927	5	5
AFAP1L1	P1P2	0.526711	-0.0765758	4	4	P1P2	0.218103	-0.136034	4	4	P1P2	0.221067	-0.174605	4	4
AFAP1L2	P1P2	0.514859	-0.0169577	5	5	P1P2	0.0555411	-0.15781	5	5	P1P2	0.083091	-0.0839679	5	5
AFF1	P1P2	0.194419	-0.290489	5	5	P1P2	0.0131519	0.330027	5	5	P1P2	0.525394	0.0902603	5	5
AFF2	P1P2	0.369899	0.200287	5	5	P1P2	0.0743235	-0.341439	5	5	P1P2	0.555797	-0.0847891	5	5
AFF3	P1P2	0.91564	0.111597	5	5	P1P2	0.412683	0.0858054	5	5	P1P2	0.639234	0.101846	5	5
AFF4	P1P2	0.0870077	-0.507253	5	5	P1P2	0.109038	-0.288738	5	5	P1P2	0.0395831	-0.393463	5	5
AFG3L2	P1P2	0.000354595	0.664232	5	5	P1P2	0.010681	0.545886	5	5	P1P2	0.000294828	0.555195	5	5
AFM	P1P2	0.301699	0.17993	5	5	P1P2	0.929279	-0.0295012	5	5	P1P2	0.350634	0.0857145	5	5
AFMID	P1P2	0.17886	0.24125	4	4	P1P2	0.0305705	-0.278661	4	4	P1P2	0.732689	-0.0519314	4	4
AFP	P2	0.472813	0.103328	5	5	P2	0.4894	-0.0325274	5	5	P1	0.928093	-0.0405113	5	5
AFTPH	P1P2	0.190886	0.0283241	5	5	P1P2	0.491497	-0.260329	5	5	P1P2	0.47341	-0.0686487	5	5
AGA	P1P2	0.802646	-0.0704977	5	5	P1P2	0.544065	0.143087	5	5	P1P2	0.881103	-0.0697532	5	5
AGAP1	P1P2	0.643216	-0.0706513	4	4	P1P2	0.675958	0.123293	4	4	P1P2	0.854308	0.0253268	4	4
AGAP10	ENST00000413193.2	0.536459	0.174255	6	6	ENST00000413193.2	0.140299	0.293039	6	6	ENST00000413193.2	0.295261	0.288365	6	6
AGAP11	P1P2	0.893678	-0.0349178	5	5	P1P2	0.750544	0.0659613	5	5	P1P2	0.582441	-0.0204903	5	5
AGAP2	P1P2	0.720713	-0.0388568	5	5	P1P2	0.338937	-0.230845	5	5	P1P2	0.429739	-0.0890946	5	5
AGAP3	P1P2	0.522095	-0.0531399	5	5	P1P2	0.253584	0.240117	5	5	P1P2	0.669996	0.054058	5	5
AGAP9	ENST00000453919.1	0.536459	0.174255	6	6	ENST00000453919.1	0.140299	0.293039	6	6	ENST00000453919.1	0.295261	0.288365	6	6
AGBL1	ENST00000441037.2	0.336653	0.0797505	5	5	ENST00000421325.2	0.233874	0.0934878	5	5	ENST00000421325.2	0.790455	0.0854185	5	5
AGBL2	P1P2	0.468486	-0.166723	5	5	P1P2	0.243	-0.0663049	5	5	P1P2	0.201381	-0.159554	5	5
AGBL3	P1P2	0.607311	-0.25801	5	5	P1P2	0.67235	0.1092	5	5	P1P2	0.742617	-0.114059	5	5
AGBL4	P1P2	0.414514	-0.070436	5	5	P1P2	0.950496	0.065883	5	5	P1P2	0.47238	0.0204486	5	5
AGBL5	P2	0.579826	0.143915	5	5	P1	0.20706	0.297313	5	5	P2	0.571599	0.115776	5	5
AGER	P1P2	0.312278	0.0522538	5	5	P1P2	0.334744	-0.428752	5	5	P1P2	0.569328	-0.201191	5	5
AGFG1	P1P2	0.789555	-0.0912505	5	5	P1P2	0.0797538	0.453458	5	5	P1P2	0.302482	0.181104	5	5
AGFG2	P1P2	0.369579	0.21153	4	4	P1P2	0.308598	0.178695	4	4	P1P2	0.326264	0.196886	4	4
AGGF1	P1P2	0.870495	0.376411	5	5	P1P2	0.689458	-0.0408693	5	5	P1P2	0.88902	0.182684	5	5
AGK	P1P2	0.000110468	2.11794	5	5	P1P2	0.000110489	2.78761	5	5	P1P2	0.000110497	2.31184	5	5
AGL	P1P2	0.439311	-0.13504	5	5	P1P2	0.017291	0.378337	5	5	P1P2	0.190406	0.154418	5	5
AGMAT	P1P2	0.304613	0.152441	5	5	P1P2	0.886246	0.0198042	4	4	P1P2	0.500763	0.0861228	4	4
AGMO	P1P2	0.575867	0.133817	5	5	P1P2	0.322369	0.0448576	5	5	P1P2	0.276619	0.0780036	5	5
AGO1	P1P2	0.89466	0.0722253	5	5	P1P2	0.105944	-0.497269	5	5	P1P2	0.164905	-0.316772	5	5
AGO2	P1P2	0.101475	0.394268	5	5	P1P2	0.251683	0.219487	5	5	P1P2	0.0678838	0.262262	5	5
AGO3	P1P2	0.257243	-0.188771	5	5	P1P2	0.656916	0.00784639	5	5	P1P2	0.552439	-0.100805	5	5
AGO4	P1P2	0.313072	0.207381	5	5	P1P2	0.684859	0.273266	5	5	P1P2	0.204345	0.146538	5	5
AGPAT1	P1	0.0243876	-0.632703	5	5	P1	0.000591503	-0.632299	5	5	P1	0.00138467	-0.59612	5	5
AGPAT2	P1P2	0.84645	0.142457	5	5	P1P2	0.0672448	-0.557504	5	5	P1P2	0.128104	-0.282888	5	5
AGPAT3	P1P2	0.43176	-0.164385	5	5	P1P2	0.495969	-0.076959	5	5	P1P2	0.31479	-0.125585	5	5
AGPAT4	P1P2	0.912357	0.17896	5	5	P1P2	0.64103	-0.0660968	5	5	P1P2	0.607912	0.0781681	5	5
AGPAT5	P1P2	0.457391	0.135707	5	5	P1P2	0.387716	0.124522	5	5	P1P2	0.295099	0.233404	5	5
AGPAT6	P1P2	0.936678	-0.0580828	5	5	P1P2	0.734793	0.0647284	5	5	P1P2	0.886379	-0.138425	5	5
AGPAT9	P1P2	0.960728	0.0928485	5	5	P1P2	0.926299	0.075986	5	5	P1P2	0.877148	-0.0492244	5	5
AGPS	P1P2	0.0686622	-1.16789	5	5	P1P2	0.0139728	-0.495908	5	5	P1P2	0.00370758	-0.727398	5	5
AGR2	P1P2	0.00892026	-0.520516	5	5	P1P2	0.294092	-0.0724744	5	5	P1P2	0.00723984	-0.274033	5	5
AGR3	P1P2	0.0937166	-0.235232	3	3	P1P2	0.655468	0.0529401	3	3	P1P2	0.316527	-0.0911462	3	3
AGRN	P1P2	0.92944	-0.0435056	5	5	P1P2	0.0729809	-0.305085	5	5	P1P2	0.191824	-0.174295	5	5
AGRP	P1P2	0.0942624	0.332387	5	5	P1P2	0.656615	0.126869	5	5	P1P2	0.308794	0.177	5	5
AGT	P1P2	0.891784	-0.00741167	4	4	P1P2	0.32527	-0.215842	4	4	P1P2	0.400594	-0.111627	4	4
AGTPBP1	P1P2	0.253611	0.396151	5	5	P1P2	0.758458	-0.0154815	5	5	P1P2	0.245447	0.23285	5	5
AGTR1	P1P2	0.751905	0.000855165	5	5	P1P2	0.0839974	0.490186	5	5	P1P2	0.0741529	0.229534	5	5
AGTR2	P1P2	0.40933	0.174208	4	4	P1P2	0.832454	0.0404396	4	4	P1P2	0.257585	0.146831	4	4
AGTRAP	P1P2	0.385786	0.20496	5	5	P1P2	0.133931	-0.300562	5	5	P1P2	0.576152	-0.117627	5	5
AGXT	P1P2	0.848719	-0.182704	5	5	P1P2	0.786195	-0.0710782	5	5	P1P2	0.875831	-0.0934647	5	5
AGXT2	P1P2	0.213564	0.331213	5	5	P1P2	0.122187	0.362224	4	4	P1P2	0.117854	0.261593	4	4
AHCTF1	P1P2	0.677217	0.162422	5	5	P1P2	0.125701	0.33504	5	5	P1P2	0.125403	0.111442	5	5
AHCY	P1P2	0.259684	-0.107043	5	5	P1P2	0.592643	0.183403	5	5	P1P2	0.53525	-0.0127036	5	5
AHCYL1	P1	0.000349585	-0.698334	5	5	P1	0.0023071	-0.782489	5	5	P1	0.00016311	-0.672029	5	5
AHCYL2	P1P2	0.207317	0.339129	4	4	P1P2	0.151622	0.417071	4	4	P1P2	0.120734	0.357761	4	4
AHDC1	P1P2	0.585504	-0.122648	5	5	P1P2	0.715106	-0.0284694	5	5	P1P2	0.369044	-0.0369675	5	5
AHI1	P1P2	0.142641	0.28608	5	5	P1P2	0.688844	0.0331811	5	5	P1P2	0.182057	0.0874099	5	5
AHNAK	P1	0.110315	0.346756	5	5	P1	0.320133	0.0667919	5	5	P1	0.0752423	0.206774	5	5
AHNAK2	P1	0.0863229	0.276928	5	5	P2	0.287055	0.282278	5	5	P2	0.213425	0.192705	5	5
AHR	P1P2	0.212045	-0.162193	5	5	P1P2	0.0104909	-0.391236	5	5	P1P2	0.0342968	-0.345365	5	5
AHRR	P1P2	0.65108	0.182551	5	5	P1P2	0.157428	-0.28187	5	5	P1P2	0.559728	-0.0497293	5	5
AHSA1	P1P2	0.544078	0.0940063	4	4	P1P2	0.748164	0.122769	4	4	P1P2	0.408495	0.0818734	4	4
AHSA2	P1P2	0.102515	0.335502	5	5	P1P2	0.860422	0.0653991	5	5	P1P2	0.19154	0.140329	5	5
AHSG	P1P2	0.868541	-0.0614126	5	5	P1P2	0.284986	0.341914	5	5	P1P2	0.96068	0.206443	5	5
AHSP	P1P2	0.495819	-0.209642	5	5	P1P2	0.988364	0.0362661	5	5	P1P2	0.46367	-0.0607055	5	5
AICDA	P1P2	0.176565	-0.295035	5	5	P1P2	0.678746	-0.103	5	5	P1P2	0.272216	-0.158921	5	5
AIDA	P1P2	0.0252573	0.725767	6	6	P1P2	0.622948	-0.097063	5	5	P1P2	0.441547	0.150945	5	5
AIF1	P1P2	0.804247	-0.0432658	5	5	P1P2	0.794217	0.0850123	5	5	P1P2	0.804001	0.0118362	5	5
AIF1L	P1P2	0.731891	0.00405645	5	5	P1P2	0.131782	0.40953	5	5	P1P2	0.220267	0.10628	5	5
AIFM1	P1P2	0.000166279	-0.749356	5	5	P1P2	0.000165671	-0.916872	5	5	P1P2	0.00011751	-0.828489	5	5
AIFM2	P1P2	0.985144	-0.0637329	5	5	P1P2	0.593508	0.146868	5	5	P1P2	0.652432	0.0490951	5	5
AIFM3	P2	0.362437	0.249405	5	5	P1	0.894916	0.0784538	5	5	P2	0.542425	0.116513	5	5
AIG1	P1P2	0.291361	0.07921	5	5	P1P2	0.0475591	0.389822	5	5	P1P2	0.0551499	0.286196	5	5
AIM1	P1P2	0.466458	0.0758325	5	5	P1P2	0.554904	-0.0211554	5	5	P1P2	0.486396	0.0426165	5	5
AIM1L	P1	0.475112	0.0239847	5	5	P1	0.101868	-0.182741	5	5	P1	0.518875	-0.0806762	5	5
AIM2	P1P2	0.493727	0.0125848	5	5	P1P2	0.109223	0.326056	5	5	P1P2	0.735679	0.16337	5	5
AIMP1	P1P2	0.946556	-0.0295726	5	5	P1P2	0.996675	-0.123811	5	5	P1P2	0.956685	-0.00872241	5	5
AIMP2	P1P2	0.0641328	-0.475411	5	5	P1P2	0.128399	-0.283411	5	5	P1P2	0.0206806	-0.342644	5	5
AIP	P1P2	0.429582	-0.112832	5	5	P1P2	0.634187	0.107668	5	5	P1P2	0.635059	-0.0198372	5	5
AIPL1	P1P2	0.963696	-0.014639	5	5	P1P2	0.872879	-0.0366065	5	5	P1P2	0.829312	-0.0168411	5	5
AIRE	P1P2	0.217088	-0.191018	5	5	P1P2	0.382473	-0.0437781	5	5	P1P2	0.278468	-0.186646	5	5
AJAP1	P1P2	0.223474	0.336285	5	5	P1P2	0.847021	-6.47745e-05	5	5	P1P2	0.502763	0.145314	5	5
AJUBA	P1P2	0.452894	0.725961	5	5	P1P2	0.833014	0.19614	5	5	P1P2	0.405266	0.461051	5	5
AK1	P1P2	0.495034	0.0573559	5	5	P1P2	0.913399	0.0072662	5	5	P1P2	0.636251	0.0375648	5	5
AK2	P1P2	0.00163438	-0.74177	5	5	P1P2	0.000205504	-0.766086	5	5	P1P2	0.000142589	-0.710574	5	5
AK3	P1P2	0.909733	-0.032911	5	5	P1P2	0.285173	0.22021	5	5	P1P2	0.706903	0.103745	5	5
AK4	P1P2	0.781283	-0.106606	5	5	P1P2	0.453999	0.0968237	5	5	P1P2	0.807235	0.0275353	5	5
AK5	P1P2	0.762291	0.0283003	5	5	P1P2	0.218377	0.325879	5	5	P1P2	0.251269	0.154609	5	5
AK7	P1P2	0.426928	-0.113184	5	5	P1P2	0.0430778	-0.486607	5	5	P1P2	0.0404737	-0.293379	5	5
AK8	P1P2	0.409327	-0.0465885	5	5	P1P2	0.376148	0.111628	5	5	P1P2	0.893643	0.0431778	5	5
AK9	P1P2	0.629678	-0.12673	4	4	P1P2	0.98327	0.0208733	4	4	P1P2	0.782442	-0.0703904	4	4
AKAP1	P1P2	0.799448	0.122812	5	5	P1P2	0.815499	0.0528772	5	5	P1P2	0.844978	0.035	5	5
AKAP10	P1P2	0.0321154	-0.351369	5	5	P1P2	0.910756	-0.0589098	5	5	P1P2	0.185641	-0.220219	5	5
AKAP11	P1P2	0.653765	0.0573886	5	5	P1P2	0.0938464	0.278474	5	5	P1P2	0.254738	0.167382	5	5
AKAP12	P2	0.197999	-0.267009	5	5	P1	0.739507	0.0792289	5	5	P1	0.467245	-0.0539976	5	5
AKAP13	P1P2	0.528571	0.0621556	5	5	P1P2	0.848653	-0.0858479	5	5	P1P2	0.662099	0.0593888	5	5
AKAP14	P1P2	0.0727226	0.418797	5	5	P1P2	0.592355	-0.106825	5	5	P1P2	0.232779	0.111206	5	5
AKAP17A	P1P2	0.149719	-0.167641	4	4	P1P2	0.916868	0.231209	4	4	P1P2	0.704046	-0.0832584	4	4
AKAP2	P1P2	0.221278	-0.393447	5	5	P1P2	0.573499	0.165103	4	4	P1P2	0.838941	0.0399467	4	4
AKAP3	P2	0.401619	0.359586	5	5	P1	0.217287	-0.233581	5	5	P1	0.451025	-0.0627441	5	5
AKAP4	P1P2	0.334162	-0.143616	5	5	P1P2	0.288189	0.151535	5	5	P1P2	0.974669	0.0290704	5	5
AKAP5	P1P2	0.536451	0.104903	5	5	P1P2	0.721024	0.0947052	5	5	P1P2	0.612596	0.109887	5	5
AKAP6	P1P2	0.654661	-0.156702	5	5	P1P2	0.885696	-0.11499	5	5	P1P2	0.939388	-0.135846	5	5
AKAP7	P1P2	0.509266	0.0898782	5	5	P1P2	0.893269	0.0647126	5	5	P1P2	0.603827	0.0730409	5	5
AKAP8	P1P2	0.339993	-0.0973176	5	5	P1P2	0.00176015	-0.536626	5	5	P1P2	0.00873896	-0.351568	5	5
AKAP8L	P1P2	0.016269	0.474822	5	5	P1P2	0.780752	0.0211535	5	5	P1P2	0.0930452	0.167036	5	5
AKAP9	P1P2	0.408857	-0.156527	5	5	P1P2	0.662045	0.082759	5	5	P1P2	0.718116	-0.0324269	5	5
AKIP1	P1P2	0.852611	0.00324936	5	5	P1P2	0.604219	-0.0320139	5	5	P1P2	0.772492	-0.0278956	5	5
AKIRIN1	P1P2	0.113582	0.228745	5	5	P1P2	0.922659	0.397777	5	5	P1P2	0.440061	0.342982	5	5
AKIRIN2	P1P2	0.0492655	0.696338	5	5	P1P2	0.00177518	0.626915	5	5	P1P2	0.00116235	0.609554	5	5
AKNA	P2	0.100443	-0.33128	5	5	P2	0.0858059	-0.362288	5	5	P2	0.0243794	-0.29892	5	5
AKNAD1	ENST00000370001.3	0.992247	0.115759	4	4	ENST00000370001.3	0.0432356	0.25956	4	4	ENST00000370001.3	0.191576	0.214908	4	4
AKR1A1	P1P2	0.497391	0.147393	5	5	P1P2	0.587754	0.0727841	5	5	P1P2	0.297417	0.109741	5	5
AKR1B1	P1P2	0.350994	-0.235299	5	5	P1P2	0.638051	0.0798741	5	5	P1P2	0.527576	-0.0889998	5	5
AKR1B10	P1P2	0.773987	0.0602374	5	5	P1P2	0.615895	0.0622732	5	5	P1P2	0.496393	0.0234071	5	5
AKR1B15	P1P2	0.150701	0.287879	5	5	P1P2	0.779473	0.0690373	5	5	P1P2	0.242404	0.237367	5	5
AKR1C1	P1P2	0.11625	0.286041	5	5	P1P2	0.498345	0.185828	5	5	P1P2	0.0800193	0.212664	5	5
AKR1C2	P1	0.0422475	0.416977	7	7	P1	0.494503	0.228531	7	7	P1	0.0237737	0.234376	7	7
AKR1C3	P1P2	0.760084	0.0161577	5	5	P1P2	0.0980874	-0.21881	5	5	P1P2	0.241731	-0.236824	5	5
AKR1C4	P1P2	0.887792	-0.255682	5	5	P1P2	0.0821464	-0.461627	5	5	P1P2	0.0438567	-0.294259	5	5
AKR1D1	P1P2	0.0128142	-0.366434	5	5	P1P2	0.91902	0.127522	5	5	P1P2	0.126644	-0.221881	5	5
AKR1E2	P1P2	0.106672	-0.439524	5	5	P1P2	0.782992	-0.0401832	5	5	P1P2	0.112748	-0.0796358	5	5
AKR7A2	P1P2	0.780966	-0.028626	5	5	P1P2	0.776598	-0.184565	5	5	P1P2	0.5347	-0.0766674	5	5
AKR7A3	P1P2	0.270866	0.220005	5	5	P1P2	0.00490863	-0.422956	5	5	P1P2	0.406682	-0.12809	5	5
AKT1	P1P2	0.858456	0.0480277	5	5	P1P2	0.368333	0.133523	5	5	P1P2	0.433654	0.0502601	5	5
AKT1S1	P1P2	0.255163	-0.162208	5	5	P1P2	0.0819265	-0.183278	5	5	P1P2	0.058519	-0.133582	5	5
AKT2	P1P2	0.0854919	0.37495	5	5	P1P2	0.534976	0.192846	5	5	P1P2	0.0701816	0.271623	5	5
AKT3	P1P2	0.505821	0.230312	5	5	P1P2	0.576325	-0.0705129	5	5	P1P2	0.764831	0.107879	5	5
AKTIP	P1P2	0.351208	-0.152005	5	5	P1P2	0.420695	0.120406	4	4	P1P2	0.760285	0.0907969	4	4
ALAD	P1P2	0.88485	0.0655341	5	5	P1P2	0.206611	0.0391565	5	5	P1P2	0.560853	-0.0319707	5	5
ALAS1	P1P2	0.861382	0.0282048	5	5	P1P2	0.542959	0.0687157	5	5	P1P2	0.705661	0.118456	5	5
ALAS2	P1P2	0.0495048	0.326084	5	5	P1P2	0.0585863	0.429032	5	5	P1P2	0.0142538	0.352975	5	5
ALB	P1	0.0413563	0.354413	5	5	P1	0.244685	0.142168	5	5	P1	0.0571951	0.293171	5	5
ALCAM	P1P2	0.595788	-0.129257	5	5	P1P2	0.843107	-0.0636799	5	5	P1P2	0.718116	-0.0271751	5	5
ALDH16A1	P1P2	0.153662	-0.23083	5	5	P1P2	0.25926	-0.123991	4	4	P1P2	0.0948448	-0.205264	4	4
ALDH18A1	P1P2	0.00593721	-0.40824	5	5	P1P2	0.0239742	-0.376267	5	5	P1P2	0.00257832	-0.379468	5	5
ALDH1A1	P1P2	0.487738	0.152639	5	5	P1P2	0.125701	0.180156	5	5	P1P2	0.19411	0.261723	5	5
ALDH1A2	P1P2	0.514325	0.0796034	5	5	P1P2	0.446748	-0.169412	5	5	P1P2	0.781459	-0.0280559	5	5
ALDH1A3	P1	0.432973	0.416855	5	5	P1	0.152351	0.604153	5	5	P1	0.327835	0.510504	5	5
ALDH1B1	P1P2	0.252409	0.290381	5	5	P1P2	0.925968	-0.0786055	5	5	P1P2	0.359765	0.0305283	5	5
ALDH1L1	P1P2	0.0147689	0.436246	5	5	P1P2	0.145086	0.33534	5	5	P1P2	0.00627155	0.373219	5	5
ALDH1L2	P1P2	0.825769	-0.2562	5	5	P1P2	0.732597	-0.0523108	5	5	P1P2	0.474958	-0.14699	5	5
ALDH2	P1P2	0.489557	0.100077	5	5	P1P2	0.426363	0.138339	5	5	P1P2	0.29587	0.119208	5	5
ALDH3A1	P1P2	0.496343	-0.131515	5	5	P1P2	0.86468	0.114872	5	5	P1P2	0.692668	-0.0268087	5	5
ALDH3A2	P1P2	0.381494	0.15849	5	5	P1P2	0.00963114	0.429178	5	5	P1P2	0.0119832	0.266848	5	5
ALDH3B1	P1P2	0.282003	-0.228976	5	5	P1P2	0.998005	-0.0176266	5	5	P1P2	0.445025	-0.12959	5	5
ALDH3B2	P1P2	0.301312	0.188508	5	5	P1P2	0.3827	-0.0972621	5	5	P1P2	0.906873	0.0863587	5	5
ALDH4A1	P1P2	0.0615586	0.452852	5	5	P1P2	0.134581	-0.259105	5	5	P1P2	0.358889	0.0440693	5	5
ALDH5A1	P1P2	0.206259	0.290717	6	6	P1P2	0.482458	-0.266744	6	6	P1P2	0.829432	-0.0383037	6	6
ALDH6A1	P1P2	0.358958	-0.148827	5	5	P1P2	0.470491	-0.0538478	5	5	P1P2	0.257888	-0.0978	5	5
ALDH7A1	P1P2	0.665149	-0.151203	5	5	P1P2	0.863369	-0.049553	5	5	P1P2	0.610252	-0.10549	5	5
ALDH8A1	P1P2	0.768171	-0.0243936	4	4	P1P2	0.310817	-0.0777008	4	4	P1P2	0.731282	-0.0734031	4	4
ALDH9A1	P1P2	0.128948	0.340169	4	4	P1P2	0.0378989	0.470587	4	4	P1P2	0.0202487	0.346152	4	4
ALDOA	P1P2	0.85326	-0.0359367	5	5	P1P2	0.115057	-0.213989	5	5	P1P2	0.276619	-0.123981	5	5
ALDOB	P1	0.118966	-0.224521	5	5	P2	0.359527	0.182425	5	5	P1	0.0936979	-0.169245	5	5
ALDOC	P1P2	0.125568	0.471529	5	5	P1P2	0.921004	0.111577	5	5	P1P2	0.214966	0.325629	5	5
ALG1	P1P2	0.528842	-0.0455367	5	5	P1P2	0.077139	0.30473	5	5	P1P2	0.377566	0.133787	5	5
ALG10	P1P2	0.742815	0.221678	5	5	P1P2	0.786836	0.0520514	5	5	P1P2	0.611424	0.136792	5	5
ALG10B	P1P2	0.149062	0.204147	5	5	P1P2	0.0401983	0.310487	5	5	P1P2	0.0208185	0.282704	5	5
ALG11	P1P2	0.660346	-0.0759761	5	5	P1P2	0.625307	-0.11908	5	5	P1P2	0.573304	-0.12349	5	5
ALG12	P1P2	0.129182	-0.421659	5	5	P1P2	0.0253327	-0.632154	5	5	P1P2	0.0265772	-0.513989	5	5
ALG13	P1P2	0.85391	0.0297758	5	5	P1P2	0.494915	-0.0870126	5	5	P1P2	0.681602	-0.0377864	5	5
ALG14	P1P2	0.822548	-0.0525259	5	5	P1P2	0.611797	0.100852	5	5	P1P2	0.786596	0.0282448	5	5
ALG1L	ENST00000340333.3	0.537542	-0.126763	5	5	ENST00000340333.3	0.0187292	-0.416722	5	5	ENST00000340333.3	0.0227862	-0.261496	5	5
ALG2	P1P2	0.45489	-0.0595857	5	5	P1P2	0.369443	-0.149753	5	5	P1P2	0.249203	-0.0918112	5	5
ALG3	P1P2	0.242265	-0.15998	5	5	P1P2	0.264306	-0.321172	5	5	P1P2	0.169269	-0.240576	5	5
ALG5	P1P2	0.056774	0.350284	5	5	P1P2	0.309501	-0.264369	5	5	P1P2	0.747044	0.0627317	5	5
ALG6	P1P2	0.732514	0.0401381	5	5	P1P2	0.835616	0.0947005	5	5	P1P2	0.620831	0.0377073	5	5
ALG8	P1P2	0.444716	0.143953	5	5	P1P2	0.132103	-0.442236	5	5	P1P2	0.334488	-0.07073	5	5
ALG9	P1P2	0.51566	0.0764076	5	5	P1P2	0.805808	-0.0347814	5	5	P1P2	0.928757	0.026086	5	5
ALK	P1P2	0.953805	0.0533211	5	5	P1P2	0.103536	0.349689	5	5	P1P2	0.149707	0.183895	5	5
ALKBH1	P1P2	0.898261	-0.00340226	5	5	P1P2	0.682106	0.139348	5	5	P1P2	0.633868	0.0202793	5	5
ALKBH2	P1P2	0.504234	-0.0764031	5	5	P1P2	0.0684372	0.363951	5	5	P1P2	0.309191	0.137914	5	5
ALKBH3	P1P2	0.293257	0.171649	5	5	P1P2	0.747069	0.0805869	5	5	P1P2	0.337847	0.161424	5	5
ALKBH4	P1P2	0.21786	0.0454126	5	5	P1P2	0.305944	0.0850532	5	5	P1P2	0.096011	0.00137407	5	5
ALKBH5	P1P2	0.496343	-0.146431	5	5	P1P2	0.846369	-0.018701	5	5	P1P2	0.444527	-0.0245745	5	5
ALKBH6	P1P2	0.936678	0.122608	5	5	P1P2	0.385203	0.13008	5	5	P1P2	0.788525	0.221492	5	5
ALKBH7	P1P2	0.321077	-0.250814	5	5	P1P2	0.610921	-0.0738289	5	5	P1P2	0.270759	-0.131907	5	5
ALKBH8	P1P2	0.847747	0.390066	5	5	P1P2	0.22643	-0.156625	5	5	P1P2	0.662099	0.1457	5	5
ALLC	P1P2	0.372777	-0.133667	5	5	P1P2	0.124164	-0.21026	5	5	P1P2	0.115041	-0.195508	5	5
ALMS1	P1P2	0.378575	0.254517	5	5	P1P2	0.898213	0.0201743	5	5	P1P2	0.461125	0.0991306	5	5
ALOX12	P1P2	0.0645504	0.348863	5	5	P1P2	0.600119	0.0814929	4	4	P1P2	0.24409	0.133773	4	4
ALOX12B	P1P2	0.176775	-0.278652	4	4	P1P2	0.639562	-0.180551	4	4	P1P2	0.0766662	-0.234989	4	4
ALOX15	P1P2	0.60269	-0.107376	5	5	P1P2	0.371001	0.0921375	5	5	P1P2	0.970671	0.0303734	5	5
ALOX15B	P1P2	0.649197	0.12108	4	4	P1P2	0.420964	-0.0942772	4	4	P1P2	0.793949	-0.0258627	4	4
ALOX5	P1P2	0.779696	-0.0505459	5	5	P1P2	0.176474	0.309054	5	5	P1P2	0.266421	0.119418	5	5
ALOX5AP	P1P2	0.879952	-0.046633	5	5	P1P2	0.0953261	-0.254473	5	5	P1P2	0.214966	-0.150553	5	5
ALOXE3	P1P2	0.862683	-0.0532432	5	5	P1P2	0.276807	0.319772	5	5	P1P2	0.351065	0.281551	5	5
ALPI	P1P2	0.976893	0.0174584	5	5	P1P2	0.490972	-0.0657018	5	5	P1P2	0.636847	-0.0643283	5	5
ALPK1	P1P2	0.311749	-0.208818	4	4	P1P2	0.185025	0.356539	5	5	P1P2	0.727069	-0.0412685	4	4
ALPK2	ENST00000361673.3	0.885177	0.00573461	5	5	ENST00000361673.3	0.474086	0.274711	5	5	ENST00000361673.3	0.595694	0.175669	5	5
ALPK3	P1P2	0.478701	0.161132	5	5	P1P2	0.704868	0.225003	5	5	P1P2	0.541872	0.179863	5	5
ALPL	P2	0.192859	0.429555	5	5	P1	0.136985	0.26255	5	5	P1	0.302874	0.0802822	5	5
ALPP	P1P2	0.533727	0.0799011	5	5	P1P2	0.100221	-0.1823	5	5	P1P2	0.596273	-0.0498069	5	5
ALPPL2	P1P2	0.904486	-0.0405238	5	5	P1P2	0.493862	0.281493	5	5	P1P2	0.582441	0.110954	5	5
ALS2	P1P2	0.454141	0.0171687	5	5	P1P2	0.728474	0.0592418	4	4	P1P2	0.522401	0.0382053	4	4
ALS2CL	P1P2	0.969304	-0.0167449	5	5	P1P2	0.279577	-0.173659	5	5	P1P2	0.394507	-0.105189	5	5
ALS2CR11	P1P2	0.742502	0.12735	5	5	P1P2	0.517301	0.0858861	5	5	P1P2	0.467757	0.0572866	5	5
ALS2CR12	P1P2	0.813866	-0.0711171	5	5	P1P2	0.881749	-0.0678351	5	5	P1P2	0.765468	-0.0347582	5	5
ALX1	P1P2	0.0266205	0.343728	5	5	P1P2	0.514071	-0.00896883	5	5	P1P2	0.179878	0.188358	5	5
ALX3	P1P2	0.875711	0.077725	5	5	P1P2	0.659629	0.0278297	5	5	P1P2	0.699463	0.093762	5	5
ALX4	P1P2	0.477418	0.153513	5	5	P1P2	0.969089	-0.110884	5	5	P1P2	0.594536	0.0543209	5	5
ALYREF	P1P2	0.00369017	0.872031	5	5	P1P2	0.327283	0.253141	5	5	P1P2	0.011786	0.590156	5	5
AMACR	P1P2	0.583514	0.0872743	5	5	P1P2	0.0908626	-0.306786	5	5	P1P2	0.550206	-0.125926	5	5
AMBN	P1P2	0.797315	0.0387616	4	4	P1P2	0.564647	-0.0937943	4	4	P1P2	0.740439	-0.0275163	4	4
AMBP	P1P2	0.953805	0.00931047	5	5	P1P2	0.935905	0.0645205	5	5	P1P2	0.9354	-0.0309734	5	5
AMBRA1	P1P2	0.0660603	0.327466	5	5	P1P2	0.00110573	0.458962	5	5	P1P2	0.00162694	0.37319	5	5
AMD1	P1P2	0.403246	0.0478591	5	5	P1P2	0.650003	0.096034	5	5	P1P2	0.619062	0.0585712	5	5
AMDHD1	P1P2	0.639499	-0.0586406	5	5	P1P2	0.308709	0.134176	5	5	P1P2	0.632678	0.0399746	5	5
AMDHD2	P1P2	0.632709	0.0769716	5	5	P1P2	0.672654	-0.0813374	5	5	P1P2	0.912172	0.026124	5	5
AMELX	P1P2	0.162935	0.231279	5	5	P1P2	0.928286	-0.00838021	5	5	P1P2	0.411424	0.127231	5	5
AMELY	P1P2	0.435648	-0.153635	5	5	P1P2	0.83399	0.0468186	5	5	P1P2	0.695754	-0.109652	5	5
AMER1	P1P2	0.575303	-0.333478	5	5	P1P2	0.801939	0.0417814	5	5	P1P2	0.694519	-0.0625176	5	5
AMER2	P1P2	0.0301426	0.298138	5	5	P1P2	0.209168	-0.0758236	5	5	P1P2	0.467757	0.0902136	5	5
AMER3	P1P2	0.753476	-0.09809	5	5	P1P2	0.208263	0.182512	5	5	P1P2	0.623784	0.0295134	5	5
AMFR	P1P2	0.252471	-0.200079	4	4	P1P2	0.0480237	-0.468283	4	4	P1P2	0.0381596	-0.321353	4	4
AMH	P1P2	0.0653319	-0.402372	5	5	P1P2	0.521894	-0.178134	5	5	P1P2	0.150654	-0.299177	5	5
AMHR2	P1P2	0.17816	-0.266252	5	5	P1P2	0.624127	-0.0907891	5	5	P1P2	0.26213	-0.131362	5	5
AMICA1	P1P2	0.198866	-0.228691	5	5	P1P2	0.831064	-0.131685	5	5	P1P2	0.233434	-0.13023	5	5
AMIGO1	P1P2	0.574738	0.183942	5	5	P1P2	0.716351	-0.0659076	5	5	P1P2	0.710012	0.0828175	5	5
AMIGO2	P1P2	0.710825	0.0461496	5	5	P1P2	0.814529	0.103256	5	5	P1P2	0.765468	0.0842226	5	5
AMIGO3	P2	0.343518	-0.157327	4	4	P1	0.630332	-0.0594301	5	5	P2	0.292056	-0.0831367	4	4
AMMECR1	P1P2	0.329421	0.315143	5	5	P1P2	0.0978337	0.412793	5	5	P1P2	0.976002	0.315688	5	5
AMMECR1L	P1P2	0.651676	0.140268	5	5	P1P2	0.00559757	0.581342	5	5	P1P2	0.0376976	0.387053	5	5
AMN	P2	0.167599	-0.230826	5	5	P1	0.106575	-0.265745	5	5	P2	0.119737	-0.180407	5	5
AMN1	P1P2	0.520214	0.0436431	5	5	P1P2	0.411495	0.214629	5	5	P1P2	0.331151	0.0833151	5	5
AMOT	P1P2	0.883544	0.125203	5	5	P1P2	0.592931	-0.0727517	5	5	P1P2	0.825406	-0.0184325	5	5
AMOTL1	P1P2	0.604998	-0.0217289	5	5	P1P2	0.846695	0.0194613	5	5	P1P2	0.90224	-0.00781394	5	5
AMOTL2	P1P2	0.818687	-0.07145	5	5	P1P2	0.451492	0.00859295	5	5	P1P2	0.496393	-0.0197372	5	5
AMPD1	P1P2	0.168749	-0.562622	5	5	P1P2	0.180644	0.296845	5	5	P1P2	0.412376	-0.0868196	5	5
AMPD2	P1	0.373665	-0.278351	5	5	P1	0.646108	0.157393	5	5	P2	0.316402	-0.0769631	5	5
AMPD3	P1P2	0.654362	-0.278602	5	5	P1P2	0.0413465	0.351611	5	5	P1P2	0.568761	0.105083	5	5
AMPH	P1P2	0.130756	-0.242529	5	5	P1P2	0.939551	-0.0589307	5	5	P1P2	0.190406	-0.171669	5	5
AMT	P1P2	0.867889	0.0838213	5	5	P1P2	0.0987663	-0.496449	5	5	P1P2	0.149707	-0.167132	5	5
AMTN	P1P2	0.551003	0.0770659	5	5	P1P2	0.769263	-0.0870953	5	5	P1P2	0.794964	0.0167121	5	5
AMY1B	ENST00000330330.5,ENST00000370080.3	0.244438	-0.216144	5	5	ENST00000330330.5,ENST00000370080.3	0.448243	0.148837	5	5	ENST00000330330.5,ENST00000370080.3	0.70939	0.00435085	5	5
AMY2A	P1P2	0.477161	-0.107293	5	5	P1P2	0.151161	-0.267116	5	5	P1P2	0.107173	-0.258372	5	5
AMY2B	P1P2	0.644833	-0.178697	5	5	P1P2	0.377272	-0.0911608	5	5	P1P2	0.519959	-0.180066	5	5
AMZ1	P1P2	0.0676612	0.48509	5	5	P1P2	0.395316	0.174126	5	5	P1P2	0.047569	0.33196	5	5
AMZ2	P1P2	0.773353	0.0442916	5	5	P1P2	0.371001	-0.0323255	5	5	P1P2	0.619062	0.012131	5	5
ANAPC1	P1P2	0.0277138	0.538097	5	5	P1P2	0.653005	0.0678213	5	5	P1P2	0.0330393	0.280361	5	5
ANAPC10	P1P2	0.276853	0.434288	5	5	P1P2	0.570084	0.638265	5	5	P1P2	0.551881	0.558168	5	5
ANAPC11	P1P2	0.0443718	0.412599	5	5	P1P2	0.855515	-0.00247573	5	5	P1P2	0.213425	0.166174	5	5
ANAPC13	P1P2	0.305199	0.310606	5	5	P1P2	0.00839795	0.761202	6	6	P1P2	0.0149983	0.50646	5	5
ANAPC15	P1P2	0.699148	-0.113819	5	5	P1P2	0.201712	-0.194273	5	5	P1P2	0.243415	-0.108244	5	5
ANAPC16	P1P2	0.367914	-0.0959854	5	5	P1P2	0.848653	-0.117643	5	5	P1P2	0.496393	-0.119232	5	5
ANAPC2	P1P2	0.27412	0.151659	5	5	P1P2	0.848327	-0.112558	5	5	P1P2	0.617884	0.0805883	5	5
ANAPC4	P1P2	0.51851	0.0514931	3	3	P1P2	0.0147304	1.02546	2	2	P1P2	0.0842683	1.03737	1	1
ANAPC5	P1P2	0.0592129	0.656561	4	4	P1P2	0.0504314	0.409536	5	5	P1P2	0.0507576	0.414269	4	4
ANAPC7	P1P2	0.578977	0.108203	5	5	P1P2	0.953814	0.0236087	5	5	P1P2	0.777613	0.100491	5	5
ANG	P1P2	0.648995	-0.116839	5	5	P1P2	0.423944	-0.100387	5	5	P1P2	0.399631	-0.0937983	5	5
ANGEL1	P1P2	0.624193	0.217842	5	5	P1P2	0.868942	0.0187264	5	5	P1P2	0.579579	0.113003	5	5
ANGEL2	P1P2	0.909076	0.0374762	5	5	P1P2	0.0352516	-0.33098	5	5	P1P2	0.166436	-0.164299	5	5
ANGPT1	P1P2	0.190746	0.254425	5	5	P1P2	0.783312	-0.18342	5	5	P1P2	0.353661	0.101804	5	5
ANGPT2	P1P2	0.283115	0.262438	5	5	P1P2	0.207511	0.36035	5	5	P1P2	0.0410492	0.204578	5	5
ANGPT4	P1P2	0.777157	-0.0356043	5	5	P1P2	0.23535	0.357612	5	5	P1P2	0.388503	0.157927	5	5
ANGPTL1	P1P2	0.939311	-0.047125	5	5	P1P2	0.237826	0.284228	5	5	P1P2	0.412852	0.0872576	5	5
ANGPTL2	P1P2	0.660646	-0.21069	5	5	P1P2	0.687924	0.0195535	5	5	P1P2	0.964676	-0.0365726	5	5
ANGPTL3	P1P2	0.618932	0.0901356	5	5	P1P2	0.448492	0.147214	5	5	P1P2	0.43759	0.139706	5	5
ANGPTL4	P1P2	0.787007	0.0620893	5	5	P1P2	0.13567	0.357088	5	5	P1P2	0.186754	0.210426	5	5
ANGPTL5	P1P2	0.612528	-0.103569	5	5	P1P2	0.308709	0.309506	5	5	P1P2	0.53031	0.125666	5	5
ANGPTL6	P1P2	0.901669	0.0529614	4	4	P1P2	0.180196	0.163077	3	3	P1P2	0.614986	0.0651623	3	3
ANGPTL7	P1P2	0.829315	-0.197468	5	5	P1P2	0.883722	-0.0639518	5	5	P1P2	0.499573	-0.142812	5	5
ANHX	P1P2	0.589493	0.115457	5	5	P1P2	0.676002	-0.00192406	5	5	P1P2	0.593957	0.0918836	5	5
ANK1	P1P2	0.442993	-0.11765	5	5	P1P2	0.703322	-0.0143028	5	5	P1P2	0.70318	-0.0846033	5	5
ANK2	ENST00000264366.6	0.255163	-0.208924	5	5	ENST00000264366.6	0.0204968	-0.334503	5	5	ENST00000264366.6	0.0306423	-0.270306	5	5
ANK3	P1P2	0.579543	0.151553	5	5	P1P2	0.626193	0.0276739	5	5	P1P2	0.528669	0.0992823	5	5
ANKAR	P1P2	0.0458353	0.387183	5	5	P1P2	0.264663	0.216036	5	5	P1P2	0.0447388	0.301609	5	5
ANKDD1A	P1P2	0.556822	-0.121986	5	5	P1P2	0.0658856	-0.390018	5	5	P1P2	0.164144	-0.290604	5	5
ANKDD1B	P1P2	0.250357	0.23722	5	5	P1P2	0.131996	-0.246682	5	5	P1P2	0.962678	-0.00829803	5	5
ANKEF1	P1P2	0.467979	-0.17862	5	5	P1P2	0.22611	-0.177683	5	5	P1P2	0.135382	-0.11696	5	5
ANKFN1	P1P2	0.252237	0.302714	5	5	P1P2	0.674784	-0.0575531	5	5	P1P2	0.547977	0.111579	5	5
ANKFY1	P1P2	0.0301267	0.339762	4	4	P1P2	0.290845	0.270334	5	5	P1P2	0.0180906	0.339172	4	4
ANKH	P1P2	0.610497	-0.0506519	5	5	P1P2	0.339358	-0.0956855	5	5	P1P2	0.313585	-0.151713	5	5
ANKHD1	P1P2	0.823192	0.057439	5	5	P1P2	0.439563	-0.0850604	5	5	P1P2	0.718116	-0.045665	5	5
ANKHD1-EIF4EBP3	P1P2	0.823192	0.057439	5	5	P1P2	0.439563	-0.0850604	5	5	P1P2	0.718116	-0.045665	5	5
ANKIB1	P1P2	0.0827711	-0.473423	4	4	P1P2	0.555548	0.191591	4	4	P1P2	0.528495	-0.119718	4	4
ANKK1	P1P2	0.149529	0.329364	5	5	P1P2	0.26395	0.167629	5	5	P1P2	0.0542026	0.238274	5	5
ANKLE1	P1P2	0.131601	0.333512	5	5	P1P2	0.937562	0.0373179	5	5	P1P2	0.187033	0.136362	5	5
ANKLE2	P1P2	0.714528	0.200746	5	5	P1P2	0.559381	0.081299	5	5	P1P2	0.37847	0.122339	5	5
ANKMY1	P1P2	0.546791	0.130777	7	7	P1P2	0.748483	0.128907	7	7	P1P2	0.426752	0.157522	7	7
ANKMY2	P1P2	0.23994	0.226774	5	5	P1P2	0.528414	0.00317413	5	5	P1P2	0.495336	0.0568437	5	5
ANKRA2	P1P2	0.655557	-0.0213616	5	5	P1P2	0.55798	0.0351911	5	5	P1P2	0.653034	0.0434076	5	5
ANKRD1	P1P2	0.43176	0.16178	5	5	P1P2	0.104779	0.314769	5	5	P1P2	0.10681	0.246334	5	5
ANKRD10	P1P2	0.536997	-0.00611125	5	5	P1P2	0.907453	0.167974	5	5	P1P2	0.630895	0.0836373	5	5
ANKRD11	P1P2	0.20664	-0.216536	5	5	P1P2	1	-0.0467437	5	5	P1P2	0.472895	-0.124552	5	5
ANKRD12	P1P2	0.743128	0.158197	5	5	P1P2	0.0729809	0.322208	5	5	P1P2	0.248175	0.26399	5	5
ANKRD13A	P1P2	0.0620201	-0.232289	5	5	P1P2	0.689765	0.0439512	5	5	P1P2	0.370828	-0.115129	5	5
ANKRD13B	P1P2	0.349714	-0.2153	5	5	P1P2	0.473057	0.206821	5	5	P1P2	0.883081	-0.0919335	5	5
ANKRD13C	P1P2	0.869518	-0.0749605	5	5	P1P2	0.266273	-0.228466	5	5	P1P2	0.484828	-0.144331	5	5
ANKRD13D	P1P2	0.706515	0.0129443	5	5	P1P2	0.588041	0.149757	5	5	P1P2	0.779535	0.102146	5	5
ANKRD16	P1P2	0.00889867	-0.438698	5	5	P1P2	0.0719211	-0.318549	5	5	P1P2	0.00770533	-0.373432	5	5
ANKRD17	P1P2	0.6134	0.336198	5	5	P1P2	0.722272	0.179673	5	5	P1P2	0.662099	0.211536	5	5
ANKRD18A	ENST00000564591.1,ENST00000566717.2	0.22903	0.294218	5	5	ENST00000564591.1,ENST00000566717.2	0.357346	0.180048	5	5	ENST00000564591.1,ENST00000566717.2	0.162378	0.358474	5	5
ANKRD18B	P1P2	0.0979834	-0.378618	5	5	P1P2	0.701158	0.0536113	5	5	P1P2	0.250579	-0.194911	5	5
ANKRD2	P1P2	0.636543	0.0621625	5	5	P1P2	0.076237	-0.223507	5	5	P1P2	0.350634	-0.0677486	5	5
ANKRD22	P1P2	0.396759	-0.132416	5	5	P1P2	0.0787561	0.393737	5	5	P1P2	0.708768	0.0921251	5	5
ANKRD23	P2	0.193	0.207214	5	5	P2	0.133715	-0.207383	5	5	P1	0.498512	-0.0796569	5	5
ANKRD24	P1P2	0.627124	0.0615887	5	5	P1P2	0.232893	0.23783	5	5	P1P2	0.219638	0.134541	5	5
ANKRD26	P1P2	0.125977	0.429223	5	5	P1P2	0.702394	-0.0381997	5	5	P1P2	0.204047	0.182891	5	5
ANKRD27	P1P2	0.0635401	0.338509	5	5	P1P2	0.18641	0.166	5	5	P1P2	0.0287604	0.219265	5	5
ANKRD28	P1P2	0.961717	0.146936	5	5	P1P2	0.492547	0.17362	5	5	P1P2	0.875831	0.170696	5	5
ANKRD29	P1P2	0.0185933	-0.482024	5	5	P1P2	0.774363	-0.230157	5	5	P1P2	0.105904	-0.265622	5	5
ANKRD30A	P1P2	0.116057	0.196086	5	5	P1P2	0.125598	0.361774	5	5	P1P2	0.0487043	0.27893	5	5
ANKRD30B	P1P2	0.692724	-0.0427876	5	5	P1P2	0.295052	-0.203639	5	5	P1P2	0.306022	-0.0891237	5	5
ANKRD31	P1P2	0.193283	-0.114564	5	5	P1P2	0.896565	-0.0259844	5	5	P1P2	0.263555	-0.130224	5	5
ANKRD32	P1P2	0.551832	0.436556	5	5	P1P2	0.416257	0.270888	5	5	P1P2	0.520501	0.371121	5	5
ANKRD33	P1P2	0.937298	0.115359	4	4	P1P2	0.385327	-0.120698	4	4	P1P2	0.678552	-0.0903213	4	4
ANKRD33B	P1P2	0.653765	0.101567	5	5	P1P2	0.176607	-0.2423	5	5	P1P2	0.559165	-0.0392059	5	5
ANKRD34A	P1	0.135892	0.347522	5	5	P1	0.125187	0.222425	5	5	P1	0.0588539	0.314356	5	5
ANKRD34B	P1	0.0989106	0.421019	5	5	P2	0.116602	-0.47039	5	5	P2	0.099052	-0.280607	5	5
ANKRD34C	P1P2	0.33707	-0.114498	5	5	P1P2	0.0453504	-0.203932	4	4	P1P2	0.0246433	-0.216134	4	4
ANKRD35	P1P2	0.471029	-0.139208	5	5	P1P2	0.38703	-0.126769	5	5	P1P2	0.227264	-0.162574	5	5
ANKRD36	P1P2	0.826091	0.069072	5	5	P1P2	0.803551	0.0460761	5	5	P1P2	0.626742	0.0477872	5	5
ANKRD36C	P1P2	0.755677	0.191161	5	5	P1P2	0.924975	0.00466763	5	5	P1P2	0.773772	0.117529	5	5
ANKRD37	P1P2	0.593496	-0.0865155	5	5	P1P2	0.0847472	0.250447	5	5	P1P2	0.499573	0.107193	5	5
ANKRD39	P1P2	0.7059	-0.114482	5	5	P1P2	0.791327	0.141064	5	5	P1P2	0.96401	-0.0245165	5	5
ANKRD40	P1P2	0.447433	-0.1924	5	5	P1P2	0.160634	-0.190803	5	5	P1P2	0.136919	-0.226166	5	5
ANKRD42	P1P2	0.161691	0.516318	5	5	P1P2	0.120835	-0.216764	5	5	P1P2	0.797543	0.0543557	5	5
ANKRD44	ENST00000328737.2	0.555156	-0.131068	5	5	ENST00000328737.2	0.377948	0.160476	5	5	ENST00000450567.1	0.679152	-0.0493401	5	5
ANKRD45	P1P2	0.186848	0.0494805	5	5	P1P2	0.486003	-0.0821234	5	5	P1P2	0.53525	-0.00983337	5	5
ANKRD46	P1P2	0.342091	-0.198509	5	5	P1P2	0.235186	-0.176576	5	5	P1P2	0.112369	-0.210803	5	5
ANKRD49	P1P2	0.269022	-0.166627	6	6	P1P2	0.847417	0.0836834	6	6	P1P2	0.496119	-0.0707558	6	6
ANKRD50	P1P2	0.115964	0.302037	4	4	P1P2	0.212581	0.390286	4	4	P1P2	0.0307694	0.344564	4	4
ANKRD52	P1P2	0.21836	0.195617	4	4	P1P2	0.253404	0.165086	4	4	P1P2	0.101686	0.219847	4	4
ANKRD53	P1P2	0.781601	0.111505	5	5	P1P2	0.358384	0.130744	4	4	P1P2	0.302011	0.160095	4	4
ANKRD54	P1P2	0.666653	-0.194436	5	5	P1P2	0.62974	-0.226323	5	5	P1P2	0.47135	-0.156085	5	5
ANKRD55	ENST00000341048.4	0.879299	-0.10649	5	5	ENST00000341048.4	0.0226602	-0.405667	4	4	ENST00000341048.4	0.264323	-0.134496	4	4
ANKRD6	P1P2	0.799768	0.0100331	5	5	P1P2	0.596683	0.0409056	5	5	P1P2	0.932742	0.0233414	5	5
ANKRD60	ENST00000457363.1	0.670268	0.0641937	5	5	ENST00000457363.1	0.290655	-0.181243	5	5	ENST00000457363.1	0.700082	-0.0603226	5	5
ANKRD61	P1P2	0.956112	0.00850784	5	5	P1P2	0.703012	0.0958362	5	5	P1P2	0.628521	0.0279857	5	5
ANKRD62	P1P2	0.312873	0.219575	5	5	P1P2	0.345075	0.251061	5	5	P1P2	0.206138	0.247138	5	5
ANKRD63	P1P2	0.368795	0.172054	5	5	P1P2	0.856496	-0.108416	5	5	P1P2	0.546309	0.0861129	5	5
ANKRD65	P2	0.358308	-0.13267	5	5	P2	0.167322	-0.131325	5	5	P2	0.14527	-0.235113	5	5
ANKRD66	P1P2	0.250527	-0.443471	5	5	P1P2	0.0422334	-0.300007	4	4	P1P2	0.0755835	-0.209549	4	4
ANKRD7	P1	0.483854	0.139055	5	5	P2	0.268609	0.239561	5	5	P2	0.180965	0.256154	5	5
ANKRD9	P1P2	0.64721	0.0210826	5	5	P1P2	0.458028	-0.0525918	5	5	P1P2	0.837137	-0.0267269	5	5
ANKS1A	P1P2	0.904158	0.0346802	5	5	P1P2	0.0864158	-0.0583503	5	5	P1P2	0.147126	0.0387511	5	5
ANKS1B	ENST00000329257.7,ENST00000547776.2	0.0358437	-0.5228	5	5	ENST00000329257.7,ENST00000547776.2	0.803551	0.00397475	5	5	ENST00000329257.7,ENST00000547776.2	0.101296	-0.322285	5	5
ANKS3	P1P2	0.105599	-0.330649	5	5	P1P2	0.474858	-0.160285	5	5	P1P2	0.0580749	-0.228389	5	5
ANKS4B	P1P2	0.1372	-0.280972	5	5	P1P2	0.655411	0.0366915	5	5	P1P2	0.545753	-0.175412	5	5
ANKS6	P1P2	0.664849	0.167985	5	5	P1P2	0.943529	-0.00940961	5	5	P1P2	0.700082	0.0811938	5	5
ANKUB1	ENST00000446160.1	0.640682	0.0766598	5	5	ENST00000446160.1	0.910095	0.0214063	5	5	ENST00000446160.1	0.686512	0.0386413	5	5
ANKZF1	P1P2	0.717308	-0.0488546	5	5	P1P2	0.379754	-0.507135	5	5	P1P2	0.965342	-0.378726	5	5
ANLN	P1P2	0.0206753	-0.549413	5	5	P1P2	0.135561	-0.139107	5	5	P1P2	0.00409035	-0.310619	5	5
ANO1	P1P2	0.257069	-0.282389	5	5	P1P2	0.332037	-0.168201	5	5	P1P2	0.201381	-0.313174	5	5
ANO10	P1P2	0.665751	-0.0436788	5	5	P1P2	0.894257	0.252816	5	5	P1P2	0.795608	0.051966	5	5
ANO2	P1P2	0.72847	0.0855023	5	5	P1P2	0.260051	0.247064	5	5	P1P2	0.268584	0.116669	5	5
ANO3	P1P2	0.129883	-0.334258	4	4	P1P2	0.583376	-0.175934	4	4	P1P2	0.270775	-0.235274	4	4
ANO4	P1P2	0.410032	-0.198592	5	5	P1P2	0.0677448	-0.358334	5	5	P1P2	0.0422211	-0.24161	5	5
ANO5	P1P2	0.411208	0.146845	5	5	P1P2	0.950827	0.0272431	5	5	P1P2	0.698844	0.118197	5	5
ANO6	P1P2	0.615435	-0.0272355	5	5	P1P2	0.962114	0.00913947	5	5	P1P2	0.643421	0.00333581	5	5
ANO7	P1P2	0.436135	-0.0976535	5	5	P1P2	0.0047829	-0.410949	5	5	P1P2	0.023443	-0.278217	5	5
ANO8	P1P2	0.595215	0.126566	5	5	P1P2	0.724146	0.0671397	5	5	P1P2	0.579579	0.07294	5	5
ANO9	P1P2	0.135025	0.315217	5	5	P1P2	0.671742	0.0473215	5	5	P1P2	0.148529	0.17413	5	5
ANP32A	P1P2	0.555156	-0.124744	5	5	P1P2	0.145201	-0.394673	5	5	P1P2	0.11218	-0.267359	5	5
ANP32B	P1P2	0.0386328	0.439726	5	5	P1P2	0.0176461	0.501527	5	5	P1P2	0.0064325	0.432182	5	5
ANP32D	P1P2	0.135458	-0.264479	5	5	P1P2	0.830739	0.11694	5	5	P1P2	0.407155	-0.149244	5	5
ANP32E	P1P2	0.554047	-0.153099	5	5	P1P2	0.920012	-0.0531	5	5	P1P2	0.492171	-0.104969	5	5
ANPEP	P1	0.234847	-0.166473	5	5	P2	0.071527	0.479072	5	5	P1	0.055044	-0.295117	5	5
ANTXR1	P1P2	0.710825	0.194286	5	5	P1P2	0.415302	0.197397	5	5	P1P2	0.651228	0.196643	5	5
ANTXR2	P1P2	0.805848	-0.095941	5	5	P1P2	0.710136	0.0411146	5	5	P1P2	0.993333	-0.0070025	5	5
ANXA1	P1P2	0.392393	0.241928	5	5	P1P2	0.787477	0.0619814	5	5	P1P2	0.364607	0.0971297	5	5
ANXA10	P1P2	0.159839	0.211023	5	5	P1P2	0.381338	-0.178542	5	5	P1P2	0.839096	0.0189462	5	5
ANXA11	P1P2	0.773037	-0.18566	5	5	P1P2	0.205564	-0.239496	5	5	P1P2	0.287837	-0.153134	5	5
ANXA13	P1P2	0.122934	0.265693	5	5	P1P2	0.900852	0.0470823	5	5	P1P2	0.196415	0.129916	5	5
ANXA2	P1P2	0.00345814	0.67518	5	5	P1P2	0.786515	-0.101252	5	5	P1P2	0.0199136	0.328424	5	5
ANXA2R	P1P2	0.747199	-0.129303	5	5	P1P2	0.579743	-0.18606	5	5	P1P2	0.580151	-0.120464	5	5
ANXA3	P1P2	0.995048	-0.0292879	5	5	P1P2	0.458533	-0.0210453	5	5	P1P2	0.73442	-0.060697	5	5
ANXA4	P1P2	0.00413727	-0.538556	5	5	P1P2	0.223564	-0.218461	5	5	P1P2	0.00919941	-0.39683	5	5
ANXA5	P1P2	0.146399	-0.259783	5	5	P1P2	0.356042	0.114925	5	5	P1P2	0.699463	-0.0484888	5	5
ANXA6	P1P2	0.0522025	-0.486104	5	5	P1P2	0.80613	0.0739769	5	5	P1P2	0.0766225	-0.205545	5	5
ANXA7	P1P2	0.259334	0.603528	5	5	P1P2	0.990027	0.225711	5	5	P1P2	0.346766	0.414619	5	5
ANXA8	P1P2	0.71922	-0.0696397	6	6	P1P2	0.682137	0.0691949	6	6	P1P2	0.98266	0.00589898	6	6
ANXA8L1	ENST00000359178.4	0.7645	-0.0696397	5	5	ENST00000359178.4	0.634187	0.0892974	5	5	ENST00000359178.4	0.915487	0.00577958	5	5
ANXA9	P1P2	0.995048	-0.0270869	5	5	P1P2	0.295052	-0.225618	5	5	P1P2	0.316402	-0.123566	5	5
AOAH	P1P2	0.533727	0.138382	5	5	P1P2	0.958462	-0.036666	5	5	P1P2	0.648221	0.0297769	5	5
AOC1	P2	0.285348	-0.294198	5	5	P2	0.496496	-0.148697	5	5	P2	0.337005	-0.229518	5	5
AOC2	P1P2	0.879626	0.0324197	5	5	P1P2	0.890304	-0.0903346	5	5	P1P2	0.764193	0.00950719	5	5
AOC3	P1P2	0.803286	-0.135503	5	5	P1P2	0.469979	-0.133829	5	5	P1P2	0.382555	-0.123407	5	5
AOX1	P1	0.365643	0.125768	4	4	P1	0.129207	0.215649	4	4	P1	0.198989	0.13993	4	4
AP1AR	P1P2	0.971613	0.136126	5	5	P1P2	0.243505	0.175748	5	5	P1P2	0.391267	0.0697198	5	5
AP1B1	P1P2	0.966005	-0.365078	5	5	P1P2	0.291226	-0.170717	5	5	P1P2	0.44902	-0.231355	5	5
AP1G1	P1P2	0.985144	0.018478	5	5	P1P2	0.0416796	0.425995	5	5	P1P2	0.158396	0.215711	5	5
AP1G2	P1P2	0.282744	0.283363	5	5	P1P2	0.235186	0.338201	5	5	P1P2	0.115427	0.292556	5	5
AP1M1	P1P2	0.491972	0.256695	4	4	P1P2	0.0985541	0.371545	4	4	P1P2	0.0679256	0.242931	4	4
AP1M2	P1P2	0.142303	-0.297148	5	5	P1P2	0.0640089	-0.291424	5	5	P1P2	0.0303215	-0.259048	5	5
AP1S1	P1P2	0.103916	0.369833	5	5	P1P2	0.0721189	0.513371	5	5	P1P2	0.0231885	0.441602	5	5
AP1S2	P1P2	0.993397	0.0139887	5	5	P1P2	0.945188	0.0223376	5	5	P1P2	0.969339	0.00815527	5	5
AP1S3	P1P2	0.528842	0.258834	5	5	P1P2	0.392312	0.200736	5	5	P1P2	0.226301	0.212963	5	5
AP2A1	P1P2	0.159225	0.434705	5	5	P1P2	0.015896	0.563564	5	5	P1P2	0.0152072	0.476046	5	5
AP2A2	P1P2	0.125466	0.287983	5	5	P1P2	0.444263	0.0675159	5	5	P1P2	0.156189	0.218634	5	5
AP2B1	P1P2	0.444223	0.111345	5	5	P1P2	0.443271	0.126778	5	5	P1P2	0.368599	0.13258	5	5
AP2M1	P1	0.0119466	1.02635	5	5	P1	0.0733147	0.404426	5	5	P1	0.0111316	0.695407	5	5
AP2S1	P1P2	0.0472931	0.465662	5	5	P1P2	0.225791	0.764364	5	5	P1P2	0.0873343	0.600737	5	5
AP3B1	P1P2	0.0792859	-0.415829	5	5	P1P2	0.105495	-0.213349	5	5	P1P2	0.0296259	-0.287548	5	5
AP3B2	P1P2	0.352278	0.183613	5	5	P1P2	0.150924	0.544334	5	5	P1P2	0.0644326	0.30158	5	5
AP3D1	P1P2	0.0857933	0.25754	5	5	P1P2	0.172376	0.240322	5	5	P1P2	0.0438567	0.222846	5	5
AP3M1	P1P2	0.0141713	-0.549375	5	5	P1P2	0.0855023	-0.313344	5	5	P1P2	0.0113731	-0.398058	5	5
AP3M2	P1P2	0.893351	0.0441219	5	5	P1P2	0.364133	0.363046	5	5	P1P2	0.762919	0.262526	5	5
AP3S1	P1P2	0.38037	-0.160726	5	5	P1P2	0.279577	-0.244394	5	5	P1P2	0.182331	-0.137982	5	5
AP3S2	P1P2	0.766031	-0.105039	6	6	P1P2	0.216507	0.106656	6	6	P1P2	0.571244	0.0571391	6	6
AP4B1	P1P2	0.0367288	-0.367405	5	5	P1P2	0.762267	-0.0805499	5	5	P1P2	0.0938616	-0.228979	5	5
AP4E1	P1P2	0.218478	-0.20856	5	5	P1P2	0.902501	0.048638	5	5	P1P2	0.264627	-0.0866642	5	5
AP4M1	P1P2	0.243601	-0.256479	5	5	P1P2	0.293518	-0.0773658	5	5	P1P2	0.184809	-0.252419	5	5
AP4S1	P1P2	0.950919	0.115046	6	6	P1P2	0.626171	0.165174	6	6	P1P2	0.683566	0.128295	6	6
AP5B1	P1P2	0.511393	0.120089	5	5	P1P2	0.516868	0.107326	4	4	P1P2	0.474975	-0.0957657	4	4
AP5M1	P1P2	0.350567	-0.323532	5	5	P1P2	0.847021	0.119014	5	5	P1P2	0.478582	-0.0522454	5	5
AP5S1	P1P2	0.47588	0.0613573	5	5	P1P2	0.28069	-0.205891	5	5	P1P2	0.70132	-0.0174902	5	5
AP5Z1	P1P2	0.650484	0.238877	5	5	P1P2	0.139981	0.443639	5	5	P1P2	0.208546	0.31745	5	5
APAF1	P1P2	0.614272	0.0852187	5	5	P1P2	0.123148	0.350749	5	5	P1P2	0.192965	0.15458	5	5
APBA1	P1P2	0.877668	0.0442421	5	5	P1P2	0.974737	0.07662	5	5	P1P2	0.991333	0.0522147	5	5
APBA2	P1P2	0.672984	0.0414847	5	5	P1P2	0.847348	-0.171939	5	5	P1P2	0.832571	-0.0119393	5	5
APBA3	P1P2	0.75662	0.304323	5	5	P1P2	0.762267	0.0710187	5	5	P1P2	0.507569	0.133807	5	5
APBB1	P1P2	0.0989106	0.361293	5	5	P1P2	0.33183	-0.166082	5	5	P1P2	0.588186	0.135877	5	5
APBB1IP	P1P2	0.226637	-0.105852	5	5	P1P2	0.219783	0.227548	5	5	P1P2	0.730647	0.0373014	5	5
APBB2	P1P2	0.569953	0.276651	5	5	P1P2	0.179696	-0.147633	5	5	P1P2	0.908198	-0.0231174	5	5
APBB3	P1P2	0.467472	-0.371506	5	5	P1P2	0.183647	-0.270475	5	5	P1P2	0.375312	-0.355899	5	5
APC	P1	0.205008	-0.285246	5	5	P1	0.127564	0.238468	5	5	P2	0.691435	-0.0213766	5	5
APC2	P2	0.521557	-0.368253	5	5	P2	0.121235	-0.184577	5	5	P2	0.24039	-0.290405	5	5
APCDD1	P1P2	0.42165	0.0648588	5	5	P1P2	0.817117	0.0277579	5	5	P1P2	0.585885	0.160735	5	5
APCDD1L	P1P2	0.918266	0.00874824	5	5	P1P2	0.499403	-0.120342	5	5	P1P2	0.607328	-0.0351374	5	5
APCS	P1P2	0.781919	-0.106689	5	5	P1P2	0.369888	-0.0986316	5	5	P1P2	0.456059	-0.0705995	5	5
APEH	P1P2	0.706823	0.0628203	5	5	P1P2	0.73009	0.0897861	5	5	P1P2	0.826708	-0.009879	5	5
APEX1	P1P2	0.408622	-0.153396	5	5	P1P2	0.255495	-0.189062	5	5	P1P2	0.189841	-0.110759	5	5
APEX2	P1P2	0.202358	-0.254812	4	4	P1P2	0.389678	0.136468	4	4	P1P2	0.946729	-0.0327768	4	4
APH1A	P1P2	0.287968	-0.417643	5	5	P1P2	0.890304	0.0663688	5	5	P1P2	0.533601	-0.169385	5	5
APH1B	P1P2	0.286282	-0.234792	5	5	P1P2	0.290655	-0.0969221	5	5	P1P2	0.15473	-0.170012	5	5
API5	P1P2	0.0754691	0.329909	5	5	P1P2	0.726334	0.025656	5	5	P1P2	0.139362	0.182233	5	5
APIP	P1P2	0.786052	0.202931	5	5	P1P2	0.449241	-0.0999401	5	5	P1P2	0.755286	0.0214599	5	5
APITD1	P1P2	0.0863988	-0.248703	5	5	P1P2	0.188922	0.187215	5	5	P1P2	0.629707	-0.0525851	5	5
APITD1-CORT	P1P2	0.0863988	-0.248703	5	5	P1P2	0.188922	0.187215	5	5	P1P2	0.629707	-0.0525851	5	5
APLF	P1P2	0.0446102	-0.477587	4	4	P1P2	0.562444	-0.247664	4	4	P1P2	0.0564256	-0.321655	4	4
APLN	P1P2	0.30598	-0.133496	5	5	P1P2	0.133391	-0.132606	5	5	P1P2	0.171614	-0.263052	5	5
APLNR	P1P2	0.354209	-0.162866	5	5	P1P2	0.760362	0.126661	5	5	P1P2	0.761008	-0.0505139	5	5
APLP1	P1P2	0.112828	-0.223086	5	5	P1P2	0.807744	0.0241078	5	5	P1P2	0.320862	-0.257572	5	5
APLP2	P1P2	0.323708	-0.145538	5	5	P1P2	0.37998	0.154847	5	5	P1P2	0.755921	-0.0532062	5	5
APMAP	P1P2	0.237302	0.198217	5	5	P1P2	0.990027	-0.0588007	5	5	P1P2	0.358014	0.105187	5	5
APOA1	P1P2	0.353136	0.060295	5	5	P1P2	0.602766	0.0347102	5	5	P1P2	0.397297	0.0656451	5	5
APOA1BP	P1P2	0.779061	0.00866143	5	5	P1P2	0.509246	0.171645	5	5	P1P2	0.578435	0.0433237	5	5
APOA2	P1P2	0.551279	0.057494	5	5	P1P2	0.636234	0.0565161	4	4	P1P2	0.147625	0.194547	4	4
APOA4	P1P2	0.0511091	0.320722	5	5	P1P2	0.918028	-0.117085	5	5	P1P2	0.251269	0.212194	5	5
APOA5	P1P2	0.354424	0.0149393	5	5	P1P2	0.726334	-0.0574284	5	5	P1P2	0.439566	-0.0499004	5	5
APOB	P1P2	0.156183	0.249382	5	5	P1P2	0.808712	0.146211	5	5	P1P2	0.294713	0.162338	5	5
APOBEC1	P1P2	0.342933	0.234181	5	5	P1P2	0.916374	0.0515985	5	5	P1P2	0.298581	0.165665	5	5
APOBEC2	P1P2	0.221317	-0.369565	4	4	P1P2	0.863479	0.0360011	4	4	P1P2	0.280237	-0.166782	4	4
APOBEC3A	P1P2	0.91367	-0.0479015	5	5	P1P2	0.404178	0.146018	5	5	P1P2	0.696989	0.05868	5	5
APOBEC3A_B	P1P2	0.91367	-0.0479015	5	5	P1P2	0.404178	0.146018	5	5	P1P2	0.696989	0.05868	5	5
APOBEC3B	P1P2	0.179497	-0.239429	5	5	P1P2	0.670831	0.0544421	5	5	P1P2	0.440556	-0.0495284	5	5
APOBEC3C	P1P2	0.425485	0.118394	5	5	P1P2	0.826517	0.05333	5	5	P1P2	0.445025	0.0730742	5	5
APOBEC3D	P1P2	0.425485	0.118394	5	5	P1P2	0.826517	0.05333	5	5	P1P2	0.445025	0.0730742	5	5
APOBEC3F	P1P2	0.0735179	0.475364	5	5	P1P2	0.406766	0.147054	5	5	P1P2	0.0756542	0.281867	5	5
APOBEC3G	P1P2	0.897606	-0.0435247	5	5	P1P2	0.661743	-0.0890956	5	5	P1P2	0.53031	-0.0402109	5	5
APOBEC3H	P1P2	0.54714	-0.078936	5	5	P1P2	0.920012	-0.0239586	5	5	P1P2	0.798188	-0.0996264	5	5
APOBEC4	P1P2	0.677823	-0.0994269	5	5	P1P2	0.154511	-0.364033	5	5	P1P2	0.337005	-0.266077	5	5
APOBR	P1	0.270326	-0.343106	5	5	P1	0.133607	0.415686	5	5	P2	0.28708	0.113621	5	5
APOC1	P1P2	0.12516	0.304706	5	5	P1P2	0.378625	-0.0790071	5	5	P1P2	0.578435	0.066964	5	5
APOC2	P1P2	0.436379	0.147887	5	5	P1P2	0.361716	-0.0395412	5	5	P1P2	0.769297	0.0282853	5	5
APOC3	P1P2	0.947874	-0.119135	5	5	P1P2	0.897883	-0.15607	5	5	P1P2	0.572735	-0.124178	5	5
APOC4	P1P2	0.1372	0.265513	5	5	P1P2	0.694376	-0.148375	5	5	P1P2	0.413807	0.0452329	5	5
APOD	P1P2	0.986795	-0.212492	5	5	P1P2	0.0903068	-0.256808	5	5	P1P2	0.410473	-0.190142	5	5
APOE	P1P2	0.757565	0.0344169	5	5	P1P2	0.113244	-0.0996763	5	5	P1P2	0.420041	-0.0881579	5	5
APOF	P1P2	0.842888	-0.0559272	5	5	P1P2	0.0164491	-0.500945	5	5	P1P2	0.0704408	-0.310538	5	5
APOH	P2	0.61864	0.151216	5	5	P2	0.139646	0.208598	5	5	P2	0.262486	0.145924	5	5
APOL1	P1P2	0.953805	0.237073	5	5	P1P2	0.158409	0.225353	5	5	P1P2	0.419559	0.180299	5	5
APOL2	P1P2	0.61369	-0.0634684	5	5	P1P2	0.249107	-0.386633	5	5	P1P2	0.293176	-0.174568	5	5
APOL3	P1P2	0.234521	0.140862	5	5	P1P2	0.139423	0.311044	5	5	P1P2	0.0788737	0.281767	5	5
APOL4	P1P2	0.445456	-0.0925185	5	5	P1P2	0.493862	-0.0832896	5	5	P1P2	0.409998	-0.111315	5	5
APOL5	ENST00000249044.2	0.547416	0.00193021	5	5	ENST00000249044.2	0.543788	-0.222644	5	5	ENST00000249044.2	0.706282	-0.000370021	5	5
APOL6	P1P2	0.685714	-0.0914439	5	5	P1P2	0.220253	-0.239067	5	5	P1P2	0.22566	-0.0731198	5	5
APOLD1	P1P2	0.998349	-0.0972703	5	5	P1P2	0.316294	0.197662	5	5	P1P2	0.515092	0.0738178	5	5
APOM	P1P2	0.0110196	1.00794	7	7	P1P2	0.0607071	0.430598	7	7	P1P2	0.0274042	0.84187	7	7
APOO	P1P2	0.118771	0.236012	5	5	P1P2	0.50791	-0.203182	5	5	P1P2	0.700082	0.108382	5	5
APOOL	P1P2	0.0544482	0.279774	5	5	P1P2	0.95979	-0.0432635	5	5	P1P2	0.17531	0.125701	5	5
APOPT1	P1P2	0.152235	-0.38107	5	5	P1P2	0.770537	-0.0447369	5	5	P1P2	0.196705	-0.154168	5	5
APP	P1P2	0.444963	0.222709	5	5	P1P2	0.362594	-0.124638	5	5	P1P2	0.960014	0.000558835	5	5
APPBP2	P1P2	0.598659	0.0266998	5	5	P1P2	0.379302	-0.192734	5	5	P1P2	0.366378	0.00249152	5	5
APPL1	P1P2	0.745632	0.183102	5	5	P1P2	0.398567	-0.0833573	5	5	P1P2	0.947368	-0.0818118	5	5
APPL2	P1P2	0.210684	-0.201158	5	5	P1P2	0.365236	-0.287486	5	5	P1P2	0.15473	-0.211093	5	5
APRT	P1P2	0.176565	-0.188923	5	5	P1P2	0.516223	0.209507	5	5	P1P2	0.91615	-0.0885715	5	5
APTX	P2	0.201377	-0.232094	4	4	P1	0.122743	-0.195005	5	5	P1	0.0950141	-0.231463	5	5
AQP1	ENST00000509504.1	0.189487	0.111455	5	5	ENST00000509504.1	0.277359	0.161475	5	5	ENST00000509504.1	0.0936979	0.100121	5	5
AQP10	P1P2	0.725053	0.120149	5	5	P1P2	0.0441633	-0.435137	5	5	P1P2	0.185641	-0.224157	5	5
AQP11	P1P2	0.585219	0.155535	5	5	P1P2	0.493937	-0.147865	4	4	P1P2	0.412747	-0.0575549	4	4
AQP12A	P1P2	0.151171	0.419235	5	5	P1P2	0.865663	0.176007	5	5	P1P2	0.524304	0.234438	5	5
AQP12B	P1P2	0.785416	0.204049	5	5	P1P2	0.659629	-0.0156246	5	5	P1P2	0.764831	0.0533402	5	5
AQP2	P1P2	0.0236122	-0.578913	5	5	P1P2	0.509246	0.157568	5	5	P1P2	0.189841	-0.217773	5	5
AQP3	P2	0.214479	0.224424	5	5	P2	0.200977	0.473124	5	5	P2	0.0386306	0.29461	5	5
AQP4	P1P2	0.736254	0.0709808	5	5	P1P2	0.652104	-0.0763252	5	5	P1P2	0.88836	0.0725985	5	5
AQP5	P1P2	0.102603	0.203117	5	5	P1P2	0.748332	-0.0450476	5	5	P1P2	0.20524	0.0454433	5	5
AQP6	P1P2	0.374332	-0.338161	5	5	P1P2	0.405118	-0.0481505	5	5	P1P2	0.165414	-0.149176	5	5
AQP7	P1P2	0.745945	0.1276	5	5	P1P2	0.556581	0.104026	5	5	P1P2	0.501699	0.094891	5	5
AQP8	P1P2	0.246287	-0.195537	5	5	P1P2	0.652704	-0.10163	5	5	P1P2	0.351065	-0.148584	5	5
AQP9	P1P2	0.148131	-0.417889	5	5	P1P2	0.0697752	-0.283301	5	5	P1P2	0.0310963	-0.297981	5	5
AQPEP	P1P2	0.307547	0.154518	5	5	P1P2	0.0526798	0.340398	5	5	P1P2	0.0626442	0.277897	5	5
AQR	P1P2	0.00498605	0.746	4	4	P1P2	0.00578	0.70515	4	4	P1P2	0.00929013	0.34855	3	3
AR	P1P2	0.140623	0.127754	5	5	P1P2	0.997026	0.0254029	4	4	P1P2	0.563282	0.0501331	4	4
ARAF	P1P2	0.500017	-0.188985	5	5	P1P2	0.634781	-0.0526395	5	5	P1P2	0.467245	-0.122364	5	5
ARAP1	P2	0.497391	-0.0544956	5	5	P2	0.514877	0.208843	5	5	P1	0.83779	0.00451675	5	5
ARAP2	P1P2	0.155821	0.186946	5	5	P1P2	0.711067	0.0554384	5	5	P1P2	0.228553	0.131426	5	5
ARAP3	P1P2	0.380819	0.155889	5	5	P1P2	0.896894	0.0762742	5	5	P1P2	0.424389	0.0901618	5	5
ARC	P1P2	0.677823	-0.0694335	5	5	P1P2	0.910095	-0.0242881	5	5	P1P2	0.780176	-0.0357648	5	5
ARCN1	P1P2	0.0218234	0.370095	3	3	P1P2	0.599751	-0.0104506	3	3	P1P2	0.280921	0.179822	3	3
AREG	P1P2	0.881258	0.00473121	5	5	P1P2	0.268249	-0.178307	5	5	P1P2	0.477027	-0.108563	5	5
AREL1	P1P2	0.0473855	-0.54786	5	5	P1P2	0.832364	0.0769406	5	5	P1P2	0.0819097	-0.257154	5	5
ARF1	P1P2	0.0391807	-0.708349	5	5	P1P2	0.277913	-0.202559	5	5	P1P2	0.0451854	-0.487054	5	5
ARF3	P1P2	0.172624	-0.24136	5	5	P1P2	0.645211	-0.00583499	5	5	P1P2	0.243753	-0.0706175	5	5
ARF4	P1P2	0.22839	0.206928	5	5	P1P2	0.582312	0.183921	5	5	P1P2	0.204345	0.189749	5	5
ARF5	P2	0.121434	-0.266917	5	5	P1	0.173427	0.249057	5	5	P1	0.0978604	0.368278	5	5
ARF6	P2	0.250357	-0.0720027	5	5	P2	0.152829	0.202043	5	5	P1	0.479101	-0.0747496	5	5
ARFGAP1	P1P2	0.951168	-0.0603228	5	5	P1P2	0.540199	0.116053	5	5	P1P2	0.671823	0.0533864	5	5
ARFGAP2	P1P2	0.24427	0.442621	5	5	P1P2	0.0477462	0.265376	5	5	P1P2	0.041298	0.307992	5	5
ARFGAP3	P1P2	0.301312	0.119419	5	5	P1P2	0.258116	0.16361	5	5	P1P2	0.147126	0.129629	5	5
ARFGEF1	P1P2	0.886811	0.153827	5	5	P1P2	0.244517	-0.115831	5	5	P1P2	0.480659	-0.0534796	5	5
ARFGEF2	P1P2	0.148247	0.30146	5	5	P1P2	0.78908	-0.026448	5	5	P1P2	0.431694	0.159778	5	5
ARFIP1	P1P2	0.318863	0.124473	5	5	P1P2	0.429276	0.114493	5	5	P1P2	0.315595	0.14803	5	5
ARFIP2	P1P2	0.542194	0.159978	5	5	P1P2	0.0534992	-0.441294	5	5	P1P2	0.185086	-0.216669	5	5
ARFRP1	P1P2	0.102168	0.546741	5	5	P1P2	0.0931946	-0.134005	5	5	P1P2	0.521043	0.0967844	5	5
ARG1	P1P2	0.945238	-0.0630649	5	5	P1P2	0.457776	0.175936	5	5	P1P2	0.316805	-0.0473221	5	5
ARG2	P1P2	0.377679	0.19105	5	5	P1P2	0.438331	0.129349	5	5	P1P2	0.244769	0.120818	5	5
ARGFX	P1P2	0.771454	-0.404623	5	5	P1P2	0.0576601	-0.315404	2	2	P1P2	0.664985	-0.0564771	2	2
ARGLU1	P1P2	0.194573	0.206704	3	3	P1P2	0.0288557	0.679305	4	4	P1P2	0.0392532	0.310627	3	3
ARHGAP1	P1P2	0.150231	0.4921	5	5	P1P2	0.934248	0.042001	5	5	P1P2	0.162378	0.29123	5	5
ARHGAP10	P1P2	0.308135	0.169067	5	5	P1P2	0.868614	0.0166173	5	5	P1P2	0.462651	0.0683528	5	5
ARHGAP11A	P1P2	0.928783	-0.164435	5	5	P1P2	0.620888	0.200359	5	5	P1P2	0.766106	0.099594	5	5
ARHGAP11B	P1P2	0.695474	0.0304156	5	5	P1P2	0.502584	-0.0647074	5	5	P1P2	0.880443	-0.041477	5	5
ARHGAP12	P1P2	0.603844	-0.0651577	5	5	P1P2	0.332661	0.0346306	5	5	P1P2	0.736939	0.00235785	5	5
ARHGAP15	P1P2	0.866587	-0.11227	5	5	P1P2	0.296207	0.109845	5	5	P1P2	0.829964	0.060457	5	5
ARHGAP17	P1P2	0.169647	-0.471566	5	5	P1P2	0.822624	-0.158846	5	5	P1P2	0.281443	-0.248389	5	5
ARHGAP18	P1P2	0.334162	-0.0660432	5	5	P1P2	0.473829	0.0829994	5	5	P1P2	0.855457	-0.0361875	5	5
ARHGAP19	P1P2	0.478444	0.110152	5	5	P1P2	0.085882	-0.264177	5	5	P1P2	0.480139	-0.141132	5	5
ARHGAP20	P1P2	0.258461	0.307022	5	5	P1P2	0.448991	0.113759	5	5	P1P2	0.10358	0.192844	5	5
ARHGAP21	P1P2	0.218788	0.236345	5	5	P1P2	0.592355	-0.069437	5	5	P1P2	0.582441	0.0413498	5	5
ARHGAP22	P1P2	0.303445	-0.010288	5	5	P1P2	0.0547482	-0.370926	5	5	P1P2	0.165414	-0.190607	5	5
ARHGAP23	P1P2	0.414987	0.118736	5	5	P1P2	0.0557541	-0.367563	5	5	P1P2	0.381645	-0.116294	5	5
ARHGAP24	P1P2	0.522095	-0.0672645	5	5	P1P2	0.418411	-0.278994	5	5	P1P2	0.290117	-0.144418	5	5
ARHGAP25	P1P2	0.110684	-0.234408	5	5	P1P2	0.639242	-0.113115	5	5	P1P2	0.130425	-0.18793	5	5
ARHGAP26	P1P2	0.823836	-0.00574884	5	5	P1P2	0.408654	0.0412206	5	5	P1P2	0.84367	0.0516159	5	5
ARHGAP27	P2	0.00755425	0.50583	5	5	P1	0.0488341	-0.34493	5	5	P2	0.0152423	0.229365	5	5
ARHGAP28	P1P2	0.138738	0.217148	5	5	P1P2	0.559942	0.0689486	5	5	P1P2	0.129366	0.122388	5	5
ARHGAP29	P1P2	0.31327	-0.195712	5	5	P1P2	0.254972	0.246419	5	5	P1P2	0.822804	-0.0445054	5	5
ARHGAP30	P1P2	0.567427	0.110662	5	5	P1P2	0.888329	-0.107254	5	5	P1P2	0.832571	0.0661256	5	5
ARHGAP31	P1P2	0.81933	0.125922	5	5	P1P2	0.373453	-0.129904	4	4	P1P2	0.309069	-0.0772995	4	4
ARHGAP32	ENST00000310343.9	0.611948	-0.236935	5	5	ENST00000310343.9	0.807744	0.00997178	5	5	ENST00000310343.9	0.847596	-0.113482	5	5
ARHGAP33	P1P2	0.315459	0.315911	5	5	P1P2	0.289136	0.284347	5	5	P1P2	0.338268	0.311177	5	5
ARHGAP35	ENST00000404338.3	0.374555	0.208427	5	5	ENST00000404338.3	0.296592	0.203113	5	5	ENST00000404338.3	0.145039	0.276881	5	5
ARHGAP36	P1P2	0.588352	-0.177177	5	5	P1P2	0.99734	0.0836243	5	5	P1P2	0.746411	-0.0416084	5	5
ARHGAP39	P1P2	0.687541	-0.129025	5	5	P1P2	0.367726	0.0707604	4	4	P1P2	0.855774	-0.143386	4	4
ARHGAP4	P1	0.451683	-0.129844	6	6	P2	0.416496	0.199754	5	5	P2	0.462651	-0.0184858	5	5
ARHGAP40	P1P2	0.814187	-0.166321	5	5	P1P2	0.369665	0.204147	5	5	P1P2	0.819555	0.018913	5	5
ARHGAP42	P1P2	0.712676	0.0294557	5	5	P1P2	0.62974	-0.15645	5	5	P1P2	0.918802	-0.110182	5	5
ARHGAP44	P1P2	0.318662	-0.34329	5	5	P1P2	0.839523	-0.0576426	5	5	P1P2	0.469808	-0.172886	5	5
ARHGAP5	P1P2	0.969634	-0.0950884	5	5	P1P2	0.737306	-0.0277788	5	5	P1P2	0.800125	-0.0639589	5	5
ARHGAP6	P1P2	0.20192	0.175572	5	5	P1P2	0.649403	0.0480878	5	5	P1P2	0.222793	0.107354	5	5
ARHGAP8	P2	0.17816	-0.164551	5	5	P1	0.174501	0.299384	7	7	P2	0.247833	-0.17986	5	5
ARHGAP9	P1P2	0.318885	0.165731	4	4	P1P2	0.64959	-0.14406	4	4	P1P2	0.73058	0.00493006	4	4
ARHGDIA	P1P2	0.05352	0.382193	5	5	P1P2	0.43025	-0.209072	5	5	P1P2	0.421487	0.116865	5	5
ARHGDIB	P1P2	0.191589	-0.153173	5	5	P1P2	0.511119	0.114179	5	5	P1P2	0.415719	-0.0194966	5	5
ARHGDIG	P1P2	0.997288	-0.0780444	6	6	P1P2	0.340037	0.162744	6	6	P1P2	0.685246	0.147749	6	6
ARHGEF1	P2	0.206789	0.21347	5	5	P2	0.384975	0.106179	5	5	P2	0.158643	0.219003	5	5
ARHGEF10	P1P2	0.93602	-0.141268	5	5	P1P2	0.647605	0.0106696	5	5	P1P2	0.791743	-0.065299	5	5
ARHGEF10L	P1P2	0.961388	-0.0648149	5	5	P1P2	0.0840721	-0.272367	5	5	P1P2	0.227908	-0.104223	5	5
ARHGEF11	P1P2	0.131178	0.314886	5	5	P1P2	0.420811	-0.0955793	5	5	P1P2	0.460617	0.0809544	5	5
ARHGEF12	P1P2	0.106224	0.18616	5	5	P1P2	0.0258833	0.288262	5	5	P1P2	0.0317549	0.323788	5	5
ARHGEF15	P1P2	0.559603	0.149523	5	5	P1P2	0.875505	0.114139	5	5	P1P2	0.683442	0.105043	5	5
ARHGEF16	P1P2	0.494511	-0.10487	5	5	P1P2	0.0735826	0.276877	5	5	P1P2	0.584736	0.0984999	5	5
ARHGEF17	P1P2	0.993397	-0.0163813	5	5	P1P2	0.774683	0.101291	5	5	P1P2	0.905549	0.038485	5	5
ARHGEF18	P1P2	0.229832	-0.229848	5	5	P1P2	0.708895	-0.139162	5	5	P1P2	0.340803	-0.17	5	5
ARHGEF19	P1P2	0.395147	-0.189088	5	5	P1P2	0.384519	-0.2077	5	5	P1P2	0.221212	-0.180399	5	5
ARHGEF2	P1P2	0.490597	-0.0809214	5	5	P1P2	0.433912	-0.183088	5	5	P1P2	0.323312	-0.112321	5	5
ARHGEF25	P1P2	0.134917	-0.339011	5	5	P1P2	0.270054	-0.414741	5	5	P1P2	0.134292	-0.22317	5	5
ARHGEF26	P1P2	0.257939	0.315436	5	5	P1P2	0.5985	-0.0867517	4	4	P1P2	0.96832	-0.00183307	4	4
ARHGEF28	P1P2	0.178694	-0.277908	5	5	P1P2	0.175277	0.139978	5	5	P1P2	0.880443	-0.0223887	5	5
ARHGEF3	P1P2	0.92944	-0.00815074	5	5	P1P2	0.0986812	0.419588	5	5	P1P2	0.220581	0.224692	5	5
ARHGEF33	ENST00000398800.4	0.446938	0.17233	5	5	ENST00000398800.4	0.512728	-0.214112	5	5	ENST00000398800.4	0.686512	-0.00991661	5	5
ARHGEF35	ENST00000543357.1	0.48151	0.173024	2	2	ENST00000543357.1	0.112798	0.365427	2	2	ENST00000543357.1	0.232736	0.269226	2	2
ARHGEF37	P2	0.301676	-0.169897	4	4	P2	0.927229	0.030043	4	4	P2	0.588143	-0.0903992	4	4
ARHGEF38	P1P2	0.115865	0.140242	5	5	P1P2	0.0180889	-0.481029	5	5	P1P2	0.517252	-0.0496664	5	5
ARHGEF39	P1P2	0.544115	0.0977453	5	5	P1P2	0.0464493	-0.35323	5	5	P1P2	0.385751	-0.151133	5	5
ARHGEF4	P1P2	0.399069	-0.120275	5	5	P1P2	0.920674	-0.0707529	5	5	P1P2	0.730018	-0.138426	5	5
ARHGEF40	P1P2	0.479233	0.487652	4	4	P1P2	0.873381	0.262294	4	4	P1P2	0.973536	0.38593	4	4
ARHGEF5	P1P2	0.819973	-0.0615504	5	5	P1P2	0.98504	-0.0116672	5	5	P1P2	0.65183	-0.0210227	5	5
ARHGEF6	P1P2	0.0396959	0.377998	4	4	P1P2	0.298524	0.124136	4	4	P1P2	0.0309143	0.227813	4	4
ARHGEF7	ENST00000370623.3	0.307547	-0.225286	5	5	ENST00000370623.3	0.659629	-0.17258	5	5	ENST00000370623.3	0.444527	-0.198933	5	5
ARHGEF9	P1P2	0.636927	-0.0622936	4	4	P1P2	0.150958	-0.316598	4	4	P1P2	0.286105	-0.155215	4	4
ARID1A	P1P2	0.745319	0.0250997	5	5	P1P2	0.455256	-0.103031	5	5	P1P2	0.767382	-0.0438613	5	5
ARID1B	P2	0.450407	0.149395	5	5	P2	0.230454	-0.208406	5	5	P2	0.807883	0.0612817	5	5
ARID2	P1P2	0.214479	0.405053	5	5	P1P2	0.144168	-0.214951	5	5	P1P2	0.88374	0.0158682	5	5
ARID3A	P1P2	0.0058942	0.619441	3	3	P1P2	0.19182	0.258061	4	4	P1P2	0.0123532	0.341343	3	3
ARID3B	P1P2	0.730958	0.113645	5	5	P1P2	0.932784	-0.0152621	4	4	P1P2	0.872674	-0.0145545	4	4
ARID3C	P1P2	0.163935	0.257507	5	5	P1P2	0.965767	0.0995079	5	5	P1P2	0.60762	0.178508	5	5
ARID4A	P1P2	0.61369	0.11096	5	5	P1P2	0.339358	-0.0729262	5	5	P1P2	0.769936	-0.0326721	5	5
ARID4B	P1P2	0.00435321	0.616965	5	5	P1P2	0.000415456	0.515172	5	5	P1P2	0.000266658	0.550787	5	5
ARID5A	P1P2	0.321481	-0.190196	5	5	P1P2	0.515415	0.105423	5	5	P1P2	0.588762	-0.00894161	5	5
ARID5B	ENST00000279873.7	0.149412	0.455738	5	5	ENST00000279873.7	0.146703	0.506755	5	5	ENST00000279873.7	0.0606672	0.438079	5	5
ARIH1	P1P2	0.102515	0.701766	5	5	P1P2	0.0116923	0.497649	5	5	P1P2	0.00882504	0.541024	5	5
ARIH2	P1P2	0.264968	-0.230672	5	5	P1P2	0.0193245	-0.4231	5	5	P1P2	0.0278574	-0.326886	5	5
ARIH2OS	P1P2	0.710482	0.0800881	6	6	P1P2	0.811549	-0.0562332	6	6	P1P2	0.667401	0.0381735	6	6
ARL1	P1P2	0.0318176	0.428716	5	5	P1P2	0.0905446	-0.297834	5	5	P1P2	0.525939	0.0732828	5	5
ARL10	P1P2	0.797211	0.0399704	5	5	P1P2	0.947841	-0.0368051	5	5	P1P2	0.920129	0.0877797	5	5
ARL11	P1P2	0.124043	0.235011	5	5	P1P2	0.514608	0.174848	5	5	P1P2	0.140484	0.303492	5	5
ARL13A	P1P2	0.331889	0.228668	5	5	P1P2	0.202448	0.264767	5	5	P1P2	0.139362	0.281444	5	5
ARL13B	P1P2	0.565186	-0.150169	5	5	P1P2	0.273325	0.378442	5	5	P1P2	0.641027	0.0721794	5	5
ARL14	P1P2	0.857482	0.0606875	5	5	P1P2	0.264306	0.0911254	5	5	P1P2	0.670605	0.142158	5	5
ARL14EP	P1P2	0.285348	0.0712533	5	5	P1P2	0.0218024	0.2755	5	5	P1P2	0.0462727	0.235633	5	5
ARL14EPL	ENST00000601302.2	0.359175	0.176826	5	5	ENST00000601302.2	0.751808	-0.0457796	5	5	ENST00000601302.2	0.641626	0.056876	5	5
ARL15	P1P2	0.187125	-0.219315	5	5	P1P2	0.584601	0.104062	5	5	P1P2	0.614357	-0.0576863	5	5
ARL16	P1P2	0.611367	0.133771	5	5	P1P2	0.606255	0.134497	5	5	P1P2	0.466733	0.152121	5	5
ARL17A	ENST00000329240.4,ENST00000336125.5,ENST00000445552.2	0.960545	0.0285274	6	6	ENST00000329240.4,ENST00000336125.5,ENST00000445552.2	0.919732	-0.0876472	6	6	ENST00000329240.4,ENST00000336125.5,ENST00000445552.2	0.99422	0.0532596	6	6
ARL17B	ENST00000434041.2,ENST00000450673.3,ENST00000570618.1	0.960545	0.0285274	6	6	ENST00000434041.2,ENST00000450673.3,ENST00000570618.1	0.919732	-0.0876472	6	6	ENST00000434041.2,ENST00000450673.3,ENST00000570618.1	0.99422	0.0532596	6	6
ARL2	P1P2	0.907707	0.202793	6	6	P1P2	0.291662	0.150678	6	6	P1P2	0.464351	0.217254	6	6
ARL2BP	P1P2	0.59981	-0.0898339	5	5	P1P2	0.00775511	-0.386103	5	5	P1P2	0.0294385	-0.241158	5	5
ARL3	P1P2	0.436644	0.203436	4	4	P1P2	0.335923	-0.118631	4	4	P1P2	0.75744	0.0424026	4	4
ARL4A	P1P2	0.034023	0.392906	5	5	P1P2	0.151517	-0.218539	5	5	P1P2	0.559728	0.0751139	5	5
ARL4C	P1P2	0.913998	0.0430342	5	5	P1P2	0.258819	-0.214964	5	5	P1P2	0.556919	-0.0881179	5	5
ARL4D	P1P2	0.639499	0.114725	5	5	P1P2	0.0702259	0.310318	5	5	P1P2	0.0780233	0.16935	5	5
ARL5A	P1P2	0.0135636	0.463954	5	5	P1P2	0.276623	0.3683	5	5	P1P2	0.0371623	0.474207	5	5
ARL5B	P1P2	0.345466	0.0583488	5	5	P1P2	0.0165054	0.322979	5	5	P1P2	0.0820566	0.328733	5	5
ARL5C	P1P2	0.483337	-0.243931	5	5	P1P2	0.217132	-0.183196	5	5	P1P2	0.126229	-0.179993	5	5
ARL6	P1P2	0.765447	-0.0514527	5	5	P1P2	0.114005	-0.320516	5	5	P1P2	0.162127	-0.153318	5	5
ARL6IP1	P1	0.151054	0.273371	5	5	P2	0.544895	-0.0781681	5	5	P1	0.240055	0.212654	5	5
ARL6IP4	P1P2	0.445803	-0.10649	6	6	P1P2	0.518723	0.110827	6	6	P1P2	0.980835	-0.0920077	6	6
ARL6IP5	P1P2	0.336237	-0.132411	5	5	P1P2	0.635375	-0.376271	5	5	P1P2	0.257888	-0.267509	5	5
ARL6IP6	P1P2	0.890407	-0.0404091	5	5	P1P2	0.901511	0.0248766	5	5	P1P2	0.968673	-0.0330432	5	5
ARL8A	P1P2	0.0943438	0.150599	5	5	P1P2	0.464364	0.149544	5	5	P1P2	0.0966803	0.220941	5	5
ARL8B	P1P2	0.0377087	-0.839858	5	5	P1P2	0.0839974	-0.301012	5	5	P1P2	0.00734919	-0.51667	5	5
ARL9	P1P2	0.583514	0.101826	5	5	P1P2	0.514071	0.0572707	5	5	P1P2	0.396365	0.0601506	5	5
ARMC1	P1P2	0.000149257	-1.09154	5	5	P1P2	0.000161844	-0.854753	5	5	P1P2	0.000113953	-0.971949	5	5
ARMC10	P1P2	0.627711	-0.100074	5	5	P1P2	0.12966	-0.317213	5	5	P1P2	0.158396	-0.21155	5	5
ARMC12	P1P2	0.465193	-0.101574	5	5	P1P2	0.449991	0.0863553	5	5	P1P2	0.962012	0.000652516	5	5
ARMC2	P1P2	0.495034	-0.321242	5	5	P1P2	0.117576	0.350208	5	5	P1P2	0.852835	0.0102294	5	5
ARMC3	P1P2	0.479808	-0.0704333	4	4	P1P2	0.653619	0.0800867	4	4	P1P2	0.936319	-0.0268089	4	4
ARMC4	P1P2	0.265856	0.289807	5	5	P1P2	0.410784	0.00262076	5	5	P1P2	0.693902	0.153416	5	5
ARMC5	P1P2	0.111148	-0.246676	5	5	P1P2	0.033031	-0.343985	5	5	P1P2	0.0195614	-0.2846	5	5
ARMC6	P1P2	0.537455	-0.242061	6	6	P1P2	0.267654	-0.207213	6	6	P1P2	0.471833	-0.387602	6	6
ARMC7	P1P2	0.0405795	0.429793	5	5	P1P2	0.236833	0.147724	5	5	P1P2	0.0386306	0.308314	5	5
ARMC8	P1P2	0.481532	0.0691702	5	5	P1P2	0.170289	-0.17887	5	5	P1P2	0.958683	-0.0548498	5	5
ARMC9	P1P2	0.968974	-0.068508	5	5	P1P2	0.49676	-0.0183151	5	5	P1P2	0.761645	-0.0321151	5	5
ARMCX1	P1P2	0.923851	0.0867573	5	5	P1P2	0.144741	0.360624	5	5	P1P2	0.274045	0.194547	5	5
ARMCX2	P1P2	0.0599092	-0.319948	5	5	P1P2	0.620299	0.0881564	5	5	P1P2	0.227264	-0.128354	5	5
ARMCX3	P1P2	0.332921	0.186007	5	5	P1P2	0.216357	0.188052	5	5	P1P2	0.163638	0.185568	5	5
ARMCX4	P1P2	0.429582	0.119891	5	5	P1P2	0.610921	0.177641	5	5	P1P2	0.429251	0.125734	5	5
ARMCX5	P1P2	0.428857	-0.132595	5	5	P1P2	0.603347	0.0980652	5	5	P1P2	0.713125	-0.0394107	5	5
ARMCX5-GPRASP2	P1P2	0.428857	-0.132595	5	5	P1P2	0.603347	0.0980652	5	5	P1P2	0.713125	-0.0394107	5	5
ARMCX6	P1P2	0.130756	0.389217	5	5	P1P2	0.624127	0.107941	5	5	P1P2	0.171091	0.285933	5	5
ARMS2	P1P2	0.477674	0.104087	5	5	P1P2	0.882078	0.0222396	5	5	P1P2	0.631489	0.0755242	5	5
ARNT	P1P2	0.499491	0.168947	5	5	P1P2	0.337256	-0.0305882	5	5	P1P2	0.796898	0.0197465	5	5
ARNT2	P1P2	0.474601	-0.0691087	5	5	P1P2	0.678441	0.144602	5	5	P1P2	0.544643	0.0470784	5	5
ARNTL	P1P2	0.498178	0.0527685	5	5	P1P2	0.0212811	-0.412613	5	5	P1P2	0.188433	-0.212052	5	5
ARNTL2	P1P2	0.459146	0.129076	5	5	P1P2	0.956802	-0.0180675	5	5	P1P2	0.636251	0.0723245	5	5
ARPC1A	P1P2	0.971207	0.00738705	4	4	P1P2	0.713127	0.137573	4	4	P1P2	0.741145	0.0759829	4	4
ARPC1B	P1P2	0.541097	-0.184956	5	5	P1P2	0.306535	-0.0109321	5	5	P1P2	0.338268	-0.0938443	5	5
ARPC2	P1	0.135675	0.598667	5	5	P1	0.80613	-0.0379914	5	5	P1	0.181238	0.293801	5	5
ARPC3	P1	0.345254	-0.127118	5	5	P1	0.024288	0.396136	5	5	P1	0.226621	0.143541	5	5
ARPC4	P1P2	0.319523	-0.152896	7	7	P1P2	0.250197	-0.213143	7	7	P1P2	0.132369	-0.198134	7	7
ARPC4-TTLL3	P1	0.260289	-0.153336	6	6	P2	0.258643	0.279064	5	5	P1	0.338352	-0.122068	6	6
ARPC5	P1P2	0.836742	0.123355	5	5	P1P2	0.867302	-0.152772	5	5	P1P2	0.918139	-0.152451	5	5
ARPC5L	P1	0.557934	-0.146666	5	5	P2	0.904481	0.0510577	5	5	P1	0.639234	-0.103923	5	5
ARPP19	P1P2	0.662746	0.19891	5	5	P1P2	0.175675	-0.145405	5	5	P1P2	0.711879	-0.0666562	5	5
ARPP21	ENST00000187397.4	0.883544	0.0284971	5	5	ENST00000187397.4	0.781072	0.0966983	5	5	ENST00000187397.4	0.736309	0.0226826	5	5
ARR3	P1P2	0.538635	0.0955593	5	5	P1P2	0.853226	0.0518902	5	5	P1P2	0.657258	0.0644293	5	5
ARRB1	P1P2	0.0413563	-0.498321	5	5	P1P2	0.528414	0.226777	5	5	P1P2	0.577293	-0.211009	5	5
ARRB2	P1P2	0.267816	-0.345153	5	5	P1P2	0.0264442	-0.404366	5	5	P1P2	0.0323578	-0.327659	5	5
ARRDC1	P1P2	0.610207	-0.244566	5	5	P1P2	0.921997	-0.109165	5	5	P1P2	0.759735	-0.00720131	5	5
ARRDC2	P1	0.0500832	-0.397734	5	5	P1	0.0565052	0.407739	5	5	P2	0.707525	0.0629543	5	5
ARRDC3	P1P2	0.000654651	-0.66597	5	5	P1P2	0.0601033	-0.273892	5	5	P1P2	0.00152307	-0.487594	5	5
ARRDC4	P1P2	0.115001	0.408897	4	4	P1P2	0.823013	-0.196712	4	4	P1P2	0.714479	0.146376	4	4
ARRDC5	P1P2	0.0716732	0.440098	5	5	P1P2	0.632407	0.0607105	5	5	P1P2	0.147592	0.299032	5	5
ARSA	P1P2	0.18865	-0.297793	5	5	P1P2	0.610921	-0.089614	5	5	P1P2	0.263555	-0.163192	5	5
ARSB	P1P2	0.979863	0.0972848	5	5	P1P2	0.384747	0.295712	5	5	P1P2	0.453538	0.147648	5	5
ARSD	P1P2	0.83448	-0.151937	5	5	P1P2	0.117283	-0.257949	5	5	P1P2	0.576152	-0.135825	5	5
ARSE	P1P2	0.843212	0.28073	5	5	P1P2	0.296785	-0.216431	5	5	P1P2	0.900916	0.0394794	5	5
ARSF	P1P2	0.855533	-0.155444	5	5	P1P2	0.72196	-0.0391315	5	5	P1P2	0.91615	-0.0972879	5	5
ARSG	ENST00000448504.2	0.995708	0.0690623	5	5	ENST00000448504.2	0.547111	0.0926838	5	5	ENST00000448504.2	0.706282	0.0479729	5	5
ARSH	ENST00000381130.2	0.916625	0.0532503	5	5	ENST00000381130.2	0.622948	0.0988522	5	5	ENST00000381130.2	0.759099	0.131684	5	5
ARSI	P1P2	0.923523	-0.05044	5	5	P1P2	0.29486	-0.0799913	5	5	P1P2	0.325774	-0.0179202	5	5
ARSJ	P1P2	0.978213	-0.0294232	5	5	P1P2	0.987035	-0.115667	5	5	P1P2	0.762919	-0.140155	5	5
ARSK	P1P2	0.868541	-0.0280417	5	5	P1P2	0.970418	-0.0694958	5	5	P1P2	0.931414	-0.0487687	5	5
ART1	P1P2	0.831574	-0.0395627	5	5	P1P2	0.432201	-0.123083	5	5	P1P2	0.327423	-0.0530223	5	5
ART3	P2	0.256375	0.240985	5	5	P1	0.202744	-0.251414	5	5	P1	0.135164	-0.226836	5	5
ART4	P1P2	0.449167	-0.187084	5	5	P1P2	0.969754	0.0309554	5	5	P1P2	0.497452	-0.0729615	5	5
ART5	P1P2	0.746885	0.169605	5	5	P1P2	0.0312566	0.283371	5	5	P1P2	0.136919	0.236287	5	5
ARTN	P1	0.716381	0.144086	5	5	P1	0.417453	0.120098	5	5	P2	0.448019	-0.0796527	5	5
ARV1	P1P2	0.0705719	-0.361929	5	5	P1P2	0.625307	0.0367275	5	5	P1P2	0.359765	-0.161131	5	5
ARVCF	P2	0.097397	-0.366685	5	5	P2	0.824246	-0.202298	5	5	P2	0.187592	-0.284491	5	5
ARX	P2	0.110222	-0.356758	5	5	P1	0.0750023	-0.514887	5	5	P1	0.217761	-0.236058	5	5
AS3MT	P1P2	0.720093	-0.0246924	5	5	P1P2	0.23322	-0.177603	5	5	P1P2	0.304839	-0.148114	5	5
ASAH1	P1P2	0.8174	0.0912687	5	5	P1P2	0.245701	-0.0802413	5	5	P1P2	0.515632	-0.0289421	5	5
ASAH2	ENST00000395526.4	0.084742	-0.287261	5	5	ENST00000395526.4	0.581741	-0.048939	5	5	ENST00000395526.4	0.108454	-0.184541	5	5
ASAH2B	P1P2	0.963366	-0.0740366	5	5	P1P2	0.0277154	-0.429261	5	5	P1P2	0.267501	-0.283984	5	5
ASAP1	P1P2	0.385333	-0.129368	5	5	P1P2	0.43025	0.144564	5	5	P1P2	0.969339	-0.0140546	5	5
ASAP2	P1P2	0.0739182	-0.39794	5	5	P1P2	0.502053	-0.316993	5	5	P1P2	0.118155	-0.305863	5	5
ASAP3	P1P2	0.186158	0.229519	5	5	P1P2	0.860095	0.153518	5	5	P1P2	0.436112	0.190919	5	5
ASB1	P1P2	0.966665	0.00841994	5	5	P1P2	0.883064	-0.192831	5	5	P1P2	0.599754	-0.0362745	5	5
ASB10	P1P2	0.859431	0.0588456	5	5	P1P2	0.258116	0.116788	5	5	P1P2	0.351929	0.0842777	5	5
ASB11	P1	0.314463	-0.0591817	5	5	P2	0.252373	-0.235087	5	5	P1	0.358889	-0.147553	5	5
ASB12	ENST00000362002.2	0.546865	0.0834073	5	5	ENST00000362002.2	0.198638	-0.163916	5	5	ENST00000396130.2	0.712502	0.11744	5	5
ASB13	P1P2	0.0399349	-0.342338	5	5	P1P2	0.260404	-0.150276	5	5	P1P2	0.0752423	-0.327926	5	5
ASB14	P1P2	0.00898532	0.474607	5	5	P1P2	0.842455	0.0295554	5	5	P1P2	0.0618238	0.294688	5	5
ASB15	P1P2	0.0907736	0.227655	4	4	P1P2	0.268421	-0.151335	4	4	P1P2	0.701966	0.031192	4	4
ASB16	P1P2	0.519677	-0.0956326	5	5	P1P2	0.671135	-0.231931	5	5	P1P2	0.394043	-0.152408	5	5
ASB17	P1P2	0.875058	-0.266955	5	5	P1P2	0.254972	0.182699	5	5	P1P2	0.881103	0.100275	5	5
ASB18	P1P2	0.293828	0.23296	5	5	P1P2	0.180644	-0.365801	5	5	P1P2	0.982667	0.0240063	5	5
ASB2	P1P2	0.275029	0.339955	5	5	P1P2	0.933585	0.115276	5	5	P1P2	0.46316	0.129918	5	5
ASB3	P1P2	0.181247	0.215376	5	5	P1P2	0.617949	0.168844	5	5	P1P2	0.263912	0.21258	5	5
ASB4	P1P2	0.545214	0.0622323	5	5	P1P2	0.188082	0.211244	5	5	P1P2	0.128314	0.180774	5	5
ASB5	P1P2	0.916342	0.00660419	4	4	P1P2	0.71417	0.178256	4	4	P1P2	0.9713	0.0136824	4	4
ASB6	P1P2	0.829315	-0.0410665	5	5	P1P2	0.314487	0.315755	5	5	P1P2	0.398696	0.077117	5	5
ASB7	P1P2	0.0913679	0.310045	5	5	P1P2	0.208112	0.570573	5	5	P1P2	0.0507457	0.393206	5	5
ASB8	P1P2	0.565186	0.0848887	5	5	P1P2	0.459797	0.327213	5	5	P1P2	0.319235	0.214246	5	5
ASB9	P1P2	0.0568278	0.399768	5	5	P1P2	0.888987	0.0116732	5	5	P1P2	0.102521	0.189182	5	5
ASCC1	P1P2	0.75941	-0.0171791	6	6	P1P2	0.485308	-0.0326661	6	6	P1P2	0.757728	-0.0873172	6	6
ASCC2	P1P2	0.129391	0.477381	5	5	P1P2	0.109592	0.0563511	5	5	P1P2	0.0522474	0.102204	5	5
ASCC3	P1P2	0.978873	0.0391278	5	5	P1P2	0.344437	-0.145096	5	5	P1P2	0.628521	-0.0949719	5	5
ASCL1	P1P2	0.675099	0.417782	5	5	P1P2	0.539924	0.504934	5	5	P1P2	0.524849	0.416147	5	5
ASCL2	P1P2	0.655557	0.106602	5	5	P1P2	0.961118	-0.0204248	5	5	P1P2	0.920792	0.0807704	5	5
ASCL3	P1P2	0.164437	-0.284519	5	5	P1P2	0.246719	0.207624	5	5	P1P2	0.721242	-0.0527337	5	5
ASCL4	ENST00000342331.4	0.881258	-0.0362458	5	5	ENST00000342331.4	0.965103	0.0265193	5	5	ENST00000342331.4	0.820204	-0.0186104	5	5
ASCL5	P1P2	0.18754	-0.392815	5	5	P1P2	0.473572	-0.127372	5	5	P1P2	0.222159	-0.18772	5	5
ASF1A	P1P2	0.6239	0.076715	5	5	P1P2	0.393466	-0.234188	5	5	P1P2	0.450022	-0.0253506	5	5
ASF1B	P1P2	0.044591	0.297195	5	5	P1P2	0.322165	0.187366	5	5	P1P2	0.0508447	0.244478	5	5
ASGR1	P1P2	0.206342	-0.239092	5	5	P1P2	0.446997	-0.103306	5	5	P1P2	0.215585	-0.183736	5	5
ASGR2	P1P2	0.173276	0.129563	5	5	P1P2	0.642224	-0.0366431	5	5	P1P2	0.452029	0.106073	5	5
ASH1L	P1P2	0.175771	0.257075	5	5	P1P2	0.958794	-0.103746	5	5	P1P2	0.380736	0.187136	5	5
ASH2L	P1P2	0.0340929	0.286978	5	5	P1P2	0.276071	0.28342	5	5	P1P2	0.0342968	0.302343	5	5
ASIC1	P1P2	0.790511	-0.052361	5	5	P1P2	0.0940099	0.327352	5	5	P1P2	0.458588	0.155095	5	5
ASIC2	ENST00000359872.6	0.119162	-0.306051	5	5	ENST00000359872.6	0.228034	0.200435	5	5	ENST00000359872.6	0.611424	-0.0360161	5	5
ASIC3	P1P2	0.0939077	0.378705	4	4	P1P2	0.783013	0.121007	4	4	P1P2	0.223545	0.249856	4	4
ASIC4	P1P2	0.924509	-0.0635235	5	5	P1P2	0.525964	0.129032	5	5	P1P2	0.733791	-0.0194578	5	5
ASIC5	P1P2	0.0278311	0.49692	5	5	P1P2	0.685778	-0.0603065	5	5	P1P2	0.152562	0.247905	5	5
ASIP	P1P2	0.992737	-0.0612493	5	5	P1P2	0.58919	0.137196	5	5	P1P2	0.731275	0.0111229	5	5
ASL	P1P2	0.138297	-0.278589	5	5	P1P2	0.541854	-0.0481252	5	5	P1P2	0.181511	-0.180143	5	5
ASMT	P1P2	0.240271	-0.277582	5	5	P1P2	0.282552	-0.1268	5	5	P1P2	0.110678	-0.195439	5	5
ASMTL	P1P2	0.609337	-0.146374	5	5	P1P2	0.367668	-0.093569	5	5	P1P2	0.466222	-0.151578	5	5
ASNA1	P1P2	0.00056728	0.859653	5	5	P1P2	0.000448698	0.601555	5	5	P1P2	0.000190769	0.69068	5	5
ASNS	P1P2	0.849368	-0.0808929	5	5	P1P2	0.975734	0.157247	5	5	P1P2	0.923446	0.0822244	5	5
ASNSD1	P1P2	0.907109	-0.0505067	5	5	P1P2	0.271868	0.160755	5	5	P1P2	0.469295	0.0227276	5	5
ASPA	P1P2	0.0291499	0.378659	5	5	P1P2	0.00152626	0.558329	5	5	P1P2	0.00192391	0.450856	5	5
ASPDH	P1P2	0.145939	-0.583641	5	5	P1P2	0.920012	-0.15436	5	5	P1P2	0.388044	-0.369929	5	5
ASPG	P1	0.218478	0.202794	5	5	P2	0.854861	0.0357798	5	5	P1	0.173191	0.190042	5	5
ASPH	P1P2	0.225209	-0.346344	5	5	P1P2	0.020271	-0.793202	5	5	P1P2	0.0641918	-0.67813	5	5
ASPHD1	P1P2	0.105065	0.363157	5	5	P1P2	0.404413	0.16015	5	5	P1P2	0.0800193	0.238067	5	5
ASPHD2	P1P2	0.415935	0.0922817	5	5	P1P2	0.326871	-0.236657	5	5	P1P2	0.64762	-0.0451636	5	5
ASPM	P1P2	0.914506	0.00756544	4	4	P1P2	0.329874	0.0891083	4	4	P1P2	0.475553	0.0647755	4	4
ASPN	P1P2	0.03512	0.310528	5	5	P1P2	0.204819	0.304706	5	5	P1P2	0.0234942	0.283912	5	5
ASPRV1	ENST00000320256.4	0.641571	-0.122891	5	5	ENST00000320256.4	0.109131	0.442606	5	5	ENST00000320256.4	0.339957	0.112651	5	5
ASPSCR1	P1P2	0.0302687	-0.361422	5	5	P1P2	0.880434	0.0697914	5	5	P1P2	0.161126	-0.221297	5	5
ASRGL1	P1P2	0.0489796	0.602014	5	5	P1P2	0.851266	0.083083	5	5	P1P2	0.0827944	0.328261	5	5
ASS1	P1P2	0.916296	0.151725	5	5	P1P2	0.431712	0.190144	5	5	P1P2	0.780818	0.104734	5	5
ASTE1	P1P2	0.742815	0.0159189	5	5	P1P2	0.42033	-0.154007	5	5	P1P2	0.669387	-0.0641091	5	5
ASTL	ENST00000342380.2	0.561833	-0.00560039	5	5	ENST00000342380.2	0.81065	0.00289172	5	5	ENST00000342380.2	0.826057	-0.016699	5	5
ASTN1	P1P2	0.608469	0.158725	5	5	P1P2	0.434402	-0.147805	5	5	P1P2	0.96734	0.0565102	5	5
ASTN2	P1P2	0.348011	-0.191683	5	5	P1P2	0.106937	-0.381227	5	5	P1P2	0.0403105	-0.245361	5	5
ASUN	P1P2	0.138959	1.12676	5	5	P1P2	0.187663	1.15739	5	5	P1P2	0.195837	1.27196	5	5
ASXL1	P1P2	0.0338488	-0.33706	5	5	P1P2	0.324615	-0.180442	5	5	P1P2	0.0529608	-0.280995	5	5
ASXL2	P1P2	0.508735	0.108029	5	5	P1P2	0.22041	0.189841	5	5	P1P2	0.339534	0.140774	5	5
ASXL3	P1P2	0.64721	-0.0366462	5	5	P1P2	0.835942	-0.0662876	5	5	P1P2	0.630301	-0.0415229	5	5
ASZ1	P1P2	0.723812	-0.222114	5	5	P1P2	0.930273	-0.0493057	5	5	P1P2	0.39358	-0.0483085	5	5
ATAD1	P1P2	0.000164634	0.967284	5	5	P1P2	0.000173581	0.951172	5	5	P1P2	0.000123253	0.959228	5	5
ATAD2	P1P2	0.490077	-0.0129268	5	5	P1P2	0.098172	-0.230736	5	5	P1P2	0.854801	-0.120404	5	5
ATAD2B	P1P2	0.780331	0.0671179	5	5	P1P2	0.23273	-0.20526	5	5	P1P2	0.565366	-0.0664939	5	5
ATAD3A	P1P2	0.60269	0.0328961	5	5	P1P2	0.185993	-0.223628	5	5	P1P2	0.740092	-0.0768516	5	5
ATAD3B	P1	0.280894	-0.304972	5	5	P1	0.166299	0.129722	5	5	P1	0.804648	0.0286029	5	5
ATAD3C	P1P2	0.607022	-0.112718	5	5	P1P2	0.140317	0.231078	5	5	P1P2	0.648221	0.141594	5	5
ATAD5	P1P2	0.0812884	0.371823	5	5	P1P2	0.290655	0.0689154	5	5	P1P2	0.0805972	0.285812	5	5
ATAT1	P1P2	0.441518	-0.359059	5	5	P1P2	0.320742	0.264874	5	5	P1P2	0.675484	-0.00473519	5	5
ATCAY	P1P2	0.865936	-0.0118877	5	5	P1P2	0.190893	0.2624	5	5	P1P2	0.481699	0.0955565	5	5
ATE1	P1P2	0.0510106	0.473782	5	5	P1P2	0.207962	0.144504	5	5	P1P2	0.0634736	0.386173	5	5
ATF1	P1P2	0.111519	0.2807	5	5	P1P2	0.728837	0.135168	5	5	P1P2	0.210976	0.174703	5	5
ATF2	P1P2	0.841193	-0.000741037	4	4	P1P2	0.728824	-0.028841	4	4	P1P2	0.703352	-0.0142378	4	4
ATF3	P1P2	0.067848	0.367882	5	5	P1P2	0.976399	-0.00459825	5	5	P1P2	0.207039	0.186565	5	5
ATF4	P1P2	0.0209953	-0.40004	5	5	P1P2	0.319525	-0.147398	5	5	P1P2	0.0371623	-0.294007	5	5
ATF5	P1P2	0.000732467	-0.736966	8	8	P1P2	0.0130376	-0.854039	8	8	P1P2	8.76606e-05	-0.677968	8	8
ATF6	P1P2	0.350567	-0.152656	5	5	P1P2	0.254277	-0.144863	5	5	P1P2	0.170569	-0.212576	5	5
ATF6B	P1P2	0.715763	-0.165812	5	5	P1P2	0.133823	-0.336863	5	5	P1P2	0.330735	-0.199444	5	5
ATF7	P1P2	0.380594	-0.116552	5	5	P1P2	0.638051	0.136333	5	5	P1P2	0.88572	-0.0165773	5	5
ATF7IP	P1	0.0769775	0.467998	5	5	P1	0.0049855	0.407628	5	5	P1	0.00182324	0.361877	5	5
ATF7IP2	P1P2	0.943262	-0.0607506	5	5	P1P2	0.20083	-0.0875029	5	5	P1P2	0.375312	-0.0473345	5	5
ATG10	P1P2	0.449415	0.560888	5	5	P1P2	0.399266	0.229109	5	5	P1P2	0.163133	0.28457	5	5
ATG12	P1P2	0.419025	0.357828	5	5	P1P2	0.666281	-0.0574468	5	5	P1P2	0.532503	0.157873	5	5
ATG13	P1P2	0.0292856	0.422777	7	7	P1P2	0.339104	-0.0792329	7	7	P1P2	0.293593	0.130276	7	7
ATG14	P1P2	0.466458	-0.114893	5	5	P1P2	0.282552	0.180561	5	5	P1P2	0.780176	0.0328337	5	5
ATG16L1	P1P2	0.883217	0.0278462	5	5	P1P2	0.207811	-0.220535	5	5	P1P2	0.420041	-0.0978375	5	5
ATG16L2	P1P2	0.863008	0.0753938	5	5	P1P2	0.380659	0.116359	5	5	P1P2	0.618473	0.0761594	5	5
ATG2A	P1P2	0.216011	-0.132785	5	5	P1P2	0.979722	-0.107741	5	5	P1P2	0.313986	-0.0807637	5	5
ATG2B	P1P2	0.232411	0.121414	5	5	P1P2	0.338726	0.151242	5	5	P1P2	0.187872	0.0997531	5	5
ATG3	P1P2	0.987785	0.0519251	5	5	P1P2	0.721648	0.0710088	5	5	P1P2	0.698226	0.0287899	5	5
ATG4A	P1P2	0.223159	-0.00799768	5	5	P1P2	0.181596	-0.0580704	5	5	P1P2	0.829312	-0.0292678	5	5
ATG4B	P1P2	0.11985	-0.304991	5	5	P1P2	0.331622	0.105068	5	5	P1P2	0.609667	-0.0696663	5	5
ATG4C	P1P2	0.172363	-0.308194	5	5	P1P2	0.707345	-0.071916	5	5	P1P2	0.15889	-0.153169	5	5
ATG4D	P1P2	0.875384	-0.0175304	5	5	P1P2	0.301439	-0.0891799	5	5	P1P2	0.392654	-0.126428	5	5
ATG5	P1P2	0.311289	0.246654	5	5	P1P2	0.754023	0.10242	5	5	P1P2	0.391267	0.126286	5	5
ATG7	P1P2	0.619516	-0.16746	5	5	P1P2	0.296014	-0.147522	5	5	P1P2	0.303659	-0.111559	5	5
ATG9A	P1P2	0.353136	-0.232709	5	5	P1P2	0.735421	0.0525866	5	5	P1P2	0.428763	-0.0443583	5	5
ATG9B	P1P2	0.678429	0.333748	5	5	P1P2	0.0773484	0.505231	5	5	P1P2	0.0917509	0.395554	5	5
ATHL1	P1P2	0.481789	0.292971	5	5	P1P2	0.726021	0.117557	5	5	P1P2	0.990666	0.199913	5	5
ATIC	P1P2	0.011384	0.537884	5	5	P1P2	0.362155	0.16976	5	5	P1P2	0.014487	0.334331	5	5
ATL1	P1P2	0.90252	0.0575873	5	5	P1P2	0.315287	0.212532	4	4	P1P2	0.159748	0.172823	4	4
ATL2	P1P2	0.560439	0.218679	5	5	P1P2	0.808066	-0.0751358	5	5	P1P2	0.500635	0.0693637	5	5
ATL3	P1P2	0.355932	-0.12191	5	5	P1P2	0.0153593	-0.396458	5	5	P1P2	0.0349407	-0.302411	5	5
ATM	P1P2	0.843859	-0.024107	5	5	P1P2	0.750228	-0.161199	5	5	P1P2	0.865961	-0.154614	5	5
ATMIN	P1P2	0.286469	0.198918	5	5	P1P2	0.443767	-0.124591	5	5	P1P2	0.802709	0.0290365	5	5
ATN1	P1P2	0.225051	-0.101595	5	5	P1P2	0.0428207	-0.303004	5	5	P1P2	0.0612432	-0.311034	5	5
ATOH1	P1P2	0.0679728	0.38386	5	5	P1P2	0.129554	0.24835	5	5	P1P2	0.0204524	0.256816	5	5
ATOH7	P1P2	0.353565	0.247812	5	5	P1P2	0.610629	0.0155626	5	5	P1P2	0.235407	0.130827	5	5
ATOH8	P1P2	0.221591	-0.0620102	5	5	P1P2	0.74234	-0.144328	5	5	P1P2	0.376213	-0.0707603	5	5
ATOX1	P1P2	0.248656	-0.097825	5	5	P1P2	0.323184	0.130456	5	5	P1P2	0.86005	-0.0280089	5	5
ATP10A	P1P2	0.377232	0.180156	5	5	P1P2	0.998005	-0.0812025	5	5	P1P2	0.545753	0.103684	5	5
ATP10B	P1P2	0.82287	-0.0414604	5	5	P1P2	0.77564	0.0583019	5	5	P1P2	0.980001	0.0214425	5	5
ATP10D	P1P2	0.258985	0.244654	5	5	P1P2	0.919351	0.0174558	5	5	P1P2	0.587611	0.131055	5	5
ATP11A	P1P2	0.941287	0.00985233	5	5	P1P2	0.0895175	0.659792	5	5	P1P2	0.421005	0.369392	5	5
ATP11B	P1P2	0.356579	0.139473	5	5	P1P2	0.849633	-0.163481	5	5	P1P2	0.626742	0.0484002	5	5
ATP11C	ENST00000361648.2	0.349287	0.185768	5	5	ENST00000361648.2	0.856169	0.0817715	5	5	ENST00000361648.2	0.429739	0.0969184	5	5
ATP12A	P1P2	0.0163612	0.857564	5	5	P1P2	0.00141629	0.732593	5	5	P1P2	0.00178739	0.795079	5	5
ATP13A1	P1P2	0.669363	0.111902	5	5	P1P2	0.24774	-0.170566	5	5	P1P2	0.785311	-0.082747	5	5
ATP13A2	P1P2	0.383524	-0.148174	5	5	P1P2	0.482099	0.0791153	5	5	P1P2	0.339112	-0.0372029	5	5
ATP13A3	P1P2	0.391249	-0.149168	5	5	P1P2	0.603057	0.0465005	5	5	P1P2	0.785954	-0.0359915	5	5
ATP13A4	P1P2	0.0792151	0.40534	5	5	P1P2	0.178886	-0.0170018	5	5	P1P2	0.689587	0.155017	5	5
ATP13A5	P1P2	0.623607	0.0840361	5	5	P1P2	0.438085	-0.125602	5	5	P1P2	0.458588	-0.109398	5	5
ATP1A1	P1P2	0.788281	-0.0636696	5	5	P1P2	0.676002	0.060185	5	5	P1P2	0.994	0.0205984	5	5
ATP1A2	P2	0.193567	0.197494	5	5	P2	0.187942	0.504338	5	5	P2	0.027798	0.290457	5	5
ATP1A3	P1P2	0.531557	-0.0866557	4	4	P1P2	0.903937	0.0921546	4	4	P1P2	0.598487	0.00274947	4	4
ATP1A4	P1	0.109946	0.465973	5	5	P1	0.128504	-0.394826	5	5	P2	0.218698	-0.184747	5	5
ATP1B1	P1P2	0.903503	-0.0936753	5	5	P1P2	0.393928	0.173558	5	5	P1P2	0.792387	-0.0221331	5	5
ATP1B2	P1P2	0.575867	0.0683006	5	5	P1P2	0.278467	0.254819	5	5	P1P2	0.943377	0.093497	5	5
ATP1B3	P1P2	0.818365	0.008881	5	5	P1P2	0.801295	0.0232919	5	5	P1P2	0.912835	0.0465071	5	5
ATP1B4	P1P2	0.246625	0.13378	5	5	P1P2	0.250307	-0.155911	5	5	P1P2	0.928093	-0.0325998	5	5
ATP2A1	P1P2	0.723192	0.00938591	5	5	P1P2	0.167707	0.184109	5	5	P1P2	0.56198	0.115897	5	5
ATP2A2	P1P2	0.529926	0.131347	5	5	P1P2	0.605964	0.014807	5	5	P1P2	0.662705	0.119676	5	5
ATP2A3	P1P2	0.159103	-0.220091	5	5	P1P2	0.770856	-0.086668	5	5	P1P2	0.309589	-0.142354	5	5
ATP2B1	P1P2	0.741564	0.100157	5	5	P1P2	0.63211	0.0838634	5	5	P1P2	0.549649	0.0808902	5	5
ATP2B2	P1	0.35185	0.224911	5	5	P1	0.09352	0.399388	5	5	P1	0.138916	0.336704	5	5
ATP2B3	P1P2	0.387147	0.0738708	5	5	P1P2	0.603057	-0.0269654	5	5	P1P2	0.693902	0.0265063	5	5
ATP2B4	P1P2	0.559882	0.285396	5	5	P1P2	0.0124177	0.404436	5	5	P1P2	0.0353757	0.315555	5	5
ATP2C1	P1P2	0.255855	0.224183	5	5	P1P2	0.468188	0.161114	5	5	P1P2	0.147592	0.221054	5	5
ATP2C2	P1P2	0.00845593	0.425956	5	5	P1P2	0.225472	0.346554	5	5	P1P2	0.0194742	0.386255	5	5
ATP4A	P2	0.44447	0.0896157	5	5	P2	0.346781	-0.140754	5	5	P2	0.423905	-0.0198632	5	5
ATP4B	P1P2	0.936678	-0.0414246	5	5	P1P2	0.301244	-0.195552	5	5	P1P2	0.450523	-0.0566318	5	5
ATP5A1	P1	0.000261016	0.919651	5	5	P1	0.0135253	0.798316	5	5	P1	0.00144608	0.841231	5	5
ATP5B	P1P2	0.000743157	1.05278	5	5	P1P2	0.00344857	1.05441	5	5	P1P2	0.0010959	1.00545	5	5
ATP5C1	P1P2	0.0496489	0.844985	5	5	P1P2	0.00447538	0.651541	5	5	P1P2	0.0194307	0.725909	5	5
ATP5D	P1P2	0.374555	-0.40408	5	5	P1P2	0.231265	0.342459	5	5	P1P2	0.833223	-0.0308106	5	5
ATP5E	P1P2	0.240105	0.21128	5	5	P1P2	0.287244	0.337086	5	5	P1P2	0.134292	0.165703	5	5
ATP5F1	P1P2	0.00186056	0.533036	5	5	P1P2	0.0036233	0.480209	5	5	P1P2	0.000588614	0.50391	5	5
ATP5G1	P1P2	0.539729	-0.0475514	5	5	P1P2	0.546279	0.171161	5	5	P1P2	0.766106	0.0536417	5	5
ATP5G2	P1P2	0.352707	-0.175271	5	5	P1P2	0.937562	0.178254	5	5	P1P2	0.768659	-0.0947153	5	5
ATP5G3	P1P2	0.518585	-0.222807	4	4	P1P2	0.0120653	0.480696	3	3	P1P2	0.0498621	0.227424	3	3
ATP5H	P1P2	0.00687547	0.704353	5	5	P1P2	0.293709	0.124848	5	5	P1P2	0.0503514	0.515679	5	5
ATP5I	P1P2	0.0053297	0.777263	5	5	P1P2	0.0139728	0.55326	5	5	P1P2	0.00177222	0.653143	5	5
ATP5J	P1P2	0.251381	0.166127	5	5	P1P2	0.411021	0.154272	5	5	P1P2	0.157167	0.155778	5	5
ATP5J2	P1P2	0.0564762	0.724065	7	7	P1P2	0.132233	0.100798	7	7	P1P2	0.0366852	0.304789	7	7
ATP5J2-PTCD1	P2	0.0154941	0.577244	5	5	P2	0.0215167	0.607107	5	5	P2	0.0136691	0.592175	5	5
ATP5L	P1P2	0.462416	0.26398	5	5	P1P2	0.965435	0.0149146	5	5	P1P2	0.339957	0.146384	5	5
ATP5L2	ENST00000505920.1	0.377903	0.183611	5	5	ENST00000505920.1	0.0922239	-0.266475	5	5	ENST00000505920.1	0.930085	-0.06095	5	5
ATP5O	P1P2	0.134593	0.509831	5	5	P1P2	0.124062	0.318862	5	5	P1P2	0.0376207	0.371358	5	5
ATP5S	P1P2	0.914139	-0.133324	4	4	P1P2	0.0953659	-0.389708	4	4	P1P2	0.124814	-0.261516	4	4
ATP5SL	P1P2	0.838035	0.107072	5	5	P1P2	0.131462	0.329749	5	5	P1P2	0.404794	0.185242	5	5
ATP6AP1	P1P2	0.0471548	0.453309	5	5	P1P2	0.0503824	0.507847	5	5	P1P2	0.0132291	0.449385	5	5
ATP6AP1L	P1P2	0.426928	-0.147828	5	5	P1P2	0.205117	0.184522	5	5	P1P2	0.613769	0.0277814	5	5
ATP6AP2	P1P2	0.396298	0.0133281	5	5	P1P2	0.283486	-0.00898067	5	5	P1P2	0.700082	0.141353	5	5
ATP6V0A1	P1P2	0.131813	0.325331	5	5	P1P2	0.456515	0.0562168	5	5	P1P2	0.137804	0.10356	5	5
ATP6V0A2	P1P2	0.102951	0.27302	5	5	P1P2	0.779473	0.0386788	5	5	P1P2	0.24989	0.106926	5	5
ATP6V0A4	P1	0.17816	-0.299534	5	5	P1	0.543235	0.0117877	5	5	P2	0.391574	0.122803	6	6
ATP6V0B	P1P2	0.801367	-0.000631503	5	5	P1P2	0.275521	0.201357	5	5	P1P2	0.194684	0.140073	5	5
ATP6V0C	P1P2	0.0660603	0.685581	5	5	P1P2	0.0410569	0.421221	5	5	P1P2	0.0261807	0.532683	5	5
ATP6V0D1	P1P2	0.599234	0.150325	5	5	P1P2	0.524877	-0.059066	5	5	P1P2	0.898932	0.0783221	5	5
ATP6V0D2	P1P2	0.0620201	0.529542	5	5	P1P2	0.434811	0.0751608	4	4	P1P2	0.133294	0.14922	4	4
ATP6V0E1	P1P2	0.861382	-0.0783957	5	5	P1P2	0.665978	-0.0185853	5	5	P1P2	0.881103	-0.0726329	5	5
ATP6V0E2	P1P2	0.878973	0.178605	5	5	P1P2	0.958749	0.113321	4	4	P1P2	0.829458	-0.0118246	4	4
ATP6V1A	P1P2	0.384201	0.775931	5	5	P1P2	0.0355425	-0.396466	5	5	P1P2	0.928093	0.214308	5	5
ATP6V1B1	P1P2	0.484371	0.113511	5	5	P1P2	0.508177	0.145326	5	5	P1P2	0.366378	0.188497	5	5
ATP6V1B2	P1P2	0.342933	0.0215484	5	5	P1P2	0.0300038	-0.607577	5	5	P1P2	0.496923	-0.255586	5	5
ATP6V1C1	P1P2	0.200753	-0.339674	5	5	P1P2	0.975402	0.0326541	5	5	P1P2	0.306812	-0.101715	5	5
ATP6V1C2	P1P2	0.801367	-0.165308	5	5	P1P2	0.861077	0.009205	5	5	P1P2	0.879125	0.034254	5	5
ATP6V1D	P1P2	0.0255101	-0.32897	5	5	P1P2	0.212511	0.214707	5	5	P1P2	0.346766	-0.0832508	5	5
ATP6V1E1	P1P2	0.327986	0.119743	5	5	P1P2	0.00482657	0.479626	5	5	P1P2	0.0167808	0.320262	5	5
ATP6V1E2	P1P2	0.549732	0.0916727	6	6	P1P2	0.364841	-0.00408125	6	6	P1P2	0.419553	0.0749706	6	6
ATP6V1F	P1P2	0.748453	0.0277589	5	5	P1P2	0.67235	0.00504264	5	5	P1P2	0.829964	-0.02309	5	5
ATP6V1G1	P1P2	0.842564	-0.1274	5	5	P1P2	0.369665	0.186103	5	5	P1P2	0.651228	0.034617	5	5
ATP6V1G2	P1P2	0.771137	0.20132	5	5	P1P2	0.229646	-0.101499	5	5	P1P2	0.569328	-0.000845496	5	5
ATP6V1G3	P1P2	0.149327	0.199754	4	4	P1P2	0.421771	-5.4837e-05	4	4	P1P2	0.164519	0.074125	4	4
ATP6V1H	P1P2	0.0876969	-0.346847	5	5	P1P2	0.117772	-0.350148	5	5	P1P2	0.0324254	-0.289572	5	5
ATP7A	P1P2	0.225209	0.233412	5	5	P1P2	0.375923	0.0590502	5	5	P1P2	0.148764	0.160751	5	5
ATP7B	P1P2	0.1539	-0.284921	5	5	P1P2	0.875177	0.135894	5	5	P1P2	0.309987	-0.094389	5	5
ATP8A1	P1P2	0.697004	-0.0436718	5	5	P1P2	0.302024	-0.206354	5	5	P1P2	0.326598	-0.115584	5	5
ATP8A2	P1P2	0.986795	0.0571351	5	5	P1P2	0.0397547	-0.273309	5	5	P1P2	0.260357	-0.0802889	5	5
ATP8B1	P1P2	0.171714	0.338304	5	5	P1P2	0.777876	0.0350552	5	5	P1P2	0.437097	0.137962	5	5
ATP8B2	P1	0.0194374	-0.569294	5	5	P1	0.113434	-0.469802	5	5	P1	0.0248597	-0.515651	5	5
ATP8B3	P1P2	0.438577	0.104476	5	5	P1P2	0.686391	0.0556588	5	5	P1P2	0.649423	0.137529	5	5
ATP8B4	P1P2	0.422128	-0.218333	5	5	P1P2	0.321148	0.082755	5	5	P1P2	0.919465	-0.118368	5	5
ATP9A	P1P2	0.856182	0.0699476	5	5	P1P2	0.776598	0.0569741	5	5	P1P2	0.655447	0.0632147	5	5
ATP9B	P1P2	0.378351	0.176714	5	5	P1P2	0.399966	-0.163252	5	5	P1P2	0.988666	-0.027506	5	5
ATPAF1	P1P2	0.46166	0.133346	5	5	P1P2	0.824246	-0.0363248	5	5	P1P2	0.685898	0.0223754	5	5
ATPAF2	P1P2	0.753476	-0.046767	5	5	P1P2	0.150096	0.32006	5	5	P1P2	0.39358	0.0883826	5	5
ATPIF1	P1P2	0.0574224	0.286815	5	5	P1P2	0.993683	0.0451805	5	5	P1P2	0.17083	0.165998	5	5
ATR	P1P2	0.00420264	0.752229	4	4	P1P2	0.023619	0.919022	4	4	P1P2	0.0035771	0.835626	4	4
ATRAID	P1P2	0.21972	-0.381966	5	5	P1P2	0.173558	0.265995	5	5	P1P2	0.775691	-0.116208	5	5
ATRIP	P1P2	0.941945	0.121183	5	5	P1P2	0.836918	0.0659477	5	5	P1P2	0.837137	0.164489	5	5
ATRN	P1P2	0.241266	0.140932	5	5	P1P2	0.177945	-0.208791	5	5	P1P2	0.881762	-0.0690663	5	5
ATRNL1	P1P2	0.614272	0.0544879	5	5	P1P2	0.405118	-0.170754	5	5	P1P2	0.904887	-0.0920483	5	5
ATRX	P1P2	0.0915268	0.466124	5	5	P1P2	0.00666837	0.475799	5	5	P1P2	0.010409	0.440073	5	5
ATXN1	P1P2	0.778743	-0.0474377	5	5	P1P2	0.716351	0.0791862	5	5	P1P2	0.836485	-0.00306263	5	5
ATXN10	P1P2	0.0934511	0.470939	5	5	P1P2	0.0608452	0.400763	5	5	P1P2	0.0104341	0.321084	5	5
ATXN1L	P1P2	0.520751	0.165762	5	5	P1P2	0.431957	-0.0760907	5	5	P1P2	0.895626	-0.0384682	5	5
ATXN2	P1P2	0.900554	0.609817	5	5	P1P2	0.0490734	0.901184	5	5	P1P2	0.162881	0.720574	5	5
ATXN2L	P1P2	0.0335028	-0.343422	5	5	P1P2	0.121035	-0.167272	5	5	P1P2	0.0262934	-0.327814	5	5
ATXN3	P1P2	0.496343	0.0819568	5	5	P1P2	0.488877	0.0290636	5	5	P1P2	0.459095	0.07524	5	5
ATXN3L	P1P2	0.987078	-0.0388141	4	4	P1P2	0.905045	0.0215927	4	4	P1P2	0.789628	-0.0153382	4	4
ATXN7	ENST00000398590.3	0.0508142	0.273636	5	5	ENST00000538065.1	0.465637	0.134534	5	5	ENST00000398590.3	0.0686427	0.246938	5	5
ATXN7L1	P1P2	0.247808	-0.26758	5	5	P1P2	0.369665	0.185332	5	5	P1P2	0.778894	-0.0411239	5	5
ATXN7L2	P1P2	0.0936129	-0.288149	5	5	P1P2	0.105495	-0.412124	5	5	P1P2	0.0210038	-0.408687	5	5
ATXN7L3	P1P2	0.028785	-0.605373	5	5	P1P2	0.0183573	-0.458765	4	4	P1P2	0.00728888	-0.530618	4	4
ATXN7L3B	P1P2	0.146169	0.149878	5	5	P1P2	0.41865	0.12477	5	5	P1P2	0.123763	0.0994918	5	5
AUH	P1P2	0.757879	0.0353127	5	5	P1P2	0.430984	0.117074	4	4	P1P2	0.811293	0.00927041	4	4
AUNIP	P1P2	0.147552	-0.271146	5	5	P1P2	0.428061	-0.106352	5	5	P1P2	0.127477	-0.283697	5	5
AUP1	P1P2	0.00447367	0.776825	5	5	P1P2	0.0243407	0.445637	5	5	P1P2	0.000815739	0.534433	5	5
AURKA	P1P2	0.962047	0.0405931	5	5	P1P2	0.203493	0.24928	4	4	P1P2	0.792508	0.048423	4	4
AURKAIP1	P1P2	0.372333	0.0906996	5	5	P1P2	0.700232	-0.0369138	5	5	P1P2	0.376663	0.0204571	5	5
AURKB	P1P2	0.821904	-0.0107129	5	5	P1P2	0.717857	-0.2564	2	2	P1P2	0.993143	-0.388998	2	2
AURKC	P1P2	0.139401	-0.269397	5	5	P1P2	0.685472	-0.134576	5	5	P1P2	0.173455	-0.244972	5	5
AUTS2	P1P2	0.333334	0.0766169	5	5	P1P2	0.630036	0.0534979	5	5	P1P2	0.452532	0.131571	5	5
AVEN	P1P2	0.660946	-0.151428	5	5	P1P2	0.937562	-0.0379859	5	5	P1P2	0.644021	-0.0721384	5	5
AVIL	P1P2	0.764991	-0.0062597	4	4	P1P2	0.467839	-0.0567385	4	4	P1P2	0.834561	-0.0571145	4	4
AVL9	P1P2	0.000919811	-0.500477	5	5	P1P2	0.508711	-0.10933	5	5	P1P2	0.00279958	-0.314004	5	5
AVP	P1P2	0.588352	-0.0745895	5	5	P1P2	0.375249	-0.0722679	5	5	P1P2	0.358889	-0.139022	5	5
AVPI1	P1P2	0.77272	-0.0456579	5	5	P1P2	0.270054	-0.13395	5	5	P1P2	0.432184	-0.0746295	5	5
AVPR1A	P1P2	0.245277	0.2179	5	5	P1P2	0.470491	0.16262	5	5	P1P2	0.132563	0.204952	5	5
AVPR1B	P1P2	0.739688	0.0448339	5	5	P1P2	0.0781905	-0.258524	5	5	P1P2	0.387125	-0.0883616	5	5
AVPR2	P1P2	0.699148	0.100583	5	5	P1P2	0.408654	0.346162	5	5	P1P2	0.222476	0.201965	5	5
AWAT1	P1P2	0.148015	-0.174402	5	5	P1P2	0.779154	-0.0305584	5	5	P1P2	0.170308	-0.165117	5	5
AWAT2	P1P2	0.0349053	-0.374257	5	5	P1P2	0.101346	0.121439	5	5	P1P2	0.654843	-0.134408	5	5
AXDND1	P1P2	0.0428204	0.320366	5	5	P1P2	0.276807	0.183654	5	5	P1P2	0.0441198	0.236781	5	5
AXIN1	P1P2	0.223773	-0.246011	4	4	P1P2	0.252051	0.147961	4	4	P1P2	0.578521	-0.0490249	4	4
AXIN2	P2	0.282374	-0.297263	5	5	P2	0.0614211	0.217149	5	5	P1	0.693902	0.0565076	5	5
AXL	P1P2	0.0362839	-0.562787	5	5	P1P2	0.162882	0.179431	5	5	P1P2	0.211586	-0.108048	5	5
AZGP1	P1P2	0.0612982	-0.38527	4	4	P1P2	0.56213	-0.0781763	4	4	P1P2	0.080313	-0.292548	4	4
AZI1	P1P2	0.617765	-0.097443	5	5	P1P2	0.937893	0.0439833	5	5	P1P2	0.949364	0.0253154	5	5
AZI2	P1P2	0.618349	-0.113337	5	5	P1P2	0.824246	-0.0435268	5	5	P1P2	0.47962	-0.0435609	5	5
AZIN1	P1P2	0.218788	-0.0913995	5	5	P1P2	0.209017	-0.188802	5	5	P1P2	0.134727	-0.230557	5	5
AZU1	P1	0.266212	-0.401316	5	5	P1	0.206611	-0.266812	5	5	P1	0.0461813	-0.20157	5	5
B2M	P1	0.181382	-0.300181	5	5	P2	0.0396745	-0.358113	5	5	P2	0.452532	-0.0391903	5	5
B3GALNT1	P1P2	0.405345	0.17751	5	5	P1P2	0.713552	0.0201071	5	5	P1P2	0.547977	0.150033	5	5
B3GALNT2	P1P2	0.542742	0.0430288	5	5	P1P2	0.398102	-0.194077	5	5	P1P2	0.728762	-0.0562086	5	5
B3GALT1	P1P2	0.744066	0.0858393	5	5	P1P2	0.801939	-0.140677	5	5	P1P2	1	0.0031587	5	5
B3GALT2	P1P2	0.697922	0.076385	5	5	P1P2	0.165536	-0.23214	5	5	P1P2	0.550206	-0.0704304	5	5
B3GALT4	P1P2	0.0103291	0.471903	5	5	P1P2	0.0671825	0.260332	5	5	P1P2	0.00768621	0.359988	5	5
B3GALT5	ENST00000380618.1	0.196048	-0.213245	3	3	ENST00000380618.1	0.112469	-0.203804	3	3	ENST00000380618.1	0.0538942	-0.208524	3	3
B3GALT6	P1P2	0.970953	-0.037429	5	5	P1P2	0.22611	-0.19817	5	5	P1P2	0.384836	-0.103745	5	5
B3GALTL	P1P2	0.486442	-0.154347	5	5	P1P2	0.677526	0.132383	5	5	P1P2	0.767382	0.0303469	5	5
B3GAT1	P1P2	0.638611	0.00261557	5	5	P1P2	0.293135	0.0857968	5	5	P1P2	0.665132	0.0843753	5	5
B3GAT2	P1P2	0.280341	-0.296933	5	5	P1P2	0.748016	-0.152514	5	5	P1P2	0.562543	-0.105754	5	5
B3GAT3	P1P2	0.788281	-0.0440407	5	5	P1P2	0.345501	0.383722	5	5	P1P2	0.520501	0.0884756	5	5
B3GNT1	P1P2	0.796892	-0.029022	5	5	P1P2	0.869926	-0.0355084	5	5	P1P2	0.70132	-0.0354952	5	5
B3GNT2	P1P2	0.205156	-0.397185	5	5	P1P2	0.384519	0.136453	5	5	P1P2	0.646419	-0.0804898	5	5
B3GNT3	P1P2	0.842564	0.0694557	5	5	P1P2	0.88767	0.0512002	5	5	P1P2	0.990666	0.0920065	5	5
B3GNT4	P1P2	0.107755	0.452265	5	5	P1P2	0.355391	0.152146	5	5	P1P2	0.110678	0.297806	5	5
B3GNT5	P1P2	0.298226	-0.647547	5	5	P1P2	0.307917	-0.646539	5	5	P1P2	0.176644	-0.611458	5	5
B3GNT6	P1P2	0.624779	-0.199689	5	5	P1P2	0.631517	0.0235288	5	5	P1P2	0.551881	-0.145056	5	5
B3GNT7	P1P2	0.801963	0.282859	4	4	P1P2	0.960234	-0.0609908	4	4	P1P2	0.998136	0.110934	4	4
B3GNT8	P1P2	0.383072	0.509717	5	5	P1P2	0.616775	0.0720406	5	5	P1P2	0.762919	0.315161	5	5
B3GNT9	P1P2	0.332095	0.176714	5	5	P1P2	0.148099	-0.360598	5	5	P1P2	0.501167	-0.0810727	5	5
B3GNTL1	P1	0.063481	-0.324639	5	5	P1	0.149271	-0.247241	5	5	P1	0.039423	-0.2669	5	5
B4GALNT1	P1P2	0.593782	-0.13815	5	5	P1P2	0.0951607	0.255945	5	5	P1P2	0.549649	0.0686465	5	5
B4GALNT2	P1P2	0.941347	-0.0116035	4	4	P1P2	0.433442	-0.145778	4	4	P1P2	0.562651	-0.0786907	4	4
B4GALNT3	P1P2	0.987125	-0.0240779	5	5	P1P2	0.152351	-0.249981	5	5	P1P2	0.44403	-0.141053	5	5
B4GALNT4	P1P2	0.569391	-0.129515	5	5	P1P2	0.486003	0.147744	5	5	P1P2	0.975336	0.0362599	5	5
B4GALT1	P1P2	0.719165	0.0659699	5	5	P1P2	0.810973	-0.209361	5	5	P1P2	0.630895	-0.00815286	5	5
B4GALT2	P1P2	0.526949	-0.129213	5	5	P1P2	0.494125	-0.0294739	5	5	P1P2	0.46469	-0.10792	5	5
B4GALT3	P1P2	0.0504232	-0.452593	5	5	P1P2	0.563594	-0.0989844	5	5	P1P2	0.148999	-0.373541	5	5
B4GALT4	P1P2	0.331889	-0.232961	5	5	P1P2	0.883064	0.0362033	5	5	P1P2	0.587611	-0.155559	5	5
B4GALT5	P1P2	0.735319	-0.148217	5	5	P1P2	0.0834014	0.407891	5	5	P1P2	0.559728	0.0729567	5	5
B4GALT6	P1P2	0.861707	0.0704709	5	5	P1P2	0.677831	-0.0549446	5	5	P1P2	0.867276	0.0409869	5	5
B4GALT7	P1P2	0.668761	-0.0287668	5	5	P1P2	0.71604	-0.00218817	5	5	P1P2	0.712502	0.0132391	5	5
B9D1	P1P2	0.0356252	-0.325961	5	5	P1P2	0.987035	0.105904	5	5	P1P2	0.147592	-0.19664	5	5
B9D2	P1P2	0.772091	-0.0705034	6	6	P1P2	0.453551	-0.252895	6	6	P1P2	0.470894	-0.143133	6	6
BAALC	P1P2	0.126182	0.170223	5	5	P1P2	0.0543814	-0.232099	5	5	P1P2	0.924774	-0.000703553	5	5
BAAT	P2	0.284888	-0.205704	4	4	P2	0.299825	0.152404	4	4	P1	0.841709	-0.0275274	5	5
BABAM1	P1P2	0.32229	-0.290701	5	5	P1P2	0.79229	-0.114101	5	5	P1P2	0.473926	-0.170655	5	5
BACE1	P1P2	0.53101	0.13465	5	5	P1P2	0.142346	-0.542363	5	5	P1P2	0.578435	-0.236343	5	5
BACE2	P1P2	0.486183	-0.208457	5	5	P1P2	0.835291	0.0290968	5	5	P1P2	0.26678	-0.0685238	5	5
BACH1	P1P2	0.571921	0.0917894	5	5	P1P2	0.450991	0.189754	5	5	P1P2	0.376663	0.129523	5	5
BACH2	P1P2	0.443977	0.156509	5	5	P1P2	0.821976	0.059215	5	5	P1P2	0.715619	0.142657	5	5
BAD	P1P2	0.189487	0.390505	5	5	P1P2	0.716973	0.0618582	5	5	P1P2	0.286324	0.26597	5	5
BAG1	P1P2	0.669966	0.0811278	5	5	P1P2	0.778834	-0.118564	5	5	P1P2	1	-0.0336647	5	5
BAG2	P1P2	0.643349	-0.0797843	5	5	P1P2	0.0851241	0.541507	5	5	P1P2	0.358889	0.224617	5	5
BAG3	P1P2	0.884197	-0.0504672	5	5	P1P2	0.465382	-0.112713	5	5	P1P2	0.580723	-0.06905	5	5
BAG4	P1P2	0.996368	-0.075841	5	5	P1P2	0.0783316	-0.236715	5	5	P1P2	0.301308	-0.13554	5	5
BAG5	P1P2	0.12752	-0.359763	5	5	P1P2	0.44625	0.12741	5	5	P1P2	0.352794	-0.147194	5	5
BAG6	P1P2	0.0500348	1.00794	5	5	P1P2	0.180373	0.675798	5	5	P1P2	0.115234	0.84187	5	5
BAGE	P1P2	0.843452	0.0248412	7	7	P1P2	0.553847	0.0682163	7	7	P1P2	0.746491	-0.0117692	7	7
BAGE3	P1P2	0.843452	0.0248412	7	7	P1P2	0.553847	0.0682163	7	7	P1P2	0.746491	-0.0117692	7	7
BAGE4	P1P2	0.843452	0.0248412	7	7	P1P2	0.553847	0.0682163	7	7	P1P2	0.746491	-0.0117692	7	7
BAGE5	P1P2	0.843452	0.0248412	7	7	P1P2	0.553847	0.0682163	7	7	P1P2	0.746491	-0.0117692	7	7
BAHCC1	P1P2	0.990096	0.0208074	5	5	P1P2	0.579743	-0.277813	5	5	P1P2	0.42342	-0.075127	5	5
BAHD1	P1P2	0.365717	-0.194388	5	5	P1P2	0.00169154	-0.43962	5	5	P1P2	0.00395196	-0.313581	5	5
BAI1	P1P2	0.275575	0.208869	5	5	P1P2	0.239819	-0.085451	5	5	P1P2	0.993333	-0.0189063	5	5
BAI2	P1P2	0.749394	0.466602	5	5	P1P2	0.579458	-0.0192107	5	5	P1P2	0.983333	0.184194	5	5
BAI3	P1P2	0.973923	-0.184499	5	5	P1P2	0.763855	-0.000730619	5	5	P1P2	0.914161	-0.109158	5	5
BAIAP2	P1P2	0.277585	-0.197717	5	5	P1P2	0.20676	-0.211771	5	5	P1P2	0.109747	-0.170275	5	5
BAIAP2L1	P1P2	0.64009	0.0155092	5	5	P1P2	0.476405	-0.0716173	5	5	P1P2	0.773132	-0.0389448	5	5
BAIAP2L2	P1	0.249605	-0.233597	4	4	P1	0.054175	0.28631	4	4	P1	0.912567	0.0260264	4	4
BAIAP3	P1P2	0.0362672	0.308087	4	4	P1P2	0.42491	-0.115341	5	5	P1P2	0.0155279	0.263419	4	4
BAK1	P1P2	0.710825	0.0664003	5	5	P1P2	0.522436	-0.0255133	5	5	P1P2	0.713748	-0.0426389	5	5
BAMBI	P1P2	0.952816	0.0148204	5	5	P1P2	0.2993	0.147186	5	5	P1P2	0.503829	0.119943	5	5
BANF1	P1P2	0.966335	0.147119	5	5	P1P2	0.51784	-0.116191	5	5	P1P2	0.737569	-0.0403007	5	5
BANF2	P1P2	0.631826	0.117597	5	5	P1P2	0.807098	0.0803924	5	5	P1P2	0.646419	0.0892714	5	5
BANK1	P1P2	0.332921	-0.176323	5	5	P1P2	0.0984264	-0.27948	5	5	P1P2	0.0573045	-0.176957	5	5
BANP	P1P2	0.000929385	1.76897	5	5	P1P2	0.113054	1.23102	5	5	P1P2	0.001349	1.38833	5	5
BAP1	P1P2	0.0378231	-0.428219	5	5	P1P2	0.00220987	-0.650805	5	5	P1P2	0.00306291	-0.539512	5	5
BARD1	P1P2	0.476649	0.150787	5	5	P1P2	0.321758	0.174234	5	5	P1P2	0.219952	0.1716	5	5
BARHL1	P1P2	0.59035	0.376207	5	5	P1P2	0.665978	0.119627	5	5	P1P2	0.667562	0.315014	5	5
BARHL2	P1P2	0.847423	0.0570801	5	5	P1P2	0.04941	-0.338664	5	5	P1P2	0.224383	-0.130366	5	5
BARX1	P1P2	0.446444	0.0481885	5	5	P1P2	0.210987	0.221495	5	5	P1P2	0.210062	0.150768	5	5
BARX2	P1P2	0.778426	-0.513578	5	5	P1P2	0.661743	-0.335882	5	5	P1P2	0.956685	-0.453301	5	5
BASP1	P1P2	0.23599	0.234041	5	5	P1P2	0.286302	0.181328	5	5	P1P2	0.15473	0.170841	5	5
BATF	P1P2	0.754419	0.190062	5	5	P1P2	0.89228	0.145952	5	5	P1P2	0.445025	0.0177943	5	5
BATF2	P1P2	0.118771	0.249762	5	5	P1P2	0.63389	0.0585452	5	5	P1P2	0.318424	0.154154	5	5
BATF3	P1P2	0.799448	-0.0507974	5	5	P1P2	0.192595	-0.308477	5	5	P1P2	0.47238	-0.173671	5	5
BAX	P1P2	0.110777	0.3367	5	5	P1P2	0.293135	0.149343	5	5	P1P2	0.0935343	0.285852	5	5
BAZ1A	P1P2	0.286843	-0.559072	5	5	P1P2	0.940877	0.00646608	5	5	P1P2	0.577864	-0.2058	5	5
BAZ1B	P1P2	0.863658	-0.0197091	5	5	P1P2	0.101781	-0.373375	5	5	P1P2	0.262842	-0.219337	5	5
BAZ2A	P1	0.418311	0.0546396	5	5	P2	0.0342494	-0.337015	5	5	P2	0.0303215	-0.227808	5	5
BAZ2B	P1P2	0.216318	-0.253906	5	5	P1P2	0.0843716	0.24369	5	5	P1P2	0.924774	0.0365879	5	5
BBC3	P1P2	0.0733184	0.281288	5	5	P1P2	0.849633	0.0216471	5	5	P1P2	0.251269	0.151468	5	5
BBIP1	P1P2	0.358958	-0.155405	5	5	P1P2	0.129344	-0.267271	5	5	P1P2	0.138693	-0.229273	5	5
BBOX1	P1	0.204418	-0.0997814	5	5	P2	0.118556	-0.264831	5	5	P1	0.0332373	0.247028	4	4
BBS1	P1P2	0.35185	0.0478377	5	5	P1P2	0.147866	-0.225299	5	5	P1P2	0.956019	-0.151207	5	5
BBS10	P1P2	0.166582	0.401516	5	5	P1P2	0.0204741	0.386995	5	5	P1P2	0.053372	0.394256	5	5
BBS12	P1P2	0.166329	-0.06619	5	5	P1P2	0.43025	0.16118	5	5	P1P2	0.673042	-0.0117899	5	5
BBS2	P1P2	0.60789	0.0442636	5	5	P1P2	0.579173	-0.131754	5	5	P1P2	0.97267	0.00143878	5	5
BBS4	P1P2	0.439556	-0.108539	5	5	P1P2	0.173427	0.00800506	5	5	P1P2	0.593379	-0.0245736	5	5
BBS5	P1P2	0.582662	-0.00905781	5	5	P1P2	0.455005	0.127567	5	5	P1P2	0.521858	0.1307	5	5
BBS7	P1P2	0.599234	-0.0883145	5	5	P1P2	0.580599	0.0615912	5	5	P1P2	0.920129	0.00124768	5	5
BBS9	P1P2	0.560718	0.270158	5	5	P1P2	0.196898	-0.110398	5	5	P1P2	0.873197	0.168524	5	5
BBX	P1P2	0.810977	-0.0579405	5	5	P1P2	0.43907	0.197213	5	5	P1P2	0.929421	0.104497	5	5
BCAM	P1P2	0.743753	0.0496473	5	5	P1P2	0.179831	-0.248113	5	5	P1P2	0.466733	-0.0530511	5	5
BCAN	P1P2	0.0649703	0.413849	5	5	P1P2	0.422255	-0.159799	5	5	P1P2	0.278468	0.176575	5	5
BCAP29	P1P2	0.656155	0.0623243	5	5	P1P2	0.647006	0.101481	5	5	P1P2	0.515632	0.0743752	5	5
BCAP31	P1P2	0.226319	0.262758	5	5	P1P2	0.904151	0.0132436	5	5	P1P2	0.218073	0.154789	5	5
BCAR1	P1	0.148015	0.296432	5	5	P2	0.20706	0.0184646	5	5	P2	0.490124	0.0313772	4	4
BCAR3	P1	0.336724	0.0821802	4	4	P2	0.296014	-0.207813	5	5	P1	0.508521	0.0516642	4	4
BCAS1	ENST00000395961.3	0.732203	0.128447	5	5	ENST00000395961.3	0.508979	0.136641	5	5	ENST00000395961.3	0.345482	0.123853	5	5
BCAS2	P1P2	0.000691309	0.824989	5	5	P1P2	0.0991925	0.661716	5	5	P1P2	0.00087678	0.675189	5	5
BCAS3	P1P2	0.457892	-0.304439	5	5	P1P2	0.961118	-0.0258481	5	5	P1P2	0.292409	-0.0931933	5	5
BCAS4	P1P2	0.363965	0.161996	5	5	P1P2	0.814205	-0.0507703	5	5	P1P2	0.352361	0.11343	5	5
BCAT1	P1P2	0.884197	0.282913	5	5	P1P2	0.694068	-0.0796716	5	5	P1P2	0.662099	0.188501	5	5
BCAT2	P1P2	0.865611	-0.138131	5	5	P1P2	0.82879	0.0876114	5	5	P1P2	0.89034	-0.00852445	5	5
BCCIP	P1P2	0.084369	-0.285988	5	5	P1P2	0.966099	-0.0190584	5	5	P1P2	0.222793	-0.158825	5	5
BCDIN3D	P1P2	0.608469	-0.187545	5	5	P1P2	0.238987	-0.188538	5	5	P1P2	0.165414	-0.189024	5	5
BCHE	P1P2	0.589181	-0.102385	4	4	P1P2	0.438934	-0.19525	4	4	P1P2	0.507323	-0.176211	4	4
BCKDHA	P2	0.76671	-0.047492	5	5	P1	0.086263	-0.196963	5	5	P1	0.26678	-0.139296	5	5
BCKDHB	P1P2	0.38488	0.0732619	5	5	P1P2	0.305944	-0.246083	5	5	P1P2	0.675484	-0.10123	5	5
BCKDK	P1P2	0.833511	-0.0894795	5	5	P1P2	0.983046	0.0897498	5	5	P1P2	0.846287	-0.0125616	5	5
BCL10	P1P2	0.551279	0.152047	5	5	P1P2	0.0755491	0.338666	5	5	P1P2	0.132993	0.267743	5	5
BCL11A	P1P2	0.50794	0.00945684	5	5	P1P2	0.442528	0.144443	5	5	P1P2	0.986666	0.0170368	5	5
BCL11B	P1P2	0.878973	-0.00998301	5	5	P1P2	0.0534477	0.337569	5	5	P1P2	0.123356	0.172952	5	5
BCL2	P1P2	0.794338	-0.110406	5	5	P1P2	0.746438	-0.0971722	5	5	P1P2	0.552998	-0.0822462	5	5
BCL2A1	P1P2	0.46166	-0.170653	5	5	P1P2	0.934911	0.102285	5	5	P1P2	0.662099	-0.105565	5	5
BCL2L1	P2	0.231441	0.576925	5	5	P1	0.0463578	-0.364859	5	5	P1	0.0646742	-0.305564	5	5
BCL2L10	P1P2	0.0447579	0.359705	4	4	P1P2	0.475876	0.350618	4	4	P1P2	0.148411	0.355162	4	4
BCL2L11	P1	0.0340579	0.396969	5	5	P2	0.11536	-0.252491	4	4	P1	0.0988811	0.330074	5	5
BCL2L12	P1P2	0.679944	-0.116381	5	5	P1P2	0.465382	-0.187648	5	5	P1P2	0.480139	-0.109495	5	5
BCL2L13	P1P2	0.835126	0.0636884	5	5	P1P2	0.212053	-0.18903	5	5	P1P2	0.525394	-0.0651558	5	5
BCL2L14	P2	0.103828	-0.596531	5	5	P2	0.143255	-0.267515	5	5	P2	0.0777415	-0.432023	5	5
BCL2L15	P1P2	0.173799	-0.332111	5	5	P1P2	0.609753	0.112346	5	5	P1P2	0.862676	-0.156835	5	5
BCL2L2	P1P2	0.457378	0.180393	6	6	P1P2	0.996056	0.0818821	6	6	P1P2	0.63445	0.128489	6	6
BCL2L2-PABPN1	P1P2	0.457378	0.180393	6	6	P1P2	0.996056	0.0818821	6	6	P1P2	0.63445	0.128489	6	6
BCL3	P1P2	0.23994	-0.249309	5	5	P1P2	0.46005	0.213289	5	5	P1P2	0.813065	-0.0710995	5	5
BCL6	P1P2	0.623022	-0.0451189	5	5	P1P2	0.0850486	-0.256513	5	5	P1P2	0.26213	-0.250781	5	5
BCL6B	P1P2	0.0108838	0.332675	5	5	P1P2	0.248765	-0.26375	5	5	P1P2	0.299358	0.0581016	5	5
BCL7A	P1P2	0.659747	0.0225224	5	5	P1P2	0.729463	-0.0856996	5	5	P1P2	0.958683	-0.00749252	5	5
BCL7B	P1P2	0.375223	0.106968	5	5	P1P2	0.892939	0.0503311	5	5	P1P2	0.392191	0.0669608	5	5
BCL7C	P1P2	0.193851	0.210272	5	5	P1P2	0.631221	0.0624384	5	5	P1P2	0.19526	0.187	5	5
BCL9	P1P2	0.346828	-0.180217	4	4	P1P2	0.735838	-5.03131e-05	4	4	P1P2	0.372917	-0.107103	4	4
BCL9L	P1P2	0.779696	-0.132559	5	5	P1P2	0.251338	-0.0981829	5	5	P1P2	0.22566	-0.121533	5	5
BCLAF1	P1P2	0.00266412	-0.82288	5	5	P1P2	0.00103449	-0.93958	4	4	P1P2	0.00176464	-0.88123	4	4
BCMO1	P1P2	0.888772	-0.0427212	5	5	P1P2	0.472287	-0.051336	5	5	P1P2	0.761645	-0.0573511	5	5
BCO2	P1P2	0.73719	0.106778	5	5	P1P2	0.699923	-0.0177633	5	5	P1P2	0.820854	0.0734617	5	5
BCOR	P1P2	0.0500348	-0.333912	5	5	P1P2	0.0399962	-0.266187	5	5	P1P2	0.0107391	-0.271243	5	5
BCORL1	P1P2	0.644536	-0.0532181	5	5	P1P2	0.149036	0.320964	5	5	P1P2	0.387584	0.12268	5	5
BCR	P1P2	0.00696055	0.943885	4	4	P1P2	0.0469802	0.895578	4	4	P1P2	0.0136778	0.919732	4	4
BCS1L	P1P2	0.821904	0.14495	5	5	P1P2	0.00398133	-0.559187	5	5	P1P2	0.0660165	-0.309975	5	5
BDH1	P2	0.0183464	0.391878	5	5	P1	0.463093	0.154017	5	5	P2	0.0598682	0.234474	5	5
BDH2	P1P2	0.838358	-0.0792577	5	5	P1P2	0.15427	-0.357853	5	5	P1P2	0.312382	-0.127255	5	5
BDKRB1	P1P2	0.393998	-0.125431	5	5	P1P2	0.795181	0.00269044	5	5	P1P2	0.480139	-0.139698	5	5
BDKRB2	P1P2	0.551556	0.226722	5	5	P1P2	0.202891	0.362119	5	5	P1P2	0.119142	0.224639	5	5
BDNF	P1P2	0.528842	-0.0643473	5	5	P1P2	0.817765	0.250632	5	5	P1P2	0.929421	0.0231509	5	5
BDP1	P1P2	0.0160312	0.885474	5	5	P1P2	0.114502	0.393303	4	4	P1P2	0.0412146	0.405958	4	4
BEAN1	P1P2	0.510329	0.107491	5	5	P1P2	0.56613	-0.0864531	5	5	P1P2	0.987333	0.0707937	5	5
BECN1	P1P2	0.0751975	0.465453	5	5	P1P2	0.879448	-0.109674	5	5	P1P2	0.271851	0.150877	5	5
BEGAIN	P2	0.381945	0.193723	5	5	P2	0.474858	0.189806	5	5	P2	0.125197	0.126392	5	5
BEND2	P1P2	0.0124171	0.611322	5	5	P1P2	0.548499	-0.0985931	5	5	P1P2	0.0551499	0.260361	5	5
BEND3	P1P2	0.356147	-0.165437	5	5	P1P2	0.806453	-0.0847804	5	5	P1P2	0.366378	-0.0807948	5	5
BEND4	P1P2	0.520483	0.0405888	5	5	P1P2	0.520541	0.0977809	5	5	P1P2	0.43562	0.0989188	5	5
BEND5	P1P2	0.759454	0.0950327	5	5	P1P2	0.641562	0.0900018	4	4	P1P2	0.874147	0.0189915	4	4
BEND6	P1P2	0.719165	-0.124083	5	5	P1P2	0.309898	-0.297635	5	5	P1P2	0.235077	-0.13919	5	5
BEND7	P1P2	0.604998	-0.0403552	5	5	P1P2	0.171461	-0.0628747	5	5	P1P2	0.410473	-0.110083	5	5
BEST1	P2	0.306763	0.193232	5	5	P1	0.0195847	-0.330621	5	5	P1	0.115234	-0.281914	5	5
BEST2	P1P2	0.584935	0.206448	5	5	P1P2	0.245701	-0.158842	5	5	P1P2	0.871881	-0.0625998	5	5
BEST3	P1P2	0.916296	0.0137011	5	5	P1P2	0.912408	0.0342254	5	5	P1P2	0.971338	0.0219904	5	5
BEST4	P1P2	0.172884	0.285413	5	5	P1P2	0.00934371	-0.462801	5	5	P1P2	0.357577	-0.0363653	5	5
BET1	P1P2	0.0216955	0.350791	5	5	P1P2	0.369888	0.208777	5	5	P1P2	0.0243266	0.297189	5	5
BET1L	P1P2	0.52102	-0.00509682	5	5	P1P2	0.266631	-0.291196	5	5	P1P2	0.387125	-0.177509	5	5
BEX1	P1P2	0.571077	-0.106857	5	5	P1P2	0.30398	-0.25295	5	5	P1P2	0.222793	-0.122352	5	5
BEX2	P1P2	0.990096	0.0237434	5	5	P1P2	0.230616	0.0624539	5	5	P1P2	0.405737	0.0975641	5	5
BEX4	P1P2	0.334576	0.124478	5	5	P1P2	0.647605	-0.121956	5	5	P1P2	0.828661	0.00126084	5	5
BEX5	P1P2	0.358308	-0.164384	5	5	P1P2	0.463093	-0.241227	5	5	P1P2	0.254041	-0.161097	5	5
BFAR	P1P2	0.643053	-0.0774713	5	5	P1P2	0.405118	0.132894	5	5	P1P2	0.879784	-0.0191835	5	5
BFSP1	P1	0.235827	0.145859	5	5	P1	0.582598	-0.0591421	5	5	P2	0.290498	-0.243789	5	5
BFSP2	P1P2	0.776205	-0.0228331	5	5	P1P2	0.188782	0.186568	5	5	P1P2	0.548534	0.105178	5	5
BGLAP	P1P2	0.205582	0.327105	6	6	P1P2	0.907064	0.0752098	6	6	P1P2	0.332993	0.145376	6	6
BGN	P1P2	0.26739	0.107916	6	6	P1P2	0.562489	-0.0888589	6	6	P1P2	0.560922	-0.08576	6	6
BHLHA15	P1P2	0.438577	-0.0679227	5	5	P1P2	0.325434	0.0380436	5	5	P1P2	0.571599	0.0812477	5	5
BHLHA9	P1P2	0.81933	-0.0841555	5	5	P1P2	0.337466	0.170838	5	5	P1P2	0.624966	0.0581021	5	5
BHLHB9	P1P2	0.559046	-0.108356	5	5	P1P2	0.150214	0.361909	5	5	P1P2	0.407628	0.0787763	5	5
BHLHE22	P1P2	0.91761	0.196894	5	5	P1P2	0.655411	0.0486961	5	5	P1P2	0.633868	0.0480114	5	5
BHLHE23	P1P2	0.0230074	0.619397	5	5	P1P2	0.0160785	0.367774	5	5	P1P2	0.00611424	0.479852	5	5
BHLHE40	P1P2	0.694252	-0.0832416	5	5	P1P2	0.00732454	-0.384847	5	5	P1P2	0.0571951	-0.255164	5	5
BHLHE41	P1P2	0.493204	-0.117459	5	5	P1P2	0.572917	0.0946037	5	5	P1P2	0.681602	-0.0228281	5	5
BHMT	P1P2	0.476905	0.00354525	5	5	P1P2	0.706726	0.112281	5	5	P1P2	0.754651	0.00759435	5	5
BHMT2	P1P2	0.0723933	0.806251	5	5	P1P2	0.0443391	0.413057	5	5	P1P2	0.0468246	0.69763	5	5
BICC1	P1P2	0.710517	0.12618	5	5	P1P2	0.257766	0.225873	5	5	P1P2	0.273678	0.156683	5	5
BICD1	P1P2	0.746259	0.0741619	5	5	P1P2	0.219157	0.242662	5	5	P1P2	0.33407	0.167784	5	5
BICD2	P1P2	0.20978	0.50297	5	5	P1P2	0.25532	0.242723	5	5	P1P2	0.187592	0.302953	5	5
BID	P1P2	0.0462868	-0.217926	5	5	P1P2	0.00753707	-0.75395	5	5	P1P2	0.0152774	-0.625116	5	5
BIK	P1P2	0.815794	0.022852	5	5	P1P2	0.0930323	0.310492	5	5	P1P2	0.219011	0.0986095	5	5
BIN1	P1P2	0.215091	0.315999	5	5	P1P2	0.91406	0.0961791	5	5	P1P2	0.211586	0.15942	5	5
BIN2	P1P2	0.318863	0.171928	5	5	P1P2	0.712309	0.105362	5	5	P1P2	0.310385	0.122669	5	5
BIN3	P1P2	0.639499	-0.167042	5	5	P1P2	0.755289	0.0423515	5	5	P1P2	0.796898	-0.0767543	5	5
BIRC2	P1P2	0.0164539	0.462578	5	5	P1P2	0.988697	0.261603	5	5	P1P2	0.0720126	0.326248	5	5
BIRC3	P1P2	0.839975	0.225468	5	5	P1P2	0.813559	-0.173683	5	5	P1P2	0.959348	0.0824888	5	5
BIRC5	P1P2	0.628364	-0.220237	4	4	P1P2	0.505868	0.092097	2	2	P1P2	0.170523	0.173775	2	2
BIRC6	P1P2	0.357659	0.178651	5	5	P1P2	0.647605	0.126633	5	5	P1P2	0.452029	0.109733	5	5
BIRC7	P1P2	0.483079	-0.10182	5	5	P1P2	0.295629	-0.0387918	5	5	P1P2	0.412376	-0.130248	5	5
BIRC8	P1P2	0.715145	0.0226988	5	5	P1P2	0.773406	0.0707072	5	5	P1P2	0.88836	0.0289252	5	5
BIVM	P2	0.0223674	-0.511515	5	5	P2	0.208564	0.266628	5	5	P2	0.374862	-0.159494	5	5
BIVM-ERCC5	ENST00000602836.1	0.693946	-0.0632755	5	5	ENST00000602836.1	0.934579	0.17548	5	5	ENST00000602836.1	0.976669	0.0588498	5	5
BLCAP	P1P2	0.616891	0.181461	5	5	P1P2	0.918028	0.195209	5	5	P1P2	0.814362	0.188335	5	5
BLID	ENST00000560104.1	0.710825	-0.218084	5	5	ENST00000560104.1	0.608294	0.0881861	5	5	ENST00000560104.1	0.896287	0.0879368	5	5
BLK	P1P2	0.674192	-0.0543598	5	5	P1P2	0.846695	-0.103309	5	5	P1P2	0.782101	-0.10608	5	5
BLM	P1P2	0.317458	0.0884634	5	5	P1P2	0.609461	0.119469	5	5	P1P2	0.485873	0.154101	5	5
BLMH	P1P2	0.726295	0.0778991	5	5	P1P2	0.862387	-0.0611621	5	5	P1P2	0.869249	0.00836848	5	5
BLNK	P1P2	0.918595	-0.020499	5	5	P1P2	0.11525	0.419768	5	5	P1P2	0.375312	0.193555	5	5
BLOC1S1	P1P2	0.2473	0.165908	5	5	P1P2	0.213123	0.236352	5	5	P1P2	0.112938	0.187629	5	5
BLOC1S2	P1P2	0.646021	0.168439	5	5	P1P2	0.374801	0.188743	5	5	P1P2	0.342075	0.184674	5	5
BLOC1S3	P1	0.37411	-0.12958	5	5	P2	0.0864158	-0.286941	5	5	P2	0.25196	-0.192412	5	5
BLOC1S4	P1P2	0.384201	-0.152871	5	5	P1P2	0.827491	0.138478	5	5	P1P2	0.954023	-0.142862	5	5
BLOC1S5	P1P2	0.474857	0.0278813	5	5	P1P2	0.257415	-0.240377	5	5	P1P2	0.273312	-0.120714	5	5
BLOC1S6	P1P2	0.502387	-0.193164	5	5	P1P2	0.497552	-0.196897	5	5	P1P2	0.24443	-0.185843	5	5
BLVRA	P2	0.304613	-0.387958	5	5	P1	0.10389	-0.350817	5	5	P2	0.0911092	-0.170277	5	5
BLVRB	P1P2	0.840299	-0.051328	5	5	P1P2	0.193735	0.412236	5	5	P1P2	0.437097	0.17543	5	5
BLZF1	P1P2	0.494249	0.0570133	5	5	P1P2	0.491235	-0.169817	5	5	P1P2	0.805941	0.0615843	5	5
BMF	P1P2	0.488777	0.0662152	5	5	P1P2	0.617068	0.0728059	5	5	P1P2	0.441051	0.0687884	5	5
BMI1	P1P2	0.0481302	0.400765	5	5	P1P2	0.131675	-0.23515	5	5	P1P2	0.531954	0.0916879	5	5
BMP1	P1P2	0.271767	-0.188634	5	5	P1P2	0.155721	-0.32732	5	5	P1P2	0.0405555	-0.323958	5	5
BMP10	P1P2	0.732027	-0.171788	4	4	P1P2	0.0803207	0.54564	4	4	P1P2	0.146063	0.254154	4	4
BMP15	ENST00000252677.3	0.493988	-0.123841	5	5	ENST00000252677.3	0.0809792	0.294114	5	5	ENST00000252677.3	0.447519	0.06094	5	5
BMP2	P2	0.25258	-0.298819	5	5	P1	0.417453	0.145805	5	5	P2	0.164398	-0.20026	5	5
BMP2K	P1P2	0.579543	-0.17203	5	5	P1P2	0.781712	0.400144	5	5	P1P2	0.628521	-0.0927059	5	5
BMP3	P1P2	0.425244	0.451156	5	5	P1P2	0.101172	-0.235885	5	5	P1P2	0.892983	0.1287	5	5
BMP4	P1	0.194989	0.279075	5	5	P1	0.84539	-0.0559211	5	5	P1	0.242741	0.158908	5	5
BMP5	P1P2	0.75379	0.0785851	5	5	P1P2	0.50791	0.176603	5	5	P1P2	0.571599	0.0879679	5	5
BMP6	P1P2	0.662746	-0.0665417	5	5	P1P2	0.735421	0.0130268	5	5	P1P2	0.443532	-0.0476954	5	5
BMP7	P1P2	0.0504232	-0.628317	5	5	P1P2	0.0244463	-0.377844	5	5	P1P2	0.00487585	-0.410582	5	5
BMP8A	P1P2	0.277862	0.199637	4	4	P1P2	0.55527	0.0848713	3	3	P1P2	0.363457	0.0822231	3	3
BMP8B	P1P2	0.498441	-0.118459	5	5	P1P2	0.350424	0.221302	5	5	P1P2	0.848905	0.0171288	5	5
BMPER	P1P2	0.569953	-0.204304	5	5	P1P2	0.82814	-0.00652195	5	5	P1P2	0.971338	-0.0851	5	5
BMPR1A	P1P2	0.0466506	-0.484875	5	5	P1P2	0.29237	0.187609	5	5	P1P2	0.221843	-0.0725878	5	5
BMPR1B	P1P2	0.283487	-0.119278	5	5	P1P2	0.3171	-0.0574352	5	5	P1P2	0.167205	-0.0726867	5	5
BMPR2	P1P2	0.661546	-0.132623	5	5	P1P2	0.0959897	0.407572	5	5	P1P2	0.350634	0.0758841	5	5
BMS1	P1P2	0.000184202	1.06014	5	5	P1P2	0.000345704	0.606232	5	5	P1P2	0.000133265	0.831845	5	5
BMX	P1P2	0.304808	-0.189418	5	5	P1P2	0.476405	-0.0780334	5	5	P1P2	0.210976	-0.198782	5	5
BNC1	P1P2	0.897279	-0.0413849	5	5	P1P2	0.258643	-0.223691	5	5	P1P2	0.349341	-0.0985663	5	5
BNC2	P1P2	0.0307776	0.481071	5	5	P1P2	0.382927	0.131156	5	5	P1P2	0.0690248	0.354648	5	5
BNIP1	P1P2	0.483596	0.351669	5	5	P1P2	0.038605	0.310366	5	5	P1P2	0.0935343	0.321548	5	5
BNIP2	P1P2	0.0733184	-0.289462	5	5	P1P2	0.599287	0.0239648	5	5	P1P2	0.219011	-0.122229	5	5
BNIP3	P1P2	0.591779	0.133503	5	5	P1P2	0.354307	0.219257	5	5	P1P2	0.397763	0.123541	5	5
BNIP3L	P1P2	0.861382	-0.0371053	5	5	P1P2	0.488354	0.103697	5	5	P1P2	0.70442	0.0399308	5	5
BNIPL	P1P2	0.31526	0.243048	5	5	P1P2	0.439317	0.212644	5	5	P1P2	0.229523	0.11549	5	5
BOC	P1P2	0.982834	-0.0309648	5	5	P1P2	0.582312	0.138438	5	5	P1P2	0.705041	0.0815618	5	5
BOD1	P1P2	0.838682	0.0976287	5	5	P1P2	0.992686	0.425929	5	5	P1P2	0.998667	0.261779	5	5
BOD1L1	P1	0.000121442	1.36048	5	5	P1	0.000223094	0.812955	5	5	P1	0.00011711	1.08303	5	5
BOD1L2	P1P2	0.351208	-0.155524	5	5	P1P2	0.809035	0.119009	5	5	P1P2	0.624966	-0.0060368	5	5
BOK	P1P2	0.902036	-0.0259918	4	4	P1P2	0.530826	-0.0420729	4	4	P1P2	0.612843	-0.0340324	4	4
BOLA1	P1	0.291739	0.196826	5	5	P1	0.357346	-0.193913	5	5	P2	0.191256	0.137445	5	5
BOLA2	ENST00000330978.3	0.650563	-0.0545335	7	7	ENST00000330978.3	0.627171	-0.0431015	7	7	ENST00000330978.3	0.404119	-0.0314375	7	7
BOLA2B	ENST00000305321.4	0.650563	-0.0545335	7	7	ENST00000305321.4	0.627171	-0.0431015	7	7	ENST00000305321.4	0.404119	-0.0314375	7	7
BOLA3	P1P2	0.151054	0.346827	5	5	P1P2	0.972411	-0.0575402	5	5	P1P2	0.413329	0.107648	5	5
BOLL	P1P2	0.459397	0.171055	5	5	P1P2	0.872222	0.0200302	5	5	P1P2	0.508104	0.0835524	5	5
BOP1	P2	0.0261207	-0.352977	4	4	P1	0.566412	-0.237283	5	5	P2	0.112889	-0.219783	4	4
BORA	P1P2	0.0949865	0.305875	2	2	P1P2	0.289262	0.205133	3	3	P1P2	0.130869	0.210455	2	2
BPGM	P1P2	0.74344	0.102281	5	5	P1P2	0.201123	-0.343017	5	5	P1P2	0.404323	-0.153937	5	5
BPHL	P1P2	0.801047	0.0233424	5	5	P1P2	0.764173	-0.0690472	5	5	P1P2	0.932078	0.0721383	5	5
BPI	P1P2	0.558768	0.0988308	5	5	P1P2	0.179426	-0.478291	5	5	P1P2	0.565366	-0.149198	5	5
BPIFA1	P1	0.662146	0.1721	5	5	P2	0.266452	-0.295436	5	5	P2	0.313986	-0.118564	5	5
BPIFA2	P1P2	0.22855	0.216865	5	5	P1P2	0.736049	-0.0782307	5	5	P1P2	0.501167	0.0749719	5	5
BPIFA3	P1P2	0.408622	0.121523	5	5	P1P2	0.184473	-0.136122	5	5	P1P2	0.708768	-0.0521685	5	5
BPIFB1	P1P2	0.205008	0.221534	5	5	P1P2	0.440303	0.154645	5	5	P1P2	0.203452	0.190637	5	5
BPIFB2	P1P2	0.45626	0.131103	4	4	P1P2	0.82773	-0.0377315	4	4	P1P2	0.748216	0.0466859	4	4
BPIFB3	ENST00000375494.3	0.518873	-0.121411	5	5	ENST00000375494.3	0.352146	0.127466	5	5	ENST00000375494.3	0.712502	0.0363684	5	5
BPIFB4	P1P2	0.85326	-0.114142	5	5	P1P2	0.341468	-0.195272	5	5	P1P2	0.299358	-0.126039	5	5
BPIFB6	P1P2	0.562671	-0.218615	5	5	P1P2	0.0759876	-0.44468	4	4	P1P2	0.186229	-0.185473	4	4
BPIFC	P1P2	0.798489	-0.0821546	5	5	P1P2	0.890963	-0.271312	5	5	P1P2	0.554117	-0.131382	5	5
BPNT1	P1P2	0.335199	0.152715	5	5	P1P2	0.301829	-0.20971	5	5	P1P2	0.901578	-0.025656	5	5
BPTF	P1P2	0.00677884	0.668507	4	4	P1P2	0.00118764	0.857068	4	4	P1P2	0.00125002	0.762788	4	4
BPY2	ENST00000331070.3,ENST00000382585.1	0.775254	-0.0311395	5	5	ENST00000331070.3,ENST00000382585.1	0.61209	-0.0685887	5	5	ENST00000331070.3,ENST00000382585.1	0.563107	-0.0827569	5	5
BPY2B	ENST00000382392.1	0.775254	-0.0311395	5	5	ENST00000382392.1	0.61209	-0.0685887	5	5	ENST00000382392.1	0.563107	-0.0827569	5	5
BPY2C	ENST00000382287.1	0.775254	-0.0311395	5	5	ENST00000382287.1	0.61209	-0.0685887	5	5	ENST00000382287.1	0.563107	-0.0827569	5	5
BRAF	P1P2	0.637725	-0.064455	5	5	P1P2	0.776598	-0.0115602	5	5	P1P2	0.62615	-0.0380076	5	5
BRAP	P1P2	0.99934	0.228696	5	5	P1P2	0.880434	-0.0513786	5	5	P1P2	0.898932	0.127823	5	5
BRAT1	P1P2	0.735319	0.0588177	5	5	P1P2	0.405118	0.17827	5	5	P1P2	0.391267	0.124679	5	5
BRCA1	P1P2	0.357443	0.150033	5	5	P1P2	0.25917	0.207439	5	5	P1P2	0.209758	0.204676	5	5
BRCA2	P1P2	0.0341278	0.439951	5	5	P1P2	0.962446	-0.030901	5	5	P1P2	0.0985399	0.273722	5	5
BRCC3	P1P2	0.164688	0.189996	5	5	P1P2	0.951823	0.0894594	5	5	P1P2	0.258944	0.141342	5	5
BRD1	P1P2	0.0011397	-0.836846	4	4	P1P2	0.00247363	-0.727485	4	4	P1P2	0.000862626	-0.782165	4	4
BRD2	P1	0.0107682	-0.715963	5	5	P1	0.0244198	-0.801346	5	5	P1	0.00706082	-0.736964	5	5
BRD3	P1P2	0.0516534	0.301056	5	5	P1P2	0.59034	0.160558	5	5	P1P2	0.105724	0.2651	5	5
BRD4	ENST00000263377.2,ENST00000371835.4	0.789874	-0.0835772	5	5	ENST00000263377.2,ENST00000371835.4	0.154632	-0.141637	5	5	ENST00000263377.2,ENST00000371835.4	0.288216	-0.174372	5	5
BRD7	P1P2	0.198577	0.333904	5	5	P1P2	0.00868487	0.409481	5	5	P1P2	0.0140238	0.373183	5	5
BRD8	P1P2	0.00112157	-1.26171	5	5	P1P2	0.000623193	-1.34598	5	5	P1P2	0.000456048	-1.28409	5	5
BRD9	P1P2	0.491118	0.154147	5	5	P1P2	0.185855	0.405331	5	5	P1P2	0.181238	0.264123	5	5
BRDT	P1P2	0.76166	0.028454	5	5	P1P2	0.902501	-0.0546821	5	5	P1P2	0.928093	-0.0131141	5	5
BRE	P1P2	0.400996	0.251521	6	6	P1P2	0.282367	0.194432	6	6	P1P2	0.145771	0.11994	6	6
BRF1	P1P2	0.00213877	0.823646	5	5	P1P2	0.0317172	0.49728	5	5	P1P2	0.00270165	0.660463	5	5
BRF2	P1P2	0.980193	-0.0120751	5	5	P1P2	0.910425	0.135807	5	5	P1P2	0.981334	0.00508605	5	5
BRI3	P1P2	0.32452	-0.223044	5	5	P1P2	0.187384	-0.283605	5	5	P1P2	0.150417	-0.275276	5	5
BRI3BP	P1P2	0.171973	-0.299518	5	5	P1P2	0.641627	-0.0451588	5	5	P1P2	0.626742	-0.153755	5	5
BRICD5	P1P2	0.0827438	-0.419808	5	5	P1P2	0.511655	0.102906	5	5	P1P2	0.252652	-0.098761	5	5
BRINP1	P1P2	0.35303	-0.220353	4	4	P1P2	0.47386	0.169296	4	4	P1P2	0.65747	0.0168426	4	4
BRINP2	P1P2	0.203828	-0.376354	5	5	P1P2	0.192311	0.230183	5	5	P1P2	0.753381	-0.0547217	5	5
BRINP3	P2	0.750963	-0.0333382	5	5	P1	0.235679	-0.218851	5	5	P1	0.478582	-0.0811746	5	5
BRIP1	P1P2	0.737815	0.0348686	5	5	P1P2	0.0772785	0.246181	5	5	P1P2	0.344629	0.123879	5	5
BRIX1	P1P2	0.61709	-0.380409	6	6	P1P2	0.468114	-0.0857325	6	6	P1P2	0.478434	-0.228039	6	6
BRK1	P1P2	0.242598	0.373597	5	5	P1P2	0.25065	0.196019	5	5	P1P2	0.0493769	0.194308	5	5
BRMS1	P1P2	0.325537	0.139035	5	5	P1P2	0.169641	0.29402	5	5	P1P2	0.239721	0.199035	5	5
BRMS1L	P1P2	0.223474	-0.316131	5	5	P1P2	0.625898	-0.0307876	5	5	P1P2	0.28107	-0.10878	5	5
BROX	P1P2	0.537542	0.103742	5	5	P1P2	0.891292	0.00148523	5	5	P1P2	0.871223	0.0728109	5	5
BRPF1	P1P2	0.708053	0.0165526	5	5	P1P2	0.71604	-0.0181998	5	5	P1P2	0.695136	0.0231674	5	5
BRPF3	P1P2	0.708361	0.114569	5	5	P1P2	0.755289	-0.126056	5	5	P1P2	0.973337	0.0097717	5	5
BRS3	P1P2	0.225685	0.250547	5	5	P1P2	0.654207	-0.0196572	5	5	P1P2	0.339534	0.119495	5	5
BRSK1	P1P2	0.770504	-0.0688262	5	5	P1P2	0.836593	0.136417	5	5	P1P2	0.84825	0.0568956	5	5
BRSK2	P1P2	0.736254	0.0448181	5	5	P1P2	0.260757	-0.204772	5	5	P1P2	0.489542	-0.0814781	5	5
BRWD1	P1P2	0.588923	0.119178	5	5	P1P2	0.816146	0.0660664	5	5	P1P2	0.566496	0.0678934	5	5
BRWD3	P1P2	0.265678	-0.140553	5	5	P1P2	0.546522	0.168309	4	4	P1P2	0.751759	0.0409427	4	4
BSCL2	P1	0.135133	0.176559	5	5	P1	0.262882	-0.0892221	5	5	P2	0.282564	-0.0543788	5	5
BSDC1	P1P2	0.630355	-0.130561	5	5	P1P2	0.980387	0.0980097	5	5	P1P2	0.763556	-0.0383619	5	5
BSG	P1P2	0.0483178	0.608971	5	5	P1P2	0.694068	-0.12781	5	5	P1P2	0.331151	0.25199	5	5
BSN	P1P2	0.847423	0.0872864	5	5	P1P2	0.605673	-0.0667356	5	5	P1P2	0.861363	-0.0202326	5	5
BSND	P1P2	0.289661	-0.154033	5	5	P1P2	0.53525	-0.114167	5	5	P1P2	0.199033	-0.120314	5	5
BSPH1	P1P2	0.75725	-0.0289833	5	5	P1P2	0.784593	0.0288832	5	5	P1P2	0.902901	0.0110884	5	5
BSPRY	P1P2	0.704671	-0.217499	5	5	P1P2	0.41937	-0.0758588	5	5	P1P2	0.375312	-0.134372	5	5
BST1	P1P2	0.306371	-0.301006	5	5	P1P2	0.57065	-0.103809	5	5	P1P2	0.152802	-0.141643	5	5
BST2	P1P2	0.967324	-0.0277177	5	5	P1P2	0.533332	0.175157	5	5	P1P2	0.647019	0.104436	5	5
BSX	P1P2	0.267816	-0.280529	5	5	P1P2	0.300465	0.176918	5	5	P1P2	0.900255	-0.00157694	5	5
BTAF1	P1P2	0.595501	-0.0766675	5	5	P1P2	0.546834	-0.0769354	5	5	P1P2	0.473926	-0.0768014	5	5
BTBD1	P1P2	0.918923	0.0142911	5	5	P1P2	0.833665	-0.0194186	5	5	P1P2	0.72688	0.0287582	5	5
BTBD10	P2	0.327577	-0.291825	5	5	P1	0.528687	0.260216	5	5	P2	0.306022	-0.119209	5	5
BTBD11	P1	0.67238	-0.066392	5	5	P1	0.340834	0.13833	5	5	P1	0.253693	-0.0121156	5	5
BTBD16	ENST00000260723.4,ENST00000368994.2	0.388967	-0.100256	5	5	ENST00000260723.4,ENST00000368994.2	0.679052	-0.164352	5	5	ENST00000260723.4,ENST00000368994.2	0.388503	-0.132304	5	5
BTBD17	P1P2	0.124854	-0.278117	5	5	P1P2	0.0208397	-0.415331	5	5	P1P2	0.0136691	-0.322511	5	5
BTBD18	ENST00000436147.3	0.119	0.276063	4	4	ENST00000422652.1	0.119642	-0.199149	5	5	ENST00000436147.3	0.0926482	0.205376	4	4
BTBD19	P1P2	0.11889	-0.387535	4	4	P1P2	0.44391	0.0880941	4	4	P1P2	0.305086	-0.0592706	4	4
BTBD2	P1P2	0.107122	0.321671	5	5	P1P2	0.734479	0.0554807	5	5	P1P2	0.133425	0.161839	5	5
BTBD3	P1P2	0.329831	0.122927	5	5	P1P2	0.307917	-0.257842	5	5	P1P2	0.714995	-0.0670607	5	5
BTBD6	P1P2	0.321885	0.169774	5	5	P1P2	0.962114	-0.025027	5	5	P1P2	0.518875	0.134853	5	5
BTBD7	P1P2	0.941287	-0.0664997	5	5	P1P2	0.0615948	-0.233798	5	5	P1P2	0.193537	-0.153846	5	5
BTBD8	P1P2	0.409797	-0.463998	5	5	P1P2	0.910095	-0.611139	5	5	P1P2	0.362841	-0.447349	5	5
BTBD9	P1P2	0.315459	0.199957	5	5	P1P2	0.969754	-0.113516	5	5	P1P2	0.451025	0.104308	5	5
BTC	P1P2	0.0879276	-0.42572	5	5	P1P2	0.582884	0.24222	5	5	P1P2	0.483262	-0.0979995	5	5
BTD	P1P2	0.516462	0.280284	5	5	P1P2	0.129028	0.228299	5	5	P1P2	0.229848	0.28209	5	5
BTF3	P1P2	0.0464684	-0.402837	5	5	P1P2	0.232904	-0.17908	4	4	P1P2	0.0101891	-0.34368	4	4
BTF3L4	P1P2	0.224893	-0.363683	5	5	P1P2	0.22643	-0.170135	5	5	P1P2	0.18343	-0.219383	5	5
BTG1	P1P2	0.161296	0.236416	4	4	P1P2	0.371205	-0.178774	4	4	P1P2	0.772413	0.0234433	4	4
BTG2	P1P2	0.0468793	-0.49282	5	5	P1P2	0.0926274	-0.412039	5	5	P1P2	0.0213314	-0.375436	5	5
BTG3	P1P2	0.938324	-0.0555291	5	5	P1P2	0.23371	0.19068	5	5	P1P2	0.70939	0.0363467	5	5
BTG4	P1P2	0.387602	-0.174989	5	5	P1P2	0.984043	0.0422198	5	5	P1P2	0.528669	-0.0617315	5	5
BTK	P1P2	0.456639	-0.175984	5	5	P1P2	0.51784	-0.0719423	5	5	P1P2	0.299358	-0.138828	5	5
BTLA	P1P2	0.0314567	-0.432271	5	5	P1P2	0.0420992	0.3342	5	5	P1P2	0.721242	-0.101893	5	5
BTN1A1	ENST00000244513.6	0.696698	-0.00699758	5	5	ENST00000244513.6	0.205714	0.208839	5	5	ENST00000244513.6	0.687127	0.0983538	5	5
BTN2A1	P1P2	0.687845	-0.106585	5	5	P1P2	0.274421	-0.343586	5	5	P1P2	0.351065	-0.230502	5	5
BTN2A2	P1P2	0.889426	0.34117	5	5	P1P2	0.15427	-0.0318339	5	5	P1P2	0.305627	0.0920749	5	5
BTN3A1	P1P2	0.423085	0.170295	5	5	P1P2	0.617949	0.0782574	5	5	P1P2	0.399163	0.128355	5	5
BTN3A2	P1P2	0.557377	-0.0913786	5	5	P1P2	0.953482	0.00580275	5	5	P1P2	0.657863	-0.0883294	5	5
BTN3A3	P1P2	0.360912	-0.12597	5	5	P1P2	0.449741	-0.124142	5	5	P1P2	0.226943	-0.13409	5	5
BTNL2	P1P2	0.365717	0.182201	5	5	P1P2	0.0953261	-0.396511	5	5	P1P2	0.554677	-0.10857	5	5
BTNL3	P1P2	0.895642	-0.219354	5	5	P1P2	0.227231	0.283207	5	5	P1P2	0.717492	-0.00157554	5	5
BTNL8	P1P2	0.258287	-0.301274	5	5	P1P2	0.490972	0.166253	5	5	P1P2	0.995333	-0.0179722	5	5
BTNL9	P1	0.475368	-0.196487	5	5	P2	0.0412222	-0.321369	5	5	P2	0.138026	-0.150009	5	5
BTRC	P1P2	0.404878	0.0519827	5	5	P1P2	0.291035	0.533532	5	5	P1P2	0.735049	0.21338	5	5
BUB1	P1P2	0.236154	0.128061	5	5	P1P2	0.666281	0.117313	5	5	P1P2	0.262486	0.0909163	5	5
BUB1B	P1P2	0.727848	0.0575575	5	5	P1P2	0.290655	0.156835	5	5	P1P2	0.370381	0.139339	5	5
BUB3	P1P2	0.014973	-0.709483	5	5	P1P2	0.00363298	-0.799806	5	5	P1P2	0.00417769	-0.754645	5	5
BUD13	P1P2	0.000411089	0.929094	5	5	P1P2	0.000982543	0.659755	5	5	P1P2	0.000180292	0.786502	5	5
BUD31	P1P2	0.656155	-0.107034	5	5	P1P2	0.917697	-0.108177	5	5	P1P2	0.754016	0.0031921	5	5
BVES	P1P2	0.362219	-0.202558	5	5	P1P2	0.590628	0.133836	5	5	P1P2	0.916813	0.016445	5	5
BYSL	P1P2	0.0025435	0.652087	5	5	P1P2	0.0147363	0.684692	5	5	P1P2	0.000840677	0.607136	5	5
BZRAP1	P1P2	0.881258	0.054429	5	5	P1P2	0.0244727	-0.329807	5	5	P1P2	0.282564	-0.113444	5	5
BZW1	P1P2	0.399532	-0.165406	5	5	P1P2	0.570084	-0.0299429	5	5	P1P2	0.88902	-0.0840782	5	5
BZW2	P1P2	0.414041	0.0718538	5	5	P1P2	0.407945	-0.0430656	5	5	P1P2	0.894965	0.0143941	5	5
C10orf10	P1P2	0.11985	-0.309069	5	5	P1P2	0.696531	0.00856882	5	5	P1P2	0.443532	-0.101976	5	5
C10orf105	P1P2	0.0859444	0.216264	5	5	P1P2	0.538822	-0.180571	5	5	P1P2	0.546865	-0.00533912	5	5
C10orf107	P1P2	0.624779	0.132017	5	5	P1P2	0.680273	-0.2355	5	5	P1P2	0.91615	-0.0620972	5	5
C10orf11	ENST00000372499.1	0.756935	0.026615	5	5	ENST00000372499.1	0.155721	-0.350079	5	5	ENST00000372499.1	0.141612	-0.161732	5	5
C10orf111	P1P2	0.115578	-0.382832	5	5	P1P2	0.61209	0.138581	5	5	P1P2	0.757827	-0.160574	5	5
C10orf112	ENST00000454679.2	0.998679	-0.00706505	5	5	ENST00000454679.2	0.853553	-0.0074444	5	5	ENST00000454679.2	0.940053	-0.0198364	5	5
C10orf113	ENST00000529198.1,ENST00000534331.1	0.220966	-0.208136	5	5	ENST00000529198.1,ENST00000534331.1	0.842781	-0.0378749	5	5	ENST00000529198.1,ENST00000534331.1	0.274778	-0.108142	5	5
C10orf118	P1	0.013753	0.442952	5	5	P2	0.34785	0.191229	5	5	P1	0.0427319	0.231903	5	5
C10orf12	ENST00000286067.2	0.477931	0.111144	5	5	ENST00000286067.2	0.143711	0.211562	5	5	ENST00000286067.2	0.13	0.153964	5	5
C10orf120	P1P2	0.637725	-0.0309373	5	5	P1P2	0.738878	0.0197741	5	5	P1P2	0.850215	-0.043036	5	5
C10orf126	ENST00000375520.1	0.982173	-0.0507843	5	5	ENST00000375520.1	0.0566131	-0.279176	5	5	ENST00000375520.1	0.249547	-0.147592	5	5
C10orf128	P1P2	0.595215	0.214006	5	5	P1P2	0.249621	0.507038	5	5	P1P2	0.16901	0.364326	5	5
C10orf129	P1P2	0.847098	0.0155512	5	5	P1P2	0.682718	-0.0871376	5	5	P1P2	0.84956	-0.0253946	5	5
C10orf131	P1P2	0.204861	-0.202391	5	5	P1P2	0.907783	0.106331	5	5	P1P2	0.396831	-0.0864746	5	5
C10orf137	P1P2	0.740001	-0.202623	5	5	P1P2	0.0997917	0.321498	5	5	P1P2	0.391729	0.1259	5	5
C10orf2	P1P2	0.733137	-0.152437	5	5	P1P2	0.376822	0.120291	5	5	P1P2	0.746411	-0.0160732	5	5
C10orf25	P1P2	0.506879	0.13453	5	5	P1P2	0.172884	0.260241	4	4	P1P2	0.333686	0.0741652	4	4
C10orf32	P1P2	0.543565	-0.148576	5	5	P1P2	0.803873	0.0855704	5	5	P1P2	0.76802	-0.0501249	5	5
C10orf35	P1P2	0.255509	-0.151815	5	5	P1P2	0.80484	-0.105844	5	5	P1P2	0.559728	-0.0705155	5	5
C10orf53	P1P2	0.646615	0.108176	5	5	P1P2	0.445753	-0.0547756	5	5	P1P2	0.84367	-0.0171388	5	5
C10orf54	P1P2	0.523172	0.0987017	5	5	P1P2	0.214505	-0.37015	5	5	P1P2	0.455554	-0.162047	5	5
C10orf55	P1P2	0.695474	-0.0520959	5	5	P1P2	0.490448	-0.07344	5	5	P1P2	0.712502	-0.121244	5	5
C10orf62	P1P2	0.515927	-0.00713999	5	5	P1P2	0.35474	0.143242	5	5	P1P2	0.519417	0.138753	5	5
C10orf67	P1P2	0.968974	-0.322443	5	5	P1P2	0.971749	-0.00769418	4	4	P1P2	0.481935	0.0478158	4	4
C10orf71	P1P2	0.703135	0.00528547	5	5	P1P2	0.0308018	-0.296227	5	5	P1P2	0.221527	-0.119677	5	5
C10orf76	P1P2	0.69731	-0.254147	5	5	P1P2	0.657519	-0.0669087	5	5	P1P2	0.710634	-0.143463	5	5
C10orf82	P1P2	0.815472	0.134592	5	5	P1P2	0.59495	0.0134107	5	5	P1P2	0.639234	0.054716	5	5
C10orf88	P1P2	0.534271	0.262572	5	5	P1P2	0.0759612	0.355354	5	5	P1P2	0.138026	0.311671	5	5
C10orf90	ENST00000284694.7	0.28071	-0.212703	5	5	ENST00000284694.7	0.0183963	-0.272768	5	5	ENST00000284694.7	0.0218071	-0.225394	5	5
C10orf91	P1P2	0.822548	0.281178	5	5	P1P2	0.48184	0.278674	5	5	P1P2	0.815659	0.288438	5	5
C10orf95	P1P2	0.21678	0.158788	5	5	P1P2	0.251338	-0.165539	5	5	P1P2	0.915487	0.0338304	5	5
C10orf99	P1P2	0.0242829	-0.506137	5	5	P1P2	0.0638893	-0.331907	5	5	P1P2	0.0126519	-0.396632	5	5
C11orf1	P1P2	0.621641	-0.0656919	7	7	P1P2	0.254573	0.370235	7	7	P1P2	0.71307	0.134838	7	7
C11orf16	P1P2	0.418311	0.121161	5	5	P1P2	0.617655	0.0746709	5	5	P1P2	0.387125	0.129916	5	5
C11orf21	P1P2	0.521826	-0.116107	5	5	P1P2	0.0813425	0.286928	5	5	P1P2	0.405737	0.0607678	5	5
C11orf24	P1P2	0.972933	0.124271	5	5	P1P2	0.135779	-0.137624	5	5	P1P2	0.281443	-0.0412087	5	5
C11orf30	P1P2	0.0975017	0.603598	4	4	P1P2	0.0017151	1.09865	4	4	P1P2	0.0185519	0.964094	4	4
C11orf31	P1P2	0.923523	0.0398128	5	5	P1P2	0.929942	0.00124247	5	5	P1P2	0.913498	0.0576025	5	5
C11orf34	P1P2	0.32676	0.182182	5	5	P1P2	0.96311	-0.055437	5	5	P1P2	0.508104	0.0142734	5	5
C11orf35	P1P2	0.014973	0.443677	5	5	P1P2	0.39578	0.076604	5	5	P1P2	0.0172056	0.260183	5	5
C11orf40	ENST00000307616.1	0.924837	-0.0548447	5	5	ENST00000307616.1	0.706882	0.0913251	4	4	ENST00000307616.1	0.325803	0.144228	4	4
C11orf42	P1P2	0.107664	0.267217	5	5	P1P2	0.245193	-0.131114	5	5	P1P2	0.713748	0.0675834	5	5
C11orf44	ENST00000317019.2	0.212196	0.28108	5	5	ENST00000317019.2	0.967428	0.153487	5	5	ENST00000317019.2	0.635655	0.204653	5	5
C11orf45	P1	0.111148	0.450618	5	5	P2	0.473314	-0.107533	5	5	P1	0.498512	0.235677	5	5
C11orf48	P2	0.0601826	0.199087	6	6	P2	0.169234	0.369777	6	6	P2	0.0287076	0.264716	6	6
C11orf49	P1P2	0.555711	0.147604	5	5	P1P2	0.407709	0.0841226	5	5	P1P2	0.271487	0.0482621	5	5
C11orf52	P2	0.41641	-0.0152009	5	5	P1	0.616632	-0.136348	8	8	P1	0.697685	-0.0594393	8	8
C11orf53	P1P2	0.624193	0.104046	5	5	P1P2	0.447495	0.234685	5	5	P1P2	0.3959	0.250746	5	5
C11orf54	P1P2	0.642164	0.129141	5	5	P1P2	0.59755	0.183502	5	5	P1P2	0.403382	0.117702	5	5
C11orf57	P1P2	0.401851	0.113207	5	5	P1P2	0.834966	0.00251039	5	5	P1P2	0.350203	0.102416	5	5
C11orf58	P1P2	0.633593	-0.0654647	5	5	P1P2	0.148216	-0.21534	5	5	P1P2	0.271487	-0.199381	5	5
C11orf63	P1P2	0.333334	-0.0853055	5	5	P1P2	0.293326	0.35384	5	5	P1P2	0.981334	0.0412796	5	5
C11orf65	P1P2	0.704671	-0.0870447	5	5	P1P2	0.324615	-0.0415082	5	5	P1P2	0.426816	-0.120757	5	5
C11orf68	P1P2	0.523995	0.141176	4	4	P1P2	0.8914	-0.00995921	4	4	P1P2	0.917015	0.0902466	4	4
C11orf70	P1P2	0.7645	0.023318	5	5	P1P2	0.537172	-0.11236	5	5	P1P2	0.811769	0.00289671	5	5
C11orf71	P1P2	0.555989	-0.0154397	5	5	P1P2	0.583742	0.0839144	5	5	P1P2	0.950695	-0.00774812	5	5
C11orf73	P1P2	0.20963	-0.159445	5	5	P1P2	0.179426	0.214626	5	5	P1P2	0.898271	-0.0124473	5	5
C11orf74	P1P2	0.85326	0.158858	5	5	P1P2	0.927955	-0.0558805	5	5	P1P2	0.802709	0.0439439	5	5
C11orf80	P1P2	0.578411	0.280133	5	5	P1P2	0.626783	0.153075	5	5	P1P2	0.420523	0.202506	5	5
C11orf82	P1P2	0.102255	0.660173	5	5	P1P2	0.229646	-0.0131011	5	5	P1P2	0.614944	0.298419	5	5
C11orf83	P1P2	0.489297	-0.110751	5	5	P1P2	0.972411	0.0456512	5	5	P1P2	0.525939	0.00600241	5	5
C11orf84	P1P2	0.610787	-0.0158697	5	5	P1P2	0.351284	-0.167752	5	5	P1P2	0.354963	-0.108105	5	5
C11orf85	P1P2	0.100186	0.521091	5	5	P1P2	0.219939	0.459928	5	5	P1P2	0.0915901	0.412724	5	5
C11orf86	P1P2	0.95875	0.00584673	5	5	P1P2	0.735838	0.0345382	4	4	P1P2	0.632661	0.0734219	4	4
C11orf87	P1P2	0.559325	-0.0364557	5	5	P1P2	0.621476	-0.105446	5	5	P1P2	0.500104	-0.0512149	5	5
C11orf88	P1P2	0.109303	0.277636	5	5	P1P2	0.87255	-0.179982	5	5	P1P2	0.311982	0.0918647	5	5
C11orf91	P1P2	0.978213	-0.113537	5	5	P1P2	0.47203	0.128327	5	5	P1P2	0.690819	-0.146756	5	5
C11orf94	P1P2	0.851638	0.00519023	5	5	P1P2	0.580599	-0.134864	5	5	P1P2	0.4652	-0.0508935	5	5
C11orf95	P1P2	0.161319	0.272762	5	5	P1P2	0.0255792	0.433512	5	5	P1P2	0.0349407	0.426879	5	5
C11orf96	P1P2	0.149762	0.288838	5	5	P1P2	0.866646	-0.0750118	5	5	P1P2	0.337005	0.0698219	5	5
C12orf10	P1P2	0.627711	-0.140639	5	5	P1P2	0.238323	-0.198619	5	5	P1P2	0.214966	-0.187704	5	5
C12orf23	P1P2	0.490597	0.0329769	5	5	P1P2	0.106847	-0.312181	5	5	P1P2	0.231147	-0.139602	5	5
C12orf29	P1P2	0.668761	0.0835389	5	5	P1P2	0.252028	-0.170918	5	5	P1P2	0.698844	-0.042783	5	5
C12orf39	P1	0.449415	-0.235033	5	5	P2	0.215893	-0.189535	5	5	P2	0.32949	-0.0682858	5	5
C12orf4	P1P2	0.277951	-0.308827	5	5	P1P2	0.438577	-0.50819	5	5	P1P2	0.313585	-0.381591	5	5
C12orf40	P1P2	0.52776	0.148977	5	5	P1P2	0.187663	-0.249401	5	5	P1P2	0.412852	0.0021742	5	5
C12orf42	ENST00000378113.2,ENST00000548883.1	0.0778105	-0.468256	5	5	ENST00000378113.2,ENST00000548883.1	0.371224	-0.163521	5	5	ENST00000378113.2,ENST00000548883.1	0.125816	-0.261186	5	5
C12orf43	P1P2	0.149412	0.187742	5	5	P1P2	0.329138	-0.0702579	5	5	P1P2	0.65183	0.0485842	5	5
C12orf44	P1P2	0.44595	0.0139662	5	5	P1P2	0.876491	-0.0431369	5	5	P1P2	0.824755	0.0306664	5	5
C12orf45	P1P2	0.000138914	1.53049	5	5	P1P2	0.000448698	1.17452	5	5	P1P2	0.000132365	1.34582	5	5
C12orf49	P1P2	0.360912	0.2757	5	5	P1P2	0.449477	0.196034	4	4	P1P2	0.407966	0.0732888	4	4
C12orf5	P1P2	0.841269	-0.0761187	5	5	P1P2	0.991024	-0.042705	5	5	P1P2	0.88968	-0.0818555	5	5
C12orf50	P1P2	0.929111	0.0207498	5	5	P1P2	0.732911	-0.207165	5	5	P1P2	0.654843	-0.0617725	5	5
C12orf52	P1P2	0.0758098	-0.277964	5	5	P1P2	0.804195	0.0449756	5	5	P1P2	0.299748	-0.113155	5	5
C12orf54	P1P2	0.591737	0.241378	4	4	P1P2	0.684154	-0.0883934	4	4	P1P2	0.895543	0.0563362	4	4
C12orf55	P1P2	0.325537	-0.124631	5	5	P1P2	0.0193677	0.415266	5	5	P1P2	0.272216	0.0551639	5	5
C12orf56	P1P2	0.605576	0.114265	5	5	P1P2	0.640136	-0.0322062	5	5	P1P2	0.922783	0.0391051	5	5
C12orf57	P1P2	0.624486	0.0594016	5	5	P1P2	0.843433	0.012679	5	5	P1P2	0.65183	0.0377086	5	5
C12orf60	P1P2	0.0842946	0.131704	5	5	P1P2	0.0287031	0.528096	5	5	P1P2	0.0313583	0.454962	5	5
C12orf61	P1P2	0.366379	0.127863	4	4	P1P2	0.256516	-0.156331	4	4	P1P2	0.871202	-0.014234	4	4
C12orf65	P1P2	0.579593	0.307854	6	6	P1P2	0.384271	0.0586163	6	6	P1P2	0.464351	0.200705	6	6
C12orf66	P1P2	0.7059	-0.106259	5	5	P1P2	0.0616527	0.381928	5	5	P1P2	0.249203	0.0501984	5	5
C12orf68	P1P2	0.586642	-0.172693	5	5	P1P2	0.663557	-0.110393	5	5	P1P2	0.3324	-0.0586741	5	5
C12orf71	ENST00000429849.2	0.245255	-0.1863	4	4	ENST00000429849.2	0.559662	-0.209874	5	5	ENST00000429849.2	0.487191	-0.058932	4	4
C12orf73	P2	0.817079	0.0449446	5	5	P1	0.278467	0.127243	5	5	P1	0.551322	0.064272	5	5
C12orf74	P1P2	0.127623	0.322829	5	5	P1P2	0.443023	0.217033	5	5	P1P2	0.0909493	0.253342	5	5
C12orf75	P1P2	0.0468793	0.301	5	5	P1P2	0.196464	-0.182438	5	5	P1P2	0.844324	0.0527694	5	5
C12orf76	P1P2	0.778426	-0.102232	5	5	P1P2	0.697456	0.0865419	5	5	P1P2	0.956019	0.00924884	5	5
C12orf77	P1P2	0.475624	-0.201632	5	5	P1P2	0.649403	-0.0541083	5	5	P1P2	0.391267	-0.116036	5	5
C12orf79	P1P2	0.292877	-0.464375	5	5	P1P2	0.34465	-0.0225463	5	5	P1P2	0.222793	-0.245047	5	5
C12orf80	P1P2	0.805185	-0.0604117	4	4	P1P2	0.869344	0.0694844	4	4	P1P2	0.894804	-0.00493695	4	4
C13orf35	ENST00000356049.1	0.530739	0.156384	5	5	ENST00000356049.1	0.518649	-0.151143	5	5	ENST00000356049.1	0.724372	0.0200982	5	5
C13orf45	P1P2	0.673588	-0.112384	5	5	P1P2	0.477954	-0.0444522	5	5	P1P2	0.391267	-0.0651217	5	5
C14orf1	P1P2	0.440537	-0.338655	5	5	P1P2	0.511759	-0.12526	4	4	P1P2	0.614813	-0.0424472	4	4
C14orf105	P1P2	0.725674	-0.227322	5	5	P1P2	0.269873	0.11254	5	5	P1P2	0.762282	0.0201475	5	5
C14orf119	P1P2	0.325625	-0.251818	6	6	P1P2	0.928189	-0.00244525	6	6	P1P2	0.735207	-0.165689	6	6
C14orf132	P1P2	0.861382	0.126351	5	5	P1P2	0.550444	0.150513	5	5	P1P2	0.644021	0.122438	5	5
C14orf142	P1P2	0.288156	0.219284	5	5	P1P2	0.274787	0.25465	5	5	P1P2	0.17531	0.15205	5	5
C14orf159	P1P2	0.768923	0.068835	5	5	P1P2	0.605091	-0.0699746	5	5	P1P2	0.850869	-0.0276269	5	5
C14orf164	P1P2	0.495295	-0.179668	5	5	P1P2	0.906792	-0.0156017	5	5	P1P2	0.553558	-0.0583707	5	5
C14orf166	P1P2	0.307154	-0.1336	5	5	P1P2	0.754656	0.0943164	5	5	P1P2	0.497982	-0.0608089	5	5
C14orf166B	P1P2	0.793062	-0.142019	5	5	P1P2	0.56613	-0.110865	5	5	P1P2	0.537452	-0.108009	5	5
C14orf169	P1P2	0.088236	-0.347404	5	5	P1P2	0.132317	-0.378064	5	5	P1P2	0.053372	-0.313874	5	5
C14orf177	ENST00000325812.2	0.54714	0.156704	5	5	ENST00000325812.2	0.317503	-0.109809	5	5	ENST00000325812.2	0.905549	-0.0265183	5	5
C14orf178	P1P2	0.00396988	1.09594	6	6	P1P2	0.0248839	0.514956	6	6	P1P2	0.000398509	0.630952	6	6
C14orf180	P2	0.399995	-0.233241	5	5	P2	0.0506279	0.280762	5	5	P1	0.360642	-0.198506	5	5
C14orf182	P1P2	0.429823	-0.510125	5	5	P1P2	0.631814	-0.094161	5	5	P1P2	0.471865	-0.30374	5	5
C14orf183	ENST00000305273.1	0.213107	0.0319236	5	5	ENST00000305273.1	0.724976	-0.127804	4	4	ENST00000305273.1	0.824362	-0.0568506	4	4
C14orf2	P1P2	0.76671	-0.0706665	5	5	P1P2	0.833339	0.0209265	5	5	P1P2	0.802709	0.046941	5	5
C14orf28	P1P2	0.812903	0.0561824	5	5	P1P2	0.786836	-0.0196422	5	5	P1P2	0.835179	0.003186	5	5
C14orf37	ENST00000267485.7	0.438088	-0.146918	5	5	ENST00000267485.7	0.1428	0.0616803	5	5	ENST00000267485.7	0.383467	-0.0784196	5	5
C14orf39	P1P2	0.716381	-0.558174	5	5	P1P2	0.386348	-0.118658	4	4	P1P2	0.73058	-0.105862	4	4
C14orf79	P1P2	0.89466	-0.0772894	5	5	P1P2	0.801617	0.0524853	5	5	P1P2	0.940053	0.0732426	5	5
C14orf80	P1P2	0.905469	-0.0213027	5	5	P1P2	0.0881885	0.437811	5	5	P1P2	0.163133	0.0900602	5	5
C14orf93	P1	0.018885	0.515091	5	5	P2	0.259698	0.349973	5	5	P2	0.0366334	0.47295	5	5
C15orf26	ENST00000286732.4	0.200171	-0.119547	5	5	ENST00000286732.4	0.493599	0.0954527	5	5	ENST00000286732.4	0.495336	-0.0187047	5	5
C15orf27	P1P2	0.37411	0.154649	5	5	P1P2	0.603347	-0.110372	5	5	P1P2	0.685283	0.0536313	5	5
C15orf32	P1P2	0.2125	0.172247	5	5	P1P2	0.208413	0.0956046	5	5	P1P2	0.182331	0.197914	5	5
C15orf38	P1P2	0.678777	0.149034	8	8	P1P2	0.758523	0.0850601	8	8	P1P2	0.820119	0.0440972	8	8
C15orf38-AP3S2	P2	0.198432	-0.0920062	5	5	P2	0.243673	0.192919	5	5	P1	0.609667	0.0571391	5	5
C15orf39	P1P2	0.0285139	0.391749	5	5	P1P2	0.158778	-0.320212	5	5	P1P2	0.653637	0.0735563	5	5
C15orf40	P1P2	0.469502	-0.13291	5	5	P1P2	0.171069	-0.110415	5	5	P1P2	0.223428	-0.131384	5	5
C15orf41	P1P2	0.578694	0.104813	5	5	P1P2	0.1214	-0.265034	4	4	P1P2	0.586856	-0.0376533	4	4
C15orf43	P1P2	0.388284	-0.0460156	5	5	P1P2	0.554904	0.201724	5	5	P1P2	0.404323	0.0912712	5	5
C15orf48	P1P2	0.0619045	0.333704	5	5	P1P2	0.332869	0.106569	5	5	P1P2	0.0590781	0.24721	5	5
C15orf52	P1	0.92681	-0.0432013	5	5	P1	0.253064	-0.181249	5	5	P1	0.282564	-0.0506301	5	5
C15orf53	P1P2	0.90842	0.169759	5	5	P1P2	0.231629	0.313093	4	4	P1P2	0.704046	0.13611	4	4
C15orf54	P1P2	0.294208	0.0376539	5	5	P1P2	0.0845217	-0.387596	5	5	P1P2	0.616707	-0.0321486	5	5
C15orf56	P1P2	0.596683	-0.112086	7	7	P1P2	0.93828	0.036864	7	7	P1P2	0.960594	0.0372119	7	7
C15orf57	P1P2	0.536724	0.051518	5	5	P1P2	0.445505	0.169239	5	5	P1P2	0.64762	0.0825403	5	5
C15orf59	P1P2	0.603844	-0.0816587	5	5	P1P2	0.737306	0.295163	5	5	P1P2	0.960014	0.138566	5	5
C15orf60	P1P2	0.537542	-0.0726278	5	5	P1P2	0.951823	0.00895293	5	5	P1P2	0.737569	-0.0952715	5	5
C15orf61	P1P2	0.576432	0.0643506	5	5	P1P2	0.0976649	0.371276	5	5	P1P2	0.961346	0.211236	5	5
C15orf62	P1P2	0.186848	0.288523	5	5	P1P2	0.331415	0.252389	5	5	P1P2	0.171876	0.270456	5	5
C15orf65	P1P2	0.981513	0.0383969	5	5	P1P2	0.0137634	-0.333346	5	5	P1P2	0.0988811	-0.204178	5	5
C16orf11	P1P2	0.966994	0.181991	5	5	P1P2	0.205714	0.216898	5	5	P1P2	0.291262	0.171029	5	5
C16orf13	P1P2	0.674495	-0.0807693	5	5	P1P2	0.684553	0.0610356	5	5	P1P2	0.533601	-0.0416074	5	5
C16orf3	ENST00000408886.2	0.808091	-0.0258061	5	5	ENST00000408886.2	0.176474	-0.257844	5	5	ENST00000408886.2	0.372617	-0.180209	5	5
C16orf45	P1P2	0.458895	-0.063516	5	5	P1P2	0.771493	0.0797124	5	5	P1P2	0.664525	-0.0375156	5	5
C16orf46	P1P2	0.965015	0.00485488	5	5	P1P2	0.122037	-0.263287	5	5	P1P2	0.247491	-0.10741	5	5
C16orf47	ENST00000358463.2	0.526711	0.245728	4	4	ENST00000358463.2	0.229816	0.433903	4	4	ENST00000358463.2	0.130419	0.316369	4	4
C16orf52	P1P2	0.537542	0.327474	5	5	P1P2	0.237329	0.543361	5	5	P1P2	0.266421	0.388422	5	5
C16orf54	P1P2	0.592923	-0.0212589	5	5	P1P2	0.704559	-0.0583571	5	5	P1P2	0.554117	-0.053343	5	5
C16orf58	P1P2	0.535361	0.107384	5	5	P1P2	0.0615368	-0.295075	5	5	P1P2	0.364607	-0.106071	5	5
C16orf59	P1P2	0.978543	0.0252195	5	5	P1P2	0.522436	-0.101846	5	5	P1P2	0.944707	-0.0383133	5	5
C16orf62	P1P2	0.0259217	0.344666	5	5	P1P2	0.0439444	0.228048	5	5	P1P2	0.00636768	0.265047	5	5
C16orf70	P1P2	0.614272	0.238227	5	5	P1P2	0.202596	-0.330827	5	5	P1P2	0.632083	-0.0397194	5	5
C16orf71	P1P2	0.847747	0.0988547	5	5	P1P2	0.568388	-0.117353	5	5	P1P2	0.781459	-0.0350624	5	5
C16orf72	P2	0.0897909	0.548793	5	5	P1	0.0042636	-0.584376	5	5	P1	0.0118702	-0.354323	5	5
C16orf74	P1P2	0.550174	-0.172155	5	5	P1P2	0.0288553	-0.313528	5	5	P1P2	0.0859517	-0.27947	5	5
C16orf78	P1P2	0.998679	0.0221175	5	5	P1P2	0.960122	0.0016748	5	5	P1P2	0.832571	-0.0265526	5	5
C16orf80	P1P2	0.941945	0.0683033	5	5	P1P2	0.888987	0.145805	5	5	P1P2	0.698844	0.0275476	5	5
C16orf82	P1P2	0.798809	-0.0400582	5	5	P1P2	0.152112	-0.126791	5	5	P1P2	0.252652	-0.0453974	5	5
C16orf86	P1P2	0.692114	-0.0373424	5	5	P1P2	0.824246	-0.0495387	5	5	P1P2	0.564236	-0.083918	5	5
C16orf87	P1P2	0.0616737	-0.293892	5	5	P1P2	0.153788	0.402613	5	5	P1P2	0.925437	-0.0685391	5	5
C16orf89	P1P2	0.548518	0.156804	5	5	P1P2	0.683329	-0.0302395	5	5	P1P2	0.933407	0.0632825	5	5
C16orf90	P1P2	0.637725	-0.151598	5	5	P1P2	0.878133	-0.035503	5	5	P1P2	0.595114	-0.0657736	5	5
C16orf91	P1P2	0.603555	-0.101011	5	5	P1P2	0.517301	0.0827248	5	5	P1P2	0.865304	-0.0110815	5	5
C16orf92	P1P2	0.484371	-0.235954	5	5	P1P2	0.856823	-0.135333	5	5	P1P2	0.660282	-0.107823	5	5
C16orf93	P1P2	0.507674	-0.163195	5	5	P1P2	0.533332	-0.0162266	5	5	P1P2	0.443532	-0.0394764	5	5
C16orf95	P1P2	0.948532	0.12435	5	5	P1P2	0.444263	0.1413	5	5	P1P2	0.48692	0.111232	5	5
C16orf96	P1P2	0.13139	0.238525	5	5	P1P2	0.748964	0.0443006	5	5	P1P2	0.167977	0.124981	5	5
C16orf97	ENST00000562818.1	0.00989406	-0.472985	5	5	ENST00000566314.1	0.648504	0.112619	5	5	ENST00000562818.1	0.0877992	-0.314576	5	5
C17orf100	P1P2	0.787326	0.00722273	5	5	P1P2	0.394622	0.124629	5	5	P1P2	0.410473	0.0532702	5	5
C17orf102	P1P2	0.658549	-0.103316	5	5	P1P2	0.123757	-0.358912	5	5	P1P2	0.110305	-0.237386	5	5
C17orf103	P1P2	0.498703	0.218199	5	5	P1P2	0.315892	-0.109048	5	5	P1P2	0.755921	-0.0997029	5	5
C17orf104	P1P2	0.518873	-0.133273	5	5	P1P2	0.671438	-0.0756652	5	5	P1P2	0.711256	-0.152288	5	5
C17orf105	P1P2	0.476905	-0.013456	5	5	P1P2	0.3827	-0.137753	5	5	P1P2	0.245447	-0.0366209	5	5
C17orf107	P1P2	0.859756	-0.0446048	5	5	P1P2	0.950496	0.0384529	5	5	P1P2	0.682828	0.0818814	5	5
C17orf112	P1P2	0.335199	-0.258534	5	5	P1P2	0.719777	0.0841568	5	5	P1P2	0.70318	-0.116112	5	5
C17orf47	P1P2	0.634772	-0.234564	5	5	P1P2	0.705797	0.0837617	5	5	P1P2	0.7038	0.0138285	5	5
C17orf49	P1	0.380978	0.0144191	6	6	P1	0.492232	0.20403	6	6	P1	0.300215	0.0376008	6	6
C17orf50	P1P2	0.599234	0.0869843	5	5	P1P2	0.355174	-0.0649969	5	5	P1P2	0.835179	-0.031206	5	5
C17orf51	P2	0.556266	0.150074	5	5	P2	0.464109	0.144404	5	5	P2	0.396831	0.214216	5	5
C17orf53	P1P2	0.503178	-0.0825076	5	5	P1P2	0.782032	0.0444668	5	5	P1P2	0.575012	0.0260712	5	5
C17orf58	P1P2	0.723812	0.0396862	5	5	P1P2	0.598708	0.0693657	5	5	P1P2	0.515632	-0.00766061	5	5
C17orf59	P1P2	0.529384	-0.303828	5	5	P1P2	0.33558	-0.115476	5	5	P1P2	0.460617	-0.23199	5	5
C17orf62	P1P2	0.107755	-0.364109	5	5	P1P2	0.51246	-0.0816425	5	5	P1P2	0.111052	-0.222876	5	5
C17orf64	P2	0.553493	-0.136946	5	5	P1	0.383836	0.0714605	5	5	P2	0.508104	-0.06874	5	5
C17orf66	P1P2	0.788599	0.0798704	5	5	P1P2	0.286678	0.161801	5	5	P1P2	0.410473	0.179993	5	5
C17orf67	P1P2	0.167599	-0.52704	5	5	P1P2	0.109131	-0.230353	5	5	P1P2	0.0562186	-0.382831	5	5
C17orf70	P1P2	0.0747241	-0.668431	5	5	P1P2	0.271323	0.154074	5	5	P1P2	0.207039	-0.147314	5	5
C17orf72	P1P2	0.0452096	0.392165	5	5	P1P2	0.918689	0.321979	5	5	P1P2	0.257186	0.352507	5	5
C17orf74	P1P2	0.671474	-0.0542867	5	5	P1P2	0.453497	-0.149202	5	5	P1P2	0.457576	-0.102367	5	5
C17orf75	P1P2	0.845155	-0.186478	5	5	P1P2	0.780113	-0.0600251	5	5	P1P2	0.658467	-0.0623483	5	5
C17orf77	ENST00000392620.1	0.0535936	0.457099	4	4	ENST00000392620.1	0.796648	0.148112	4	4	ENST00000392620.1	0.19285	0.227045	4	4
C17orf78	P1P2	0.588352	0.0487267	5	5	P1P2	0.279762	-0.266006	5	5	P1P2	0.558603	-0.00828041	5	5
C17orf80	P1P2	0.644833	0.0349489	5	5	P1P2	0.930935	-0.131613	5	5	P1P2	0.579579	-0.0161169	5	5
C17orf82	P1P2	0.0674129	-0.347644	5	5	P1P2	0.340834	0.123693	5	5	P1P2	0.32949	-0.128964	5	5
C17orf85	P1P2	0.114529	-0.401348	5	5	P1P2	0.000261746	-0.632648	5	5	P1P2	0.0010959	-0.498015	5	5
C17orf89	P1P2	0.986134	-0.114139	5	5	P1P2	0.896565	0.0672283	5	5	P1P2	0.856769	-0.00973693	5	5
C17orf96	P1P2	0.488777	-0.159681	5	5	P1P2	0.295821	0.0993155	5	5	P1P2	0.565366	-0.0839536	5	5
C17orf97	P1P2	0.931743	0.0582414	5	5	P1P2	0.600156	0.100423	5	5	P1P2	0.646419	0.108892	5	5
C17orf98	P1P2	0.709169	0.152898	4	4	P1P2	0.97881	0.00972663	4	4	P1P2	0.687469	0.0559809	4	4
C17orf99	P1P2	0.342512	-0.191932	5	5	P1P2	0.611505	0.203116	5	5	P1P2	0.833223	-0.0200679	5	5
C18orf21	P1P2	0.291172	0.147453	5	5	P1P2	0.533332	0.160112	5	5	P1P2	0.195549	0.165702	5	5
C18orf25	P1P2	0.675402	0.0239835	5	5	P1P2	0.768626	0.198437	5	5	P1P2	0.663918	0.0765734	5	5
C18orf32	P1P2	0.520751	-0.123381	5	5	P1P2	0.228195	0.341331	5	5	P1P2	0.599754	0.0694707	5	5
C18orf42	P1P2	0.754419	0.115051	5	5	P1P2	0.0685637	-0.353312	5	5	P1P2	0.332817	-0.125897	5	5
C18orf54	P1P2	0.0298293	0.49669	5	5	P1P2	0.447744	0.0213711	5	5	P1P2	0.0927203	0.32401	5	5
C18orf56	P1P2	0.481016	0.0745444	5	5	P1P2	0.786195	-0.0936657	5	5	P1P2	0.743249	0.028424	5	5
C18orf63	P1P2	0.48696	-0.308718	5	5	P1P2	0.334744	-0.16505	5	5	P1P2	0.355833	-0.21764	5	5
C18orf8	P1P2	0.0220292	-0.335464	5	5	P1P2	0.165408	-0.247663	5	5	P1P2	0.0165907	-0.259875	5	5
C19orf10	P1P2	0.50186	0.170634	5	5	P1P2	0.408654	-0.1359	5	5	P1P2	0.632083	-0.0211928	5	5
C19orf12	P1P2	0.824802	-0.126701	5	5	P1P2	0.463601	0.0502713	5	5	P1P2	0.903563	0.0300461	5	5
C19orf18	P1P2	0.791148	0.0337232	5	5	P1P2	0.870582	0.0691079	5	5	P1P2	0.813713	0.063074	5	5
C19orf24	P1P2	0.539729	-0.102037	5	5	P1P2	0.851593	0.117048	5	5	P1P2	0.769936	-0.104548	5	5
C19orf25	P1P2	0.191871	-0.199074	5	5	P1P2	0.666281	0.126399	5	5	P1P2	0.514014	-0.117542	5	5
C19orf26	P1P2	0.167217	0.111347	5	5	P1P2	0.412445	0.322943	5	5	P1P2	0.199325	0.137532	5	5
C19orf33	P1P2	0.286469	-0.321	5	5	P1P2	0.722272	-0.0520933	5	5	P1P2	0.206738	-0.12783	5	5
C19orf35	P1P2	0.0111842	-0.413154	5	5	P1P2	0.653606	0.141509	5	5	P1P2	0.132348	-0.104308	5	5
C19orf38	P1P2	0.741876	-0.0139404	5	5	P1P2	0.630332	-0.130484	5	5	P1P2	0.934735	-0.151912	5	5
C19orf40	P1P2	0.258287	-0.260871	5	5	P1P2	0.490448	-0.0874407	5	5	P1P2	0.276988	-0.240991	5	5
C19orf43	P1P2	0.148829	0.26441	5	5	P1P2	0.398567	0.179925	5	5	P1P2	0.192109	0.223703	5	5
C19orf44	P1P2	0.170549	0.306707	5	5	P1P2	0.327489	0.265642	5	5	P1P2	0.131277	0.271173	5	5
C19orf45	P1	0.0921646	0.235849	5	5	P1	0.344863	0.117355	5	5	P1	0.0692805	0.177905	5	5
C19orf47	P2	0.330448	-0.193101	5	5	P2	0.303001	0.257683	5	5	P1	0.719366	-0.0154734	5	5
C19orf48	P1P2	0.596075	0.175272	5	5	P1P2	0.886683	0.0229343	5	5	P1P2	0.682828	0.0828627	5	5
C19orf52	P1P2	0.0333995	-0.406108	5	5	P1P2	0.0176461	-0.551801	5	5	P1P2	0.00699033	-0.466365	5	5
C19orf53	P1P2	0.588923	-0.00587571	5	5	P1P2	0.478989	-0.0810418	5	5	P1P2	0.918802	-0.0126894	5	5
C19orf54	P1P2	0.570234	-0.0927797	5	5	P1P2	0.966099	0.106121	5	5	P1P2	0.762919	-0.0159511	5	5
C19orf55	P1P2	0.45489	0.0277258	5	5	P1P2	0.16977	0.135509	5	5	P1P2	0.41524	0.0947095	5	5
C19orf57	P1P2	0.686323	0.00176165	5	5	P1P2	0.866319	0.00828723	5	5	P1P2	0.700082	-0.0606692	5	5
C19orf59	P1P2	0.839652	0.103832	5	5	P1P2	0.00781291	0.615192	5	5	P1P2	0.0404737	0.345951	5	5
C19orf60	P1P2	0.605576	0.34734	5	5	P1P2	0.299688	-0.241552	5	5	P1P2	0.904225	0.0276903	5	5
C19orf66	P1P2	0.0319827	0.330628	5	5	P1P2	0.29237	0.109536	5	5	P1P2	0.0339434	0.257388	5	5
C19orf67	P1P2	0.526138	0.335264	5	5	P1P2	0.913069	0.165632	5	5	P1P2	0.831919	0.250448	5	5
C19orf68	P1P2	0.074119	0.437219	5	5	P1P2	0.41985	0.0781421	5	5	P1P2	0.0654036	0.250988	5	5
C19orf69	P1P2	0.31197	0.358158	4	4	P1P2	0.00912952	-0.320807	4	4	P1P2	0.674451	-0.0317121	4	4
C19orf70	P1P2	0.660346	0.19535	5	5	P1P2	0.734479	-0.0896212	5	5	P1P2	0.976669	0.0311593	5	5
C19orf71	P1P2	0.849043	0.0445314	5	5	P1P2	0.528414	0.158639	5	5	P1P2	0.705661	0.112713	5	5
C19orf73	P1P2	0.969363	0.00238914	4	4	P1P2	0.906792	-0.022842	5	5	P1P2	0.539556	0.0771361	4	4
C19orf77	P1P2	0.0413563	0.364248	5	5	P1P2	0.198347	-0.15899	5	5	P1P2	0.583588	0.0860241	5	5
C19orf80	P1P2	0.390792	0.218286	5	5	P1P2	0.0669339	-0.186388	5	5	P1P2	0.542425	-0.0743549	5	5
C19orf81	P1P2	0.794976	-0.0589282	5	5	P1P2	0.427818	-0.115073	5	5	P1P2	0.459095	-0.171538	5	5
C19orf82	P1P2	0.318212	0.143492	4	4	P1P2	0.233452	0.226563	4	4	P1P2	0.0965195	0.174057	4	4
C1D	P1P2	0.520751	-0.152008	5	5	P1P2	0.0735826	-0.333155	5	5	P1P2	0.0968482	-0.26299	5	5
C1GALT1	P1P2	0.966994	0.0353789	5	5	P1P2	0.649403	0.0958808	5	5	P1P2	0.728135	0.0306678	5	5
C1GALT1C1	P1P2	0.671776	-0.0161418	5	5	P1P2	0.783953	0.0347461	5	5	P1P2	0.85349	0.00640262	5	5
C1QA	P1P2	0.893024	0.0181998	5	5	P1P2	0.315691	-0.119045	5	5	P1P2	0.538556	-0.0504225	5	5
C1QB	P1P2	0.344198	-0.457348	5	5	P1P2	0.455646	-0.0719899	4	4	P1P2	0.622058	-0.0655415	4	4
C1QBP	P1P2	0.306567	0.426827	5	5	P1P2	0.00233929	0.640224	5	5	P1P2	0.0346533	0.616114	5	5
C1QC	P1P2	0.0173679	0.51162	5	5	P1P2	0.41937	0.308901	5	5	P1P2	0.0622915	0.457933	5	5
C1QL1	P1P2	0.483854	0.0314436	5	5	P1P2	0.444015	-0.0395694	5	5	P1P2	0.920129	0.00431246	5	5
C1QL2	P1P2	0.959079	0.0338085	5	5	P1P2	0.63954	-0.0733905	5	5	P1P2	0.817606	-0.0714018	5	5
C1QL3	P1P2	0.542468	-0.019555	5	5	P1P2	0.84898	0.0452498	5	5	P1P2	0.766744	-0.0272328	5	5
C1QL4	P1P2	0.740001	0.034725	5	5	P1P2	0.619711	-0.0993352	5	5	P1P2	0.985333	0.00319219	5	5
C1QTNF1	P1P2	0.344832	-0.154936	5	5	P1P2	0.240153	-0.085296	5	5	P1P2	0.292409	-0.18521	5	5
C1QTNF2	P1P2	0.995708	-0.206952	5	5	P1P2	0.59495	0.0751054	5	5	P1P2	0.88902	-0.0542795	5	5
C1QTNF3	P1P2	0.513791	-0.223785	5	5	P1P2	0.432445	0.160688	5	5	P1P2	0.992666	-0.0471229	5	5
C1QTNF4	P1P2	0.894333	-0.0125691	5	5	P1P2	0.481061	-0.0840363	5	5	P1P2	0.677929	-0.109032	5	5
C1QTNF5	P2	0.343776	-0.0901988	5	5	P1	0.599866	0.00603133	5	5	P1	0.735049	-0.0129867	5	5
C1QTNF6	P1P2	0.28071	0.0850288	5	5	P1P2	0.198202	0.367242	5	5	P1P2	0.113699	0.232915	5	5
C1QTNF7	ENST00000429690.1	0.287593	-0.140421	5	5	ENST00000429690.1	0.260933	-0.0975147	5	5	ENST00000429690.1	0.169788	-0.118968	5	5
C1QTNF8	P1P2	0.406446	0.11247	4	4	P1P2	0.755591	-0.0669727	4	4	P1P2	0.785315	0.046237	4	4
C1QTNF9	ENST00000382071.2	0.500806	0.181694	5	5	ENST00000332018.4	0.192595	0.232354	5	5	ENST00000332018.4	0.244769	0.156734	5	5
C1QTNF9B	ENST00000382137.3	0.41974	-0.23363	5	5	ENST00000382140.2	0.50551	0.113595	5	5	ENST00000382137.3	0.687127	-0.0499059	5	5
C1QTNF9B-AS1	P1P2	0.0458803	0.737481	5	5	P1P2	0.0018056	0.99072	5	5	P1P2	0.00104839	0.814406	5	5
C1R	P1P2	0.760084	-0.0766952	5	5	P1P2	0.600735	-0.0624622	5	5	P1P2	0.659072	0.0154258	5	5
C1RL	P1P2	0.643646	0.149007	5	5	P1P2	0.00262276	0.406362	5	5	P1P2	0.0355217	0.316684	5	5
C1S	P1P2	0.38037	0.274569	5	5	P1P2	0.760679	0.0318487	5	5	P1P2	0.970005	0.172419	5	5
C1orf100	P1P2	0.221591	-0.280791	5	5	P1P2	0.774683	-0.174609	5	5	P1P2	0.253693	-0.167928	5	5
C1orf101	P1P2	0.46292	0.16389	5	5	P1P2	0.800007	-0.0308168	5	5	P1P2	0.70442	0.0729157	5	5
C1orf105	ENST00000367727.4	0.707746	-0.250204	5	5	ENST00000367727.4	0.895246	0.00595678	5	5	ENST00000367727.4	0.677317	-0.0941878	5	5
C1orf106	P2	0.0330234	-0.357419	5	5	P2	0.0125056	-0.395146	5	5	P2	0.00318991	-0.355274	5	5
C1orf109	P1	0.314662	-0.0407908	5	5	P2	0.207511	0.188196	5	5	P2	0.361521	0.103483	5	5
C1orf110	P1	0.058077	-0.455267	5	5	P2	0.0114047	-0.321221	5	5	P2	0.0293142	-0.355103	5	5
C1orf111	P1P2	0.757565	-0.0617234	5	5	P1P2	0.282179	-0.217605	5	5	P1P2	0.421005	-0.0878751	5	5
C1orf112	P1P2	0.717927	0.108145	5	5	P1P2	0.49676	0.155446	5	5	P1P2	0.454042	0.0994599	5	5
C1orf115	P1P2	0.0600781	-0.243111	5	5	P1P2	0.25065	-0.204332	5	5	P1P2	0.0498622	-0.223721	5	5
C1orf116	P1P2	0.987078	0.00834584	4	4	P1P2	0.057581	-0.268464	4	4	P1P2	0.168816	-0.150042	4	4
C1orf122	P1P2	0.3461	-0.172282	6	6	P1P2	0.329368	0.239216	6	6	P1P2	0.872468	-0.0767869	6	6
C1orf123	P1P2	0.975903	-0.0317284	5	5	P1P2	0.237495	-0.233116	5	5	P1P2	0.425844	-0.0810721	5	5
C1orf127	P1P2	0.0745937	-0.576243	4	4	P1P2	0.505483	-0.529455	4	4	P1P2	0.154541	-0.477987	4	4
C1orf131	P1P2	0.678429	0.495302	5	5	P1P2	0.00819812	1.061	5	5	P1P2	0.143661	0.8209	5	5
C1orf134	ENST00000375605.2	0.539182	0.167426	5	5	ENST00000375605.2	0.0173694	0.284172	5	5	ENST00000375605.2	0.0627621	0.241359	5	5
C1orf137	ENST00000369482.1	0.92944	-0.00182413	5	5	ENST00000369482.1	0.445753	-0.163353	5	5	ENST00000369482.1	0.484306	-0.0770834	5	5
C1orf141	P1P2	0.904158	0.0933046	5	5	P1P2	0.449491	0.187281	5	5	P1P2	0.88836	0.13423	5	5
C1orf146	P1P2	0.542468	0.0697819	5	5	P1P2	0.532237	0.080177	5	5	P1P2	0.720616	0.0695247	5	5
C1orf158	P1P2	0.258985	-0.19003	5	5	P1P2	0.752125	0.112134	5	5	P1P2	0.451025	-0.122147	5	5
C1orf159	P1P2	0.140735	-0.300665	5	5	P1P2	0.153068	-0.324019	5	5	P1P2	0.058519	-0.266798	5	5
C1orf162	P1P2	0.424044	0.178817	5	5	P1P2	0.683941	0.0544019	5	5	P1P2	0.356269	0.0343043	5	5
C1orf167	P1P2	0.350567	-0.099054	5	5	P1P2	0.333077	0.0870084	5	5	P1P2	0.984	-0.00133719	5	5
C1orf168	P1P2	0.149981	0.270773	4	4	P1P2	0.934266	0.0143035	4	4	P1P2	0.326264	0.117339	4	4
C1orf172	P1P2	0.123942	-0.434587	5	5	P1P2	0.26879	-0.295406	5	5	P1P2	0.0710922	-0.300156	5	5
C1orf173	P1P2	0.946226	0.275931	5	5	P1P2	0.846695	0.0301007	5	5	P1P2	0.869249	0.125754	5	5
C1orf174	P1P2	0.696086	-0.146976	5	5	P1P2	0.481321	0.113406	5	5	P1P2	0.985333	0.0395891	5	5
C1orf177	P1P2	0.945897	0.0488776	5	5	P1P2	0.0140377	-0.347788	5	5	P1P2	0.114081	-0.181986	5	5
C1orf185	P1P2	0.163059	-0.240191	5	5	P1P2	0.980055	0.0156063	5	5	P1P2	0.337005	-0.145827	5	5
C1orf186	P1P2	0.395147	0.280768	5	5	P1P2	0.23273	-0.103087	5	5	P1P2	0.897609	-0.00687537	5	5
C1orf189	P1P2	0.800087	0.0446865	5	5	P1P2	0.807098	0.0728896	5	5	P1P2	0.724999	0.0339538	5	5
C1orf192	P1P2	0.788918	-0.0167879	5	5	P1P2	0.0305765	-0.289047	5	5	P1P2	0.0983697	-0.222337	5	5
C1orf194	P2	0.127107	0.382634	5	5	P1	0.0842966	-0.123253	5	5	P2	0.0586305	0.211764	5	5
C1orf195	P1P2	0.698841	0.0325059	5	5	P1P2	0.125495	0.343347	5	5	P1P2	0.201971	0.101219	5	5
C1orf198	P1	0.342723	-0.243728	5	5	P2	0.71262	0.0698843	5	5	P1	0.291644	-0.13222	5	5
C1orf204	P1P2	0.7059	0.0957014	5	5	P1P2	0.157183	0.156758	5	5	P1P2	0.217761	0.163881	5	5
C1orf21	P1P2	0.824158	-0.201338	5	5	P1P2	0.0339676	0.424087	5	5	P1P2	0.392191	0.167932	5	5
C1orf210	P1P2	0.20858	-0.191305	5	5	P1P2	0.62974	0.0540778	5	5	P1P2	0.56029	-0.0481382	5	5
C1orf216	P1P2	0.255682	0.0744533	5	5	P1P2	0.813882	0.0471644	5	5	P1P2	0.459095	0.0661158	5	5
C1orf222	P1P2	0.88485	-0.0423703	5	5	P1P2	0.809358	-0.15977	5	5	P1P2	0.541872	-0.119224	5	5
C1orf226	P2	0.001804	-0.462657	5	5	P1	0.155721	-0.194298	5	5	P2	0.0286386	-0.30138	5	5
C1orf227	P1P2	0.189487	0.184486	5	5	P1P2	0.141441	-0.218543	5	5	P1P2	0.811121	-0.0396091	5	5
C1orf228	ENST00000458657.2,ENST00000535358.1	0.0288153	0.45876	5	5	ENST00000458657.2,ENST00000535358.1	0.591491	-0.127546	5	5	ENST00000458657.2,ENST00000535358.1	0.190123	0.216718	5	5
C1orf229	P1P2	0.210665	-0.329253	3	3	P1P2	0.0421783	-0.333496	3	3	P1P2	0.220049	-0.326207	2	2
C1orf233	P1P2	0.788599	-0.0643811	5	5	P1P2	0.234857	0.256518	5	5	P1P2	0.546865	0.0706611	5	5
C1orf234	P1P2	0.487219	0.0456826	5	5	P1P2	0.167964	0.277664	5	5	P1P2	0.219638	0.117043	5	5
C1orf27	P1P2	0.724432	-0.0506208	5	5	P1P2	0.85715	-0.0693448	5	5	P1P2	0.897609	-0.0414281	5	5
C1orf35	P1P2	0.970293	-0.0330169	5	5	P1P2	0.899532	-0.265761	5	5	P1P2	0.860706	-0.0641607	5	5
C1orf43	P1P2	0.705285	0.0324097	5	5	P1P2	0.572067	-0.0901027	5	5	P1P2	0.601498	-0.0408645	5	5
C1orf50	P1P2	0.3993	-0.158978	5	5	P1P2	0.287622	-0.223139	5	5	P1P2	0.241731	-0.191058	5	5
C1orf51	P1P2	0.591779	0.0574204	5	5	P1P2	0.118655	-0.189632	5	5	P1P2	0.501699	-0.0622774	5	5
C1orf52	P1P2	0.598372	-0.121949	5	5	P1P2	0.0956574	-0.264156	5	5	P1P2	0.0928826	-0.224552	5	5
C1orf53	P1P2	0.484888	-0.182412	5	5	P1P2	0.716973	-0.217329	5	5	P1P2	0.971338	-0.172251	5	5
C1orf54	P1P2	0.660646	-0.0122898	5	5	P1P2	0.566976	-0.0285626	5	5	P1P2	0.893643	-0.0226063	5	5
C1orf56	P1P2	0.518873	-0.222256	5	5	P1P2	0.478989	-0.167642	5	5	P1P2	0.412376	-0.170884	5	5
C1orf61	P1	0.53264	-0.117542	5	5	P1	0.103713	0.339918	5	5	P1	0.384379	0.0776383	5	5
[truncated: 35,814 more rows]
