# Supplementary material for: MTCH2 is a mitochondrial outer membrane protein insertase
Source: Science. Author manuscript; Available in PMC 2022 Nov 18. (PMC9674023; doi:10.1126/science.add1856)
Supplement: Table S2 [file NIHMS1847457-supplement-Table_S2.xlsx]

## Sheet: Legend
Sheet	Column	Description
Unnormalized (all proteins)		Raw abundance values for all proteins identified in pure mitochondria from each replicate of either non-targetting or MTCH2 CRISPRi KD K562 cells
	Accession	UniProt Protein Identifier
	Description	UniProt Protein Description
	Exp. q-value: Combined	Experimental q-value derrived from ranked lists of target and decoy proteins
	Sum PEP Score	Protein score calculated as the sum of the negative logarithms of the PEP values of the connected PSMs
	Coverage [%]	Percentage of the sequence covered by identifications (PSMs only) from the included searches
	# Peptides	The total number of distinct peptide sequences identified for the protein
	# PSMs	The total number of peptide-spectrume matches identified from all included searches
	# Unique Peptides	The total number of distinct peptide seuences unique to the protein group
	# AAs	The lengthe of the protein sequence
	MW [kDa]	The molecular weight of the protein sequence
	calc. pI	The isoelectric point calculated for the protein
	Score Sequest HT: Sequest HT	The sume of the individual PSM discriminint scores
	# Peptides (by Search Engine): Sequest HT	The total number of distinct peptide sequences identified for the protein
	Biological Process	ProteinCenter GO terms for biological processes
	Cellular Component	ProteinCenter GO terms for cellular component
	Molecular Function	ProteinCenter GO terms for mulecular function
	Pfam IDs	Pfam IDs
	Entrez Gene ID	Entrez Gene ID
	Ensembl Gene ID	Ensembl Gene ID
	Gene Symbol	The offical gene symbol
	Gene ID	Gene ID
	Reactome Pathways	Reactome pathway descriptions
	WikiPathways	WikiPathways pathway descriptions
	# Protein Pathway Groups	The total number of biological pathways associated with this protein
	# Razor Peptides	The number of razor Peptides used for quantification
	Abundance:	The sum of all Peptide quantitative valuse for the protein
	Found in Sample:	Indicates in which samples an identification or quantifiable signal was found
	# Protein Groups	The total number of protein groups identified
	Modifications	The modifications identified in the protein consolidated from all PSMs
Normalized (MitoCoP filtered)		Expression differences between non-targetting and MTCH2 KD samples calculated after normalization with a random forest regression algorithm for all mitochondrial (MitoCoP filtered) proteins. (Data shown in Fig. 2A)
	Accession	UniProt Protein Identifier
	Log2 FoldChange KD/NT	The calculated log2 fold change
	FoldChange KD/NT	The calculated fold change
	AveExpr	The average expression of the protein
	T Value	The ratio of the Log2 FoldChange to its standard error
	P Value	The computed empirical Bayes moderated p-value
	Adjusted P Value	The multiple test adjusted p-value
	Q Value	The FDR controlled significance value
	B Statistic	The log-odds that that protein is differentially expressed
	Description	UniProt Protein Description
	Exp. q-value: Combined	Experimental q-value derrived from ranked lists of target and decoy proteins
	Sum PEP Score	Protein score calculated as the sum of the negative logarithms of the PEP values of the connected PSMs
	Coverage [%]	Percentage of the sequence covered by identifications (PSMs only) from the included searches
	# Peptides	The total number of distinct peptide sequences identified for the protein
	# PSMs	The total number of peptide-spectrume matches identified from all included searches
	# Unique Peptides	The total number of distinct peptide seuences unique to the protein group
	# AAs	The lengthe of the protein sequence
	MW [kDa]	The molecular weight of the protein sequence
	calc. pI	The isoelectric point calculated for the protein
	Biological Process	ProteinCenter GO terms for biological processes
	Molecular Function	ProteinCenter GO terms for mulecular function
	Entrez Gene ID	Entrez Gene ID
	Ensembl Gene ID	Ensembl Gene ID
	Gene Symbol	The offical gene symbol
	Reactome Pathways	Reactome pathway descriptions
	WikiPathways	WikiPathways pathway descriptions
	MitoCarta3.0_SubMitoLocalization	Submitochondrial localization from MitoCarta 3.0
	Comments	Manual annotations

## Sheet: Unnormalized (all proteins)
Accession	Description	Exp. q-value: Combined	Sum PEP Score	Coverage [%]	# Peptides	# PSMs	# Unique Peptides	# AAs	MW [kDa]	calc. pI	Score Sequest HT: Sequest HT	# Peptides (by Search Engine): Sequest HT	Biological Process	Cellular Component	Molecular Function	Pfam IDs	Entrez Gene ID	Ensembl Gene ID	Gene Symbol	Gene ID	Reactome Pathways	WikiPathways	# Protein Pathway Groups	# Razor Peptides	Abundance: F1: Sample, KD	Abundance: F2: Sample, KD	Abundance: F4: Sample, KD	Abundance: F6: Sample, KD	Abundance: F3: Sample, NT	Abundance: F5: Sample, NT	Abundance: F7: Sample, NT	Abundance: F8: Sample, NT	Found in Sample: [S1] F1: Sample, KD	Found in Sample: [S2] F2: Sample, KD	Found in Sample: [S4] F4: Sample, KD	Found in Sample: [S6] F6: Sample, KD	Found in Sample: [S3] F3: Sample, NT	Found in Sample: [S5] F5: Sample, NT	Found in Sample: [S7] F7: Sample, NT	Found in Sample: [S8] F8: Sample, NT	# Protein Groups	Modifications
Q14204	Cytoplasmic dynein 1 heavy chain 1 OS=Homo sapiens OX=9606 GN=DYNC1H1 PE=1 SV=5	0	1352.34	55	203	1355	203	4646	532.1	6.4	3816.34	203	cell cycle OR cell proliferation;cell organization and biogenesis;other metabolic processes;transport;other biological processes	non-structural extracellular;cytosol;cytoskeleton;other cytoplasmic organelle;other cell component	cytoskeletal activity;other molecular function	Pf03028, Pf08385, Pf08393, Pf12774, Pf12775, Pf12777, Pf12780, Pf12781, Pf17852, Pf18198, Pf18199	1778	ENSG00000197102	DYNC1H1	B0I1R0; hsa:1778; Q14204; Q6DKQ7; Q8WU28; Q92814; Q9Y4G5	Separation of Sister Chromatids; MHC class II antigen presentation; Resolution of Sister Chromatid Cohesion; HSP90 chaperone cycle for steroid hormone receptors (SHR) in the presence of ligand; Recruitment of NuMA to mitotic centrosomes; RHO GTPases Activate Formins; COPI-mediated anterograde transport; COPI-independent Golgi-to-ER retrograde traffic; HCMV Early Events; Aggrephagy; EML4 and NUDC …	Ciliary landscape; Intraflagellar transport proteins binding to dynein	22	0	1.50448e+08	1.70517e+08	1.02684e+08	2.01407e+08	1.63622e+08	1.26167e+08	1.38706e+08	1.5913e+08	High	High	High	High	High	High	High	High	1	Met-loss+Acetyl [N-Term]
P21333	Filamin-A OS=Homo sapiens OX=9606 GN=FLNA PE=1 SV=4	0	1149.49	69	141	1176	125	2647	280.6	6.06	3437.99	141	cell cycle OR cell proliferation;cell organization and biogenesis;protein metabolism;RNA metabolism OR transcription;other metabolic processes;stress response;transport;developmental processes;signal transduction;other biological processes	non-structural extracellular;plasma membrane;other membranes;cytosol;cytoskeleton;ER/Golgi;nucleus;other cell component	signal transduction activity or receptor binding;cytoskeletal activity;other molecular function	Pf00307, Pf00630	2316	ENSG00000196924	FLNA	E9KL45; hsa:2316; P21333; Q5HY53; Q5HY55; Q8NF52	RHO GTPases activate PAKs; Platelet degranulation ; GP1b-IX-V activation signalling; OAS antiviral response; Cell-extracellular matrix interactions	Androgen receptor signaling pathway; Prolactin signaling pathway; Focal adhesion; Hypothesized pathways in pathogenesis of cardiovascular disease; MAPK signaling pathway; IL-4 signaling pathway; Ebola virus pathway in host; Joubert syndrome	13	16	2.14664e+08	2.75874e+08	1.68117e+08	3.39343e+08	3.53953e+08	2.57619e+08	2.81005e+08	2.57725e+08	High	High	High	High	High	High	High	High	1
Q9Y490	Talin-1 OS=Homo sapiens OX=9606 GN=TLN1 PE=1 SV=3	0	1098.74	66	119	887	119	2541	269.6	6.07	2916.55	119	cell adhesion;cell organization and biogenesis;stress response;transport;signal transduction;other biological processes	non-structural extracellular;plasma membrane;other membranes;cytosol;cytoskeleton;other cell component	signal transduction activity or receptor binding;cytoskeletal activity;other molecular function	Pf00373, Pf01608, Pf08913, Pf09141, Pf16511	7094	ENSG00000137076	TLN1	A6NMY0; hsa:7094; Q86YD0; Q9NZQ2; Q9UHH8; Q9UPX3; Q9Y490	XBP1(S) activates chaperone genes; Smooth Muscle Contraction; Signaling by BRAF and RAF1 fusions; SEMA3A-Plexin repulsion signaling by inhibiting Integrin adhesion; Platelet degranulation ; Signaling by moderate kinase activity BRAF mutants; Paradoxical activation of RAF signaling by kinase inactive BRAF; Signaling downstream of RAS mutants; Signaling by RAF1 mutants; MAP2K and MAPK activation; S…	Integrin-mediated cell adhesion; Primary focal segmental glomerulosclerosis (FSGS); Focal adhesion	17	0	1.11195e+08	1.41096e+08	9.32352e+07	1.6963e+08	1.62262e+08	1.3171e+08	1.42959e+08	1.27039e+08	High	High	High	High	High	High	High	High	1
O75369	Filamin-B OS=Homo sapiens OX=9606 GN=FLNB PE=1 SV=2	0	1074.22	74	131	906	116	2602	278	5.73	2730.06	131	cell organization and biogenesis;developmental processes;signal transduction;other biological processes	plasma membrane;other membranes;cytosol;cytoskeleton;nucleus;other cell component	cytoskeletal activity;other molecular function	Pf00307, Pf00630	2317	ENSG00000136068	FLNB	B2ZZ83; B2ZZ84; B2ZZ85; C9JKE6; C9JMC4; hsa:2317; O75369; Q13706; Q59EC2; Q60FE7; Q6MZJ1; Q8WXS9; Q8WXT0; Q8WXT1; Q8WXT2; Q8WXT3; Q9NRB5; Q9NT26; Q9UEV9	ISG15 antiviral mechanism	Focal adhesion; MAPK signaling pathway; VEGFA-VEGFR2 signaling pathway; Ebola virus pathway in host	5	0	8.43595e+07	1.11592e+08	6.58783e+07	1.32353e+08	1.29665e+08	9.68498e+07	1.00918e+08	1.04053e+08	High	High	High	High	High	High	High	High	1	Met-loss [N-Term]
P42704	Leucine-rich PPR motif-containing protein, mitochondrial OS=Homo sapiens OX=9606 GN=LRPPRC PE=1 SV=3	0	981.08	79	115	1189	115	1394	157.8	6.13	3458.29	115	transport;other biological processes	other membranes;cytoskeleton;mitochondrion;nucleus;other cell component	cytoskeletal activity;nucleic acid binding activity;other molecular function	Pf01535	10128	ENSG00000138095	LRPPRC	A0PJE3; A8K1V1; hsa:10128; P42704; Q53PC0; Q53QN7; Q6ZUD8; Q7Z7A6; Q96D84	Respiratory electron transport; TP53 Regulates Metabolic Genes; Cytoprotection by HMOX1	Ciliary landscape	4	0	8.15157e+08	9.50058e+08	4.52497e+08	9.95312e+08	6.14673e+08	4.08247e+08	4.58743e+08	8.83141e+08	High	High	High	High	High	High	High	High	1
P49327	Fatty acid synthase OS=Homo sapiens OX=9606 GN=FASN PE=1 SV=3	0	960.185	67	116	909	114	2511	273.3	6.44	2872.55	116	other metabolic processes;developmental processes;signal transduction;other biological processes	plasma membrane;other membranes;cytosol;ER/Golgi;other cell component	other molecular function	Pf00107, Pf00109, Pf00550, Pf00698, Pf00975, Pf02801, Pf08242, Pf08659, Pf14765, Pf16197	2194	ENSG00000169710	FASN	hsa:2194; P49327; Q13479; Q16702; Q4LE83; Q6P4U5; Q6SS02; Q969R1; Q96C68; Q96IT0	Activation of gene expression by SREBF (SREBP); ChREBP activates metabolic gene expression; Fatty acyl-CoA biosynthesis; NR1H2 & NR1H3 regulate gene expression linked to lipogenesis; Vitamin B5 (pantothenate) metabolism	AMP-activated protein kinase (AMPK) signaling; Sterol regulatory element-binding proteins (SREBP) signaling; SREBF and miR33 in cholesterol and lipid homeostasis; Liver X receptor pathway; Nuclear receptors meta-pathway; Fatty acid biosynthesis; Angiopoietin-like protein 8 regulatory pathway; Lipid metabolism pathway; Clear cell renal cell carcinoma pathways; Metabolic reprogramming in colon canc…	18	2	2.21101e+08	2.69319e+08	1.6569e+08	3.33626e+08	2.8603e+08	2.59707e+08	2.6165e+08	2.64143e+08	High	High	High	High	High	High	High	High	1	Acetyl [N-Term]
P35579	Myosin-9 OS=Homo sapiens OX=9606 GN=MYH9 PE=1 SV=4	0	941.35	61	127	871	106	1960	226.4	5.6	2698.3	127	cell cycle OR cell proliferation;cell organization and biogenesis;protein metabolism;stress response;transport;developmental processes;signal transduction;other biological processes	plasma membrane;other membranes;cytosol;cytoskeleton;nucleus;other cell component	signal transduction activity or receptor binding;cytoskeletal activity;other molecular function	Pf00063, Pf01576, Pf02736	4627	ENSG00000100345	MYH9	A8K6E4; hsa:4627; O60805; P35579; Q60FE2; Q86T83	FCGR3A-mediated phagocytosis; EPHA-mediated growth cone collapse; Signaling by ALK fusions and activated point mutants; RHO GTPases activate CIT; Sema4D induced cell migration and growth-cone collapse; RHO GTPases activate PKNs; RHO GTPases Activate ROCKs; Regulation of actin dynamics for phagocytic cup formation; Sensory processing of sound by inner hair cells of the cochlea; Sensory processing …	Primary focal segmental glomerulosclerosis (FSGS); VEGFA-VEGFR2 signaling pathway; Nephrotic syndrome	16	23	1.17763e+08	1.54447e+08	1.25579e+08	2.18899e+08	2.07145e+08	1.29308e+08	1.84287e+08	1.38688e+08	High	High	High	High	High	High	High	High	1	Met-loss+Acetyl [N-Term]
Q14315	Filamin-C OS=Homo sapiens OX=9606 GN=FLNC PE=1 SV=3	0	926.853	67	131	900	113	2725	290.8	5.97	2484.6	131	cell organization and biogenesis;other biological processes	plasma membrane;other membranes;cytosol;cytoskeleton;other cell component	cytoskeletal activity;other molecular function	Pf00307, Pf00630	2318	ENSG00000128591	FLNC	B2ZZ88; hsa:2318; O95303; Q07985; Q14315; Q9NS12; Q9NYE5; Q9UMR8; Q9Y503	Cell-extracellular matrix interactions	Focal adhesion; MAPK signaling pathway; Ebola virus pathway in host	4	5	8.34301e+07	1.08657e+08	5.98692e+07	1.3368e+08	1.22589e+08	9.12039e+07	9.91164e+07	1.04411e+08	High	High	High	High	High	High	High	High	1	Acetyl [N-Term]
P10809	60 kDa heat shock protein, mitochondrial OS=Homo sapiens OX=9606 GN=HSPD1 PE=1 SV=2	0	870.592	81	57	2328	57	573	61	5.87	7919.45	57	cell cycle OR cell proliferation;cell organization and biogenesis;protein metabolism;DNA metabolism;other metabolic processes;stress response;transport;developmental processes;signal transduction;other biological processes	non-structural extracellular;plasma membrane;other membranes;cytosol;mitochondrion;other cytoplasmic organelle;other cell component	nucleic acid binding activity;other molecular function	Pf00118	3329	ENSG00000144381	HSPD1	B2R5M6; B7Z712; hsa:3329; P10809; Q38L19; Q9UCR6	Mitochondrial protein import; TFAP2A acts as a transcriptional repressor during retinoic acid induced cell differentiation	Apoptosis-related network due to altered Notch3 in ovarian cancer; Sudden infant death syndrome (SIDS) susceptibility pathways	4	0	2.35611e+09	2.76382e+09	1.3291e+09	2.82743e+09	1.79431e+09	1.15041e+09	1.28506e+09	2.51554e+09	High	High	High	High	High	High	High	High	1
P35580	Myosin-10 OS=Homo sapiens OX=9606 GN=MYH10 PE=1 SV=3	0	859.029	60	117	800	94	1976	228.9	5.54	2466.66	117	cell adhesion;cell cycle OR cell proliferation;cell organization and biogenesis;other biological processes	plasma membrane;other membranes;cytosol;cytoskeleton;other cell component	cytoskeletal activity;nucleic acid binding activity;other molecular function	Pf00063, Pf00612, Pf01576, Pf02736	4628	ENSG00000133026	MYH10	B2RWP9; D3DTS1; F8VTL3; hsa:4628; P35580; Q12989; Q149N3; Q149N4; Q16087; Q4LE45; Q6PK16; Q9BWG0	RHO GTPases activate CIT; EPHA-mediated growth cone collapse; Sema4D induced cell migration and growth-cone collapse; RHO GTPases activate PKNs; RHO GTPases Activate ROCKs; RHO GTPases activate PAKs	Regulation of actin cytoskeleton	7	5	7.4271e+07	9.5966e+07	7.33334e+07	1.37073e+08	1.30939e+08	7.40606e+07	1.22161e+08	8.47765e+07	High	High	High	High	High	High	High	High	1
Q92616	eIF-2-alpha kinase activator GCN1 OS=Homo sapiens OX=9606 GN=GCN1 PE=1 SV=6	0	832.159	56	122	763	122	2671	292.6	7.47	1994.2	122	protein metabolism;other metabolic processes;stress response;other biological processes	cytosol;translational apparatus;other cell component	enzyme regulator activity;translation activity;nucleic acid binding activity;other molecular function		10985	ENSG00000089154	GCN1	A8KAY1; hsa:10985; O95001; O95651; Q6P2S3; Q86X65; Q8N5I5; Q8WU80; Q92616; Q99736; Q9UE60	Response of EIF2AK4 (GCN2) to amino acid deficiency		1	0	7.55791e+07	9.41685e+07	5.37701e+07	1.00062e+08	8.81746e+07	6.63859e+07	7.13559e+07	8.28958e+07	High	High	High	High	High	High	High	High	1	Met-loss+Acetyl [N-Term]
P46940	Ras GTPase-activating-like protein IQGAP1 OS=Homo sapiens OX=9606 GN=IQGAP1 PE=1 SV=1	0	827.796	67	101	810	93	1657	189.1	6.48	2560.79	101	cell organization and biogenesis;transport;developmental processes;signal transduction;other biological processes	plasma membrane;other membranes;cytosol;cytoskeleton;nucleus;other cell component	enzyme regulator activity;cytoskeletal activity;other molecular function	Pf00307, Pf00612, Pf00616, Pf03836	8826	ENSG00000140575	IQGAP1	A7MBM3; hsa:8826; P46940	Neutrophil degranulation; RHOC GTPase cycle; RHOA GTPase cycle; Glucagon-like Peptide-1 (GLP1) regulates insulin secretion; CDC42 GTPase cycle; RAC1 GTPase cycle; RHOQ GTPase cycle; RHO GTPases activate IQGAPs; RAC2 GTPase cycle; RHOV GTPase cycle; Signaling by BRAF and RAF1 fusions; RHOU GTPase cycle; Nephrin family interactions; Signaling by moderate kinase activity BRAF mutants; Paradoxical ac…	VEGFA-VEGFR2 signaling pathway; Ebola virus pathway in host; Ciliary landscape; EGF/EGFR signaling pathway; Regulation of actin cytoskeleton; G13 signaling pathway	25	9	1.09908e+08	1.41304e+08	9.68768e+07	1.80063e+08	1.5694e+08	1.2315e+08	1.43206e+08	1.34182e+08	High	High	High	High	High	High	High	High	1	Met-loss+Acetyl [N-Term]
Q00610	Clathrin heavy chain 1 OS=Homo sapiens OX=9606 GN=CLTC PE=1 SV=5	0	816.274	72	99	799	99	1675	191.5	5.69	2534.01	99	cell-cell signaling;cell cycle OR cell proliferation;cell organization and biogenesis;protein metabolism;other metabolic processes;transport;signal transduction;other biological processes	plasma membrane;other membranes;cytosol;cytoskeleton;ER/Golgi;other cytoplasmic organelle;other cell component	signal transduction activity or receptor binding;nucleic acid binding activity;other molecular function	Pf00637, Pf01394, Pf09268, Pf13838	1213	ENSG00000141367	CLTC	D3DU00; hsa:1213; Q00610; Q6N0A0; Q86TF2	RHOV GTPase cycle; EPH-ephrin mediated repulsion of cells; MHC class II antigen presentation; RHOU GTPase cycle; Lysosome Vesicle Biogenesis; ALK mutants bind TKIs; Signaling by ALK fusions and activated point mutants; Cargo recognition for clathrin-mediated endocytosis; LDL clearance; WNT5A-dependent internalization of FZD4; WNT5A-dependent internalization of FZD2, FZD5 and ROR2; Formation of an…	Synaptic vesicle pathway; VEGFA-VEGFR2 signaling pathway; Ebola virus pathway in host; Fragile X syndrome; 7q11.23 copy number variation syndrome; Complement and coagulation cascades	25	0	1.44984e+08	1.91576e+08	1.19057e+08	2.29862e+08	2.09269e+08	1.56153e+08	1.77397e+08	1.73399e+08	High	High	High	High	High	High	High	High	1	Met-loss+Acetyl [N-Term]
O43707	Alpha-actinin-4 OS=Homo sapiens OX=9606 GN=ACTN4 PE=1 SV=2	0	776.135	87	76	783	56	911	104.8	5.44	2545.43	76	stress response;transport;signal transduction;other biological processes	non-structural extracellular;cytosol;cytoskeleton;nucleus;other cell component	signal transduction activity or receptor binding;cytoskeletal activity;nucleic acid binding activity;other molecular function	Pf00307, Pf00435, Pf08726	81	ENSG00000130402; ENSG00000282844	ACTN4	A4K467; D6PXK4; hsa:81; O43707; O76048	Platelet degranulation ; Nephrin family interactions	Arrhythmogenic right ventricular cardiomyopathy; Primary focal segmental glomerulosclerosis (FSGS); Focal adhesion; Striated muscle contraction pathway; Ebola virus pathway in host; Nephrotic syndrome	8	25	3.99131e+08	5.01698e+08	3.95584e+08	7.20016e+08	6.42328e+08	4.51317e+08	5.90268e+08	4.80278e+08	High	High	High	High	High	High	High	High	1	Met-loss+Acetyl [N-Term]
Q5T4S7	E3 ubiquitin-protein ligase UBR4 OS=Homo sapiens OX=9606 GN=UBR4 PE=1 SV=1	0	765.113	33	108	644	108	5183	573.5	6.04	1857.71	108	protein metabolism;other metabolic processes;transport;other biological processes	plasma membrane;other membranes;cytosol;cytoskeleton;nucleus	other molecular function	Pf02207, Pf13764, Pf19423	23352	ENSG00000127481	UBR4	A8MPT2; A8MQ33; A8MQB1; hsa:23352; O60646; O75050; Q4QRK5; Q5T4S7; Q5T4S8; Q5T4S9; Q5TBN8; Q5TBP2; Q6DKH8; Q6P4A4; Q7L8P7; Q8IXJ4; Q8TDN5; Q8WV67; Q9HA46; Q9P2N9; Q9UG82	Neutrophil degranulation; Antigen processing: Ubiquitination & Proteasome degradation		2	0	3.35546e+07	4.27784e+07	2.84214e+07	5.5257e+07	5.15904e+07	4.17075e+07	4.15836e+07	4.38876e+07	High	High	High	High	High	High	High	High	1	Met-loss+Acetyl [N-Term]
Q9UPN3	Microtubule-actin cross-linking factor 1, isoforms 1/2/3/5 OS=Homo sapiens OX=9606 GN=MACF1 PE=1 SV=4	0	764.665	26	138	632	137	7388	837.8	5.39	1694.88	138	cell-cell signaling;cell organization and biogenesis;stress response;transport;developmental processes;signal transduction;other biological processes	plasma membrane;other membranes;cytoskeleton;ER/Golgi;other cell component	cytoskeletal activity;other molecular function	Pf00307, Pf00435, Pf00681, Pf02187, Pf13499, Pf17902, Pf18373	23499	ENSG00000127603	MACF1	B1ALC5; E9PJT0; hsa:23499; O75053; Q5VW20; Q8WXY1; Q8WXY2; Q96PK2; Q9H540; Q9UKP0; Q9ULG9; Q9UPN3		Mesodermal commitment pathway; Mesodermal commitment pathway	2	1	2.82292e+07	3.47019e+07	2.30788e+07	4.18477e+07	3.79175e+07	2.88617e+07	3.16101e+07	3.43864e+07	High	High	High	High	High	High	High	High	1
P07814	Bifunctional glutamate/proline--tRNA ligase OS=Homo sapiens OX=9606 GN=EPRS1 PE=1 SV=5	0	635.329	67	88	666	88	1512	170.5	7.33	2007.14	88	cell organization and biogenesis;protein metabolism;RNA metabolism OR transcription;other metabolic processes;stress response;other biological processes	plasma membrane;other membranes;cytosol;other cell component	nucleic acid binding activity;other molecular function	Pf00043, Pf00458, Pf00587, Pf00749, Pf03129, Pf03950, Pf09180	2058	ENSG00000136628	EPRS1	A0AVA9; B9EGH3; hsa:2058; P07814; Q05BP6; Q05DF8; Q5DSM1; Q5H9S5; Q6PD57; Q86X73	tRNA modification in the nucleus and cytosol; Selenoamino acid metabolism; Cytosolic tRNA aminoacylation	Parkinson's disease pathway; VEGFA-VEGFR2 signaling pathway; Amino acid metabolism	6	0	9.30663e+07	1.1468e+08	7.18316e+07	1.42486e+08	1.38915e+08	1.15423e+08	1.16883e+08	1.10349e+08	High	High	High	High	High	High	High	High	1
P78527	DNA-dependent protein kinase catalytic subunit OS=Homo sapiens OX=9606 GN=PRKDC PE=1 SV=3	0	631.868	36	119	701	119	4128	468.8	7.12	1632.5	119	cell cycle OR cell proliferation;cell organization and biogenesis;protein metabolism;DNA metabolism;RNA metabolism OR transcription;other metabolic processes;stress response;developmental processes;signal transduction;other biological processes	cytosol;nucleus;other cell component	nucleic acid binding activity;kinase activity;other molecular function	Pf00454, Pf02259, Pf02260, Pf08163, Pf19704	5591	ENSG00000253729	PRKDC	hsa:5591; P78527; P78528; Q13327; Q13337; Q14175; Q59H99; Q7Z611; Q96SE6; Q9UME3	E3 ubiquitin ligases ubiquitinate target proteins; Nonhomologous End-Joining (NHEJ); Cytosolic sensors of pathogen-associated DNA ; IRF3-mediated induction of type I IFN	miRNA regulation of DNA damage response; Cell cycle; Retinoblastoma gene in cancer; Fas ligand pathway and stress induction of heat shock proteins; Pathways affected in adenoid cystic carcinoma; ATM signaling in development and disease ; Non-homologous end joining; Osteoblast differentiation and related diseases; DNA repair pathways, full network; DNA damage response	14	0	3.53219e+07	4.67007e+07	2.48696e+07	5.00613e+07	3.8496e+07	2.78446e+07	3.1468e+07	3.43191e+07	High	High	High	High	High	High	High	High	1
Q15149	Plectin OS=Homo sapiens OX=9606 GN=PLEC PE=1 SV=3	0	622.328	36	121	554	115	4684	531.5	5.96	1386.56	121	cell organization and biogenesis;stress response	plasma membrane;other membranes;cytosol;cytoskeleton;other cell component	cytoskeletal activity;other molecular function	Pf00307, Pf00681, Pf03501, Pf17902, Pf18373	5339	ENSG00000178209	PLEC	hsa:5339; Q15148; Q15149; Q16640; Q6S376; Q6S377; Q6S378; Q6S379; Q6S380; Q6S381; Q6S382; Q6S383	Assembly of collagen fibrils and other multimeric structures; Caspase-mediated cleavage of cytoskeletal proteins; Type I hemidesmosome assembly	Envelope proteins and their potential roles in EDMD physiopathology	4	5	2.67302e+07	3.0938e+07	1.95706e+07	3.4668e+07	3.44686e+07	2.8168e+07	2.99606e+07	3.08327e+07	High	High	High	High	High	High	High	High	1
P38646	Stress-70 protein, mitochondrial OS=Homo sapiens OX=9606 GN=HSPA9 PE=1 SV=2	0	617.741	73	54	1301	53	679	73.6	6.16	3823.87	54	cell organization and biogenesis;other metabolic processes;stress response;transport;developmental processes;signal transduction;other biological processes	mitochondrion;nucleus;other cell component	other molecular function	Pf00012	3313	ENSG00000113013	HSPA9	B2RCM1; hsa:3313; P30036; P31932; P38646; Q1HB43; Q53H23; Q6GU03; Q9BWB7; Q9UC56	Mitochondrial protein import; Cristae formation; Gene and protein expression by JAK-STAT signaling after Interleukin-12 stimulation; Regulation of HSF1-mediated heat shock response	Parkin-ubiquitin proteasomal system pathway	5	1	1.47163e+09	1.71417e+09	8.67198e+08	1.68721e+09	1.16782e+09	7.03651e+08	8.24623e+08	1.60509e+09	High	High	High	High	High	High	High	High	1
P27708	CAD protein OS=Homo sapiens OX=9606 GN=CAD PE=1 SV=3	0	609.768	57	84	582	82	2225	242.8	6.46	1701.3	84	protein metabolism;other metabolic processes;stress response;transport;developmental processes;other biological processes	cytosol;nucleus;other cell component	kinase activity;other molecular function	Pf00117, Pf00185, Pf00988, Pf01979, Pf02142, Pf02729, Pf02786, Pf02787	790	ENSG00000084774	CAD	D6W552; hsa:790; P27708; Q6P0Q0; Q96CK3	Pyrimidine biosynthesis	Endothelin pathways; Amino acid metabolism; Pyrimidine metabolism	4	2	5.37538e+07	7.02054e+07	4.11081e+07	8.2497e+07	7.29757e+07	5.89907e+07	6.23756e+07	6.23092e+07	High	High	High	High	High	High	High	High	1	Met-loss+Acetyl [N-Term]
O14578	Citron Rho-interacting kinase OS=Homo sapiens OX=9606 GN=CIT PE=1 SV=2	0	579.254	55	99	615	99	2027	231.3	6.57	1649.42	99	cell cycle OR cell proliferation;cell organization and biogenesis;protein metabolism;other metabolic processes;developmental processes;signal transduction;other biological processes	cytosol;cytoskeleton;other cell component	enzyme regulator activity;kinase activity;other molecular function	Pf00069, Pf00169, Pf00780	11113	ENSG00000122966	CIT	hsa:11113; O14578; Q2M5E1; Q6XUH8; Q86UQ9; Q9UPZ7	RHOC GTPase cycle; RHOA GTPase cycle; RAC1 GTPase cycle; RHOB GTPase cycle; RHO GTPases activate CIT	Malignant pleural mesothelioma; G13 signaling pathway	7	0	8.72315e+07	1.15537e+08	7.78525e+07	1.25175e+08	9.90439e+07	7.89249e+07	1.02763e+08	1.08012e+08	High	High	High	High	High	High	High	High	1
Q99798	Aconitate hydratase, mitochondrial OS=Homo sapiens OX=9606 GN=ACO2 PE=1 SV=2	0	566.72	73	51	517	51	780	85.4	7.61	1755.61	51	other metabolic processes	cytosol;mitochondrion	other molecular function	Pf00330, Pf00694	50	ENSG00000100412	ACO2	hsa:50; O75809; Q5JZ41; Q6FHX0; Q8TAQ6; Q99798	Mitochondrial protein import; Citric acid cycle (TCA cycle)	Amino acid metabolism; Metabolic reprogramming in colon cancer; Fluoroacetic acid toxicity; TCA cycle (aka Krebs or citric acid cycle)	6	0	3.22647e+08	3.80268e+08	1.78271e+08	4.09497e+08	2.72116e+08	1.68467e+08	2.04004e+08	3.6753e+08	High	High	High	High	High	High	High	High	1
P12814	Alpha-actinin-1 OS=Homo sapiens OX=9606 GN=ACTN1 PE=1 SV=2	0	536.615	74	60	501	38	892	103	5.41	1594.63	60	cell adhesion;cell organization and biogenesis;transport;developmental processes;other biological processes	non-structural extracellular;plasma membrane;other membranes;cytosol;cytoskeleton;other cell component	signal transduction activity or receptor binding;cytoskeletal activity;nucleic acid binding activity;other molecular function	Pf00307, Pf00435, Pf08726	87	ENSG00000072110	ACTN1	B3V8S3; B4DHH3; B7TY16; hsa:87; P12814; Q1HE25; Q9BTN1	Platelet degranulation ; Nephrin family interactions; RHOBTB2 GTPase cycle; RHOD GTPase cycle; RHOF GTPase cycle; Syndecan interactions; Regulation of cytoskeletal remodeling and cell spreading by IPP complex components	Arrhythmogenic right ventricular cardiomyopathy; Focal adhesion; Ebola virus pathway in host; MFAP5 effect on permeability and motility of endothelial cells via cytoskeleton rearrangement; Regulation of actin cytoskeleton	12	2	4.08588e+07	5.03706e+07	4.05599e+07	7.5129e+07	6.38641e+07	4.79287e+07	5.77717e+07	5.00539e+07	High	High	High	High	High	High	High	High	1	Acetyl [N-Term]
P08238	Heat shock protein HSP 90-beta OS=Homo sapiens OX=9606 GN=HSP90AB1 PE=1 SV=4	0	526.641	72	57	1146	34	724	83.2	5.03	3180.97	57	cell organization and biogenesis;DNA metabolism;other metabolic processes;stress response;transport;developmental processes;signal transduction;other biological processes	non-structural extracellular;plasma membrane;other membranes;cytosol;nucleus;other cytoplasmic organelle;other cell component	signal transduction activity or receptor binding;enzyme regulator activity;cytoskeletal activity;nucleic acid binding activity;other molecular function	Pf00183, Pf02518	3326	ENSG00000096384	HSP90AB1	B2R5P0; hsa:3326; P08238; Q5T9W7; Q9NQW0; Q9NTK6	The role of GTSE1 in G2/M progression after G2 checkpoint; HSP90 chaperone cycle for steroid hormone receptors (SHR) in the presence of ligand; Neutrophil degranulation; Regulation of actin dynamics for phagocytic cup formation; Sema3A PAK dependent Axon repulsion; Potential therapeutics for SARS; Aryl hydrocarbon receptor signalling; Estrogen-dependent gene expression; DDX58/IFIH1-mediated induc…	Nuclear receptors meta-pathway; NRF2 pathway; Focal adhesion: PI3K-Akt-mTOR-signaling pathway; PI3K-Akt signaling pathway	22	30	1.01611e+09	1.30201e+09	8.30815e+08	1.50823e+09	1.43886e+09	1.21495e+09	1.20865e+09	1.1786e+09	High	High	High	High	High	High	High	High	1	Met-loss [N-Term]
Q13085	Acetyl-CoA carboxylase 1 OS=Homo sapiens OX=9606 GN=ACACA PE=1 SV=2	0	521.127	48	72	442	72	2346	265.4	6.37	1238.57	72	cell organization and biogenesis;protein metabolism;other metabolic processes;transport;other biological processes	cytosol;cytoskeleton;nucleus	other molecular function	Pf00289, Pf00364, Pf01039, Pf02785, Pf02786, Pf08326	31	ENSG00000275176; ENSG00000278540	ACACA	B2RP68; B2ZZ90; hsa:31; Q13085; Q6KEV6; Q6XDA8; Q7Z2G8; Q7Z561; Q7Z563; Q7Z564; Q86WB2; Q86WB3	Activation of gene expression by SREBF (SREBP); Biotin transport and metabolism; Defective HLCS causes multiple carboxylase deficiency; Fatty acyl-CoA biosynthesis; ChREBP activates metabolic gene expression; Carnitine metabolism	AMP-activated protein kinase (AMPK) signaling; Sterol regulatory element-binding proteins (SREBP) signaling; Leptin signaling pathway; Corticotropin-releasing hormone signaling pathway; Mesodermal commitment pathway; Fatty acid biosynthesis; VEGFA-VEGFR2 signaling pathway; Focal adhesion: PI3K-Akt-mTOR-signaling pathway; Leptin and adiponectin; Lipid metabolism pathway; Clear cell renal cell carc…	20	0	2.23541e+07	2.59388e+07	1.66014e+07	2.93724e+07	2.68719e+07	2.11372e+07	2.36263e+07	2.41841e+07	High	High	High	High	High	High	High	High	1	Acetyl [N-Term]
Q7L2E3	ATP-dependent RNA helicase DHX30 OS=Homo sapiens OX=9606 GN=DHX30 PE=1 SV=1	0	506.187	72	74	554	74	1194	133.9	8.78	1537.45	74	cell organization and biogenesis;developmental processes	cytosol;mitochondrion;other cell component	nucleic acid binding activity;other molecular function	Pf00270, Pf00271, Pf04408, Pf07717	22907	ENSG00000132153	DHX30	A8K5F1; hsa:22907; O94965; Q7L2E3; Q7Z753; Q96CH4; Q9NUQ0			0	0	1.23816e+08	1.45413e+08	6.88089e+07	1.57081e+08	1.05512e+08	6.49451e+07	7.44038e+07	1.40787e+08	High	High	High	High	High	High	High	High	1	Met-loss [N-Term]
Q02218	2-oxoglutarate dehydrogenase, mitochondrial OS=Homo sapiens OX=9606 GN=OGDH PE=1 SV=3	0	503.775	65	60	480	60	1023	115.9	6.86	1463.67	60	protein metabolism;other metabolic processes	other membranes;mitochondrion;nucleus;other cell component	other molecular function	Pf00676, Pf02779, Pf16078, Pf16870	4967	ENSG00000105953	OGDH	B4E2U9; D3DVL0; E9PBM1; hsa:4967; Q02218; Q96DD3; Q9UDX0	Glyoxylate metabolism and glycine degradation; Citric acid cycle (TCA cycle); Lysine catabolism	TCA cycle and deficiency of pyruvate dehydrogenase complex (PDHc); Amino acid metabolism; Thiamine metabolic pathways; Tryptophan metabolism; 7q11.23 copy number variation syndrome; TCA cycle (aka Krebs or citric acid cycle)	9	0	8.84084e+07	1.05169e+08	4.84087e+07	1.12369e+08	7.54726e+07	4.57181e+07	5.38049e+07	1.07262e+08	High	High	High	High	High	High	High	High	1
P13639	Elongation factor 2 OS=Homo sapiens OX=9606 GN=EEF2 PE=1 SV=4	0	502.129	80	59	631	58	858	95.3	6.83	1894.84	59	cell cycle OR cell proliferation;protein metabolism;other metabolic processes;stress response;transport;developmental processes;other biological processes	non-structural extracellular;plasma membrane;other membranes;cytosol;translational apparatus;other cell component	cytoskeletal activity;translation activity;nucleic acid binding activity;other molecular function	Pf00009, Pf00679, Pf03144, Pf03764, Pf14492	1938	ENSG00000167658	EEF2	B2RMP5; D6W618; hsa:1938; P13639; Q58J86	Neutrophil degranulation; Protein methylation; Uptake and function of diphtheria toxin; Peptide chain elongation; Synthesis of diphthamide-EEF2	Translation factors; AMP-activated protein kinase (AMPK) signaling; Brain-derived neurotrophic factor (BDNF) signaling pathway; IL-18 signaling pathway	9	1	3.60723e+08	4.48935e+08	2.80583e+08	5.72421e+08	5.14344e+08	4.40364e+08	4.20907e+08	4.1935e+08	High	High	High	High	High	High	High	High	1	Met-loss [N-Term]
P36776	Lon protease homolog, mitochondrial OS=Homo sapiens OX=9606 GN=LONP1 PE=1 SV=2	0	496.955	66	58	490	58	959	106.4	6.39	1596.2	58	cell organization and biogenesis;protein metabolism;DNA metabolism;other metabolic processes;stress response;other biological processes	cytosol;mitochondrion;nucleus	nucleic acid binding activity;other molecular function	Pf00004, Pf02190, Pf05362	9361	ENSG00000196365	LONP1	B3KPH8; D6W635; E5KMH8; F5GZ27; hsa:9361; P36776; P36777; Q8N8K8; Q9UQ95			0	0	2.81942e+08	3.20463e+08	1.7339e+08	3.6599e+08	2.32087e+08	1.39638e+08	1.89639e+08	3.1326e+08	High	High	High	High	High	High	High	High	1
P68104	Elongation factor 1-alpha 1 OS=Homo sapiens OX=9606 GN=EEF1A1 PE=1 SV=1	0	468.829	71	28	998	2	462	50.1	9.01	3271.9	28	protein metabolism;other metabolic processes;transport;other biological processes	non-structural extracellular;plasma membrane;other membranes;cytosol;cytoskeleton;nucleus;other cytoplasmic organelle;other cell component	nucleic acid binding activity;other molecular function	Pf00009, Pf03143, Pf03144	1915	ENSG00000156508	EEF1A1	hsa:1915; P04719; P04720; P68104; Q6IQ15	Neutrophil degranulation; Chaperone Mediated Autophagy; Protein methylation; Peptide chain elongation; HSF1 activation	Translation factors; Fragile X syndrome	8	48	9.93623e+08	1.28608e+09	8.26515e+08	1.62285e+09	1.47259e+09	1.24763e+09	1.27981e+09	1.1746e+09	High	High	High	High	High	High	High	High	1
Q15058	Kinesin-like protein KIF14 OS=Homo sapiens OX=9606 GN=KIF14 PE=1 SV=1	0	466.922	52	74	478	74	1648	186.4	7.91	1215.15	74	cell adhesion;cell cycle OR cell proliferation;cell organization and biogenesis;protein metabolism;other metabolic processes;developmental processes;other biological processes	cytosol;cytoskeleton;nucleus;other cell component	cytoskeletal activity;other molecular function	Pf00225, Pf00498, Pf16183	9928	ENSG00000118193	KIF14	hsa:9928; Q14CI8; Q15058; Q4G0A5; Q5T1W3	RHO GTPases activate CIT; RND1 GTPase cycle; RND2 GTPase cycle		3	0	5.70952e+07	6.86319e+07	4.87871e+07	8.00854e+07	6.06415e+07	4.58493e+07	5.94443e+07	7.14547e+07	High	High	High	High	High	High	High	High	1
P04406	Glyceraldehyde-3-phosphate dehydrogenase OS=Homo sapiens OX=9606 GN=GAPDH PE=1 SV=3	0	462.741	91	29	999	29	335	36	8.46	3611.58	29	cell organization and biogenesis;protein metabolism;other metabolic processes;stress response;other biological processes	plasma membrane;other membranes;cytosol;cytoskeleton;nucleus;other cell component	enzyme regulator activity;cytoskeletal activity;other molecular function	Pf00044, Pf02800	2597	ENSG00000111640	GAPDH	E7EUT4; hsa:2597; P00354; P04406; Q53X65	Glycolysis; Gluconeogenesis	Cori cycle; Alzheimer's disease and miRNA effects; HIF1A and PPARG regulation of glycolysis; VEGFA-VEGFR2 signaling pathway; Clear cell renal cell carcinoma pathways; Metabolic reprogramming in colon cancer; Aerobic glycolysis; 7q11.23 copy number variation syndrome; Glycolysis in senescence; Alzheimer's disease; Glycolysis and gluconeogenesis; Sudden infant death syndrome (SIDS) susceptibility p…	14	0	4.73107e+08	5.98041e+08	4.07621e+08	7.70781e+08	7.8444e+08	5.94795e+08	6.34055e+08	6.06552e+08	High	High	High	High	High	High	High	High	1
P07900	Heat shock protein HSP 90-alpha OS=Homo sapiens OX=9606 GN=HSP90AA1 PE=1 SV=5	0	460.906	70	56	1019	30	732	84.6	5.02	2705.04	56	cell cycle OR cell proliferation;cell organization and biogenesis;protein metabolism;DNA metabolism;other metabolic processes;stress response;transport;developmental processes;signal transduction;other biological processes	non-structural extracellular;plasma membrane;other membranes;cytosol;mitochondrion;nucleus;other cytoplasmic organelle;other cell component	enzyme regulator activity;cytoskeletal activity;other molecular function	Pf00183, Pf02518	3320	ENSG00000080824	HSP90AA1	A8K500; B3KPJ9; hsa:3320; P07900; Q2PP14; Q5CAQ6; Q5CAQ7; Q9BVQ5	The role of GTSE1 in G2/M progression after G2 checkpoint; HSP90 chaperone cycle for steroid hormone receptors (SHR) in the presence of ligand; Recruitment of NuMA to mitotic centrosomes; Aggrephagy; Extra-nuclear estrogen signaling; Regulation of actin dynamics for phagocytic cup formation; Neutrophil degranulation; Regulation of PLK1 Activity at G2/M Transition; VEGFR2 mediated vascular permeab…	Nucleotide-binding oligomerization domain (NOD) pathway; TNF-alpha signaling pathway; Corticotropin-releasing hormone signaling pathway; Aryl hydrocarbon receptor Netpath; Ebstein-Barr virus LMP1 signaling; Aryl hydrocarbon receptor pathway; Constitutive androstane receptor pathway; Pregnane X receptor pathway; Glucocorticoid receptor pathway; Nuclear receptors meta-pathway; NRF2 pathway; VEGFA-V…	65	5	1.77608e+08	2.31785e+08	1.33767e+08	2.73156e+08	2.50805e+08	1.99651e+08	1.96735e+08	2.05982e+08	High	High	High	High	High	High	High	High	1	Met-loss [N-Term]
Q01082	Spectrin beta chain, non-erythrocytic 1 OS=Homo sapiens OX=9606 GN=SPTBN1 PE=1 SV=2	0	450.467	44	72	374	67	2364	274.4	5.57	1007.65	72	cell cycle OR cell proliferation;cell organization and biogenesis;transport;developmental processes;signal transduction;other biological processes	plasma membrane;other membranes;cytosol;cytoskeleton;nucleus;other cell component	cytoskeletal activity;other molecular function	Pf00169, Pf00307, Pf00435	6711	ENSG00000115306	SPTBN1	B2RP63; hsa:6711; O60837; Q01082; Q16057; Q53R99; Q59ER3; Q8IX99	RHOV GTPase cycle; COPI-mediated anterograde transport; RAF/MAP kinase cascade; NCAM signaling for neurite out-growth; Interaction between L1 and Ankyrins; RHOU GTPase cycle; Signaling by FLT3 fusion proteins; Sensory processing of sound by inner hair cells of the cochlea; Sensory processing of sound by outer hair cells of the cochlea; Nephrin family interactions	TGF-beta signaling pathway; Sudden infant death syndrome (SIDS) susceptibility pathways	12	5	1.09389e+07	1.44223e+07	1.12241e+07	1.95918e+07	1.93477e+07	1.3339e+07	1.69516e+07	1.40397e+07	High	High	High	High	High	High	High	High	1
Q14008	Cytoskeleton-associated protein 5 OS=Homo sapiens OX=9606 GN=CKAP5 PE=1 SV=3	0	444.639	44	78	465	78	2032	225.4	7.8	1176.08	78	cell cycle OR cell proliferation;cell organization and biogenesis;transport;other biological processes	plasma membrane;other membranes;cytosol;cytoskeleton;nucleus;other cell component	cytoskeletal activity;other molecular function	Pf02985, Pf12348	9793	ENSG00000175216	CKAP5	hsa:9793; Q05D70; Q0VAX7; Q0VAX8; Q14008; Q14668; Q2TA89; Q6NSH4	Separation of Sister Chromatids; Resolution of Sister Chromatid Cohesion; RHO GTPases Activate Formins; EML4 and NUDC in mitotic spindle formation; Amplification of signal from unattached kinetochores via a MAD2 inhibitory signal; Regulation of PLK1 Activity at G2/M Transition; AURKA Activation by TPX2; Recruitment of NuMA to mitotic centrosomes; Loss of Nlp from mitotic centrosomes; Recruitment …		13	0	2.96754e+07	3.73479e+07	2.47344e+07	4.13213e+07	3.9728e+07	3.1795e+07	3.30095e+07	3.11201e+07	High	High	High	High	High	High	High	High	1	Met-loss+Acetyl [N-Term]
P22102	Trifunctional purine biosynthetic protein adenosine-3 OS=Homo sapiens OX=9606 GN=GART PE=1 SV=1	0	441.433	71	54	403	54	1010	107.7	6.7	1252.52	54	other metabolic processes;developmental processes;other biological processes	cytosol	other molecular function	Pf00551, Pf00586, Pf01071, Pf02769, Pf02843, Pf02844	2618	ENSG00000159131; ENSG00000262473	GART	A8K945; A8KA32; D3DSF3; D3DSF4; hsa:2618; O14659; P22102; Q52M77	Purine ribonucleoside monophosphate biosynthesis	Folate metabolism; One-carbon metabolism; Metabolic reprogramming in colon cancer	4	0	9.25819e+07	1.22608e+08	7.11225e+07	1.47737e+08	1.38551e+08	1.0989e+08	1.203e+08	1.1136e+08	High	High	High	High	High	High	High	High	1
P07437	Tubulin beta chain OS=Homo sapiens OX=9606 GN=TUBB PE=1 SV=2	0	440.564	82	30	791	5	444	49.6	4.89	2421.37	30	cell cycle OR cell proliferation;cell organization and biogenesis;stress response;transport;other biological processes	non-structural extracellular;other membranes;cytosol;cytoskeleton;nucleus;other cytoplasmic organelle;other cell component	signal transduction activity or receptor binding;cytoskeletal activity;other molecular function	Pf00091, Pf03953	203068	ENSG00000183311; ENSG00000196230; ENSG00000224156; ENSG00000227739; ENSG00000229684; ENSG00000232421; ENSG00000232575; ENSG00000235067	TUBB	hsa:203068; P05218; P07437; Q8WUC1; Q9CY33	Neutrophil degranulation; Recruitment of NuMA to mitotic centrosomes; Regulation of PLK1 Activity at G2/M Transition; Loss of Nlp from mitotic centrosomes; Recruitment of mitotic centrosome proteins and complexes; Anchoring of the basal body to the plasma membrane; AURKA Activation by TPX2; Potential therapeutics for SARS	Alzheimer's disease and miRNA effects; Pathogenic Escherichia coli infection; Parkin-ubiquitin proteasomal system pathway; Alzheimer's disease	13	2	2.62499e+08	3.49704e+08	2.13756e+08	3.99463e+08	3.1577e+08	2.86923e+08	3.24112e+08	2.94308e+08	High	High	High	High	High	High	High	High	1	Met-loss [N-Term]
Q7KZF4	Staphylococcal nuclease domain-containing protein 1 OS=Homo sapiens OX=9606 GN=SND1 PE=1 SV=1	0	440.055	71	53	429	53	910	101.9	7.17	1256	53	RNA metabolism OR transcription;other metabolic processes;other biological processes	cytosol;nucleus;other cell component	nucleic acid binding activity;other molecular function	Pf00565, Pf00567	27044	ENSG00000197157	SND1	hsa:27044; Q13122; Q7KZF4; Q96AG0	Signaling by BRAF and RAF1 fusions	VEGFA-VEGFR2 signaling pathway	2	0	8.22887e+07	1.05808e+08	6.86945e+07	1.29644e+08	1.12955e+08	8.88349e+07	9.6334e+07	8.90043e+07	High	High	High	High	High	High	High	High	1	Met-loss+Acetyl [N-Term]
Q13576	Ras GTPase-activating-like protein IQGAP2 OS=Homo sapiens OX=9606 GN=IQGAP2 PE=1 SV=4	0	431.667	52	66	486	62	1575	180.5	5.64	1374.99	66	cell organization and biogenesis;transport;signal transduction;other biological processes	plasma membrane;other membranes;cytosol;cytoskeleton;other cell component	enzyme regulator activity;cytoskeletal activity;other molecular function	Pf00307, Pf00612, Pf00616, Pf03836	10788	ENSG00000145703	IQGAP2	A8K4V1; B7Z8A4; hsa:10788; J3KR91; Q13576	RHO GTPases activate IQGAPs; Neutrophil degranulation; CDC42 GTPase cycle; RAC1 GTPase cycle; RHOG GTPase cycle	Ciliary landscape; G13 signaling pathway	7	0	1.75879e+07	2.15695e+07	1.45968e+07	2.6546e+07	2.4876e+07	1.94806e+07	2.27497e+07	2.19815e+07	High	High	High	High	High	High	High	High	1
P49588	Alanine--tRNA ligase, cytoplasmic OS=Homo sapiens OX=9606 GN=AARS1 PE=1 SV=2	0	429.749	76	52	385	52	968	106.7	5.53	1179.23	52	protein metabolism;RNA metabolism OR transcription;other metabolic processes	cytosol;mitochondrion;other cell component	nucleic acid binding activity;other molecular function	Pf01411, Pf02272, Pf07973	16	ENSG00000090861	AARS1	A6NF14; B4DR45; hsa:16; P49588; Q53GV7; Q96FA0	Cytosolic tRNA aminoacylation	IL-18 signaling pathway	2	0	6.87132e+07	8.70619e+07	5.15177e+07	1.09109e+08	9.75877e+07	7.68078e+07	8.61757e+07	8.16417e+07	High	High	High	High	High	High	High	High	1	Acetyl [N-Term]
P60709	Actin, cytoplasmic 1 OS=Homo sapiens OX=9606 GN=ACTB PE=1 SV=1	0	429.269	92	31	1295	2	375	41.7	5.48	4208.73	31	cell organization and biogenesis;protein metabolism;other metabolic processes;transport;developmental processes;signal transduction;other biological processes	plasma membrane;other membranes;cytosol;cytoskeleton;nucleus;other cell component	cytoskeletal activity;other molecular function	Pf00022	60	ENSG00000075624	ACTB	hsa:60; P02570; P60709; P70514; P99021; Q11211; Q64316; Q75MN2; Q96B34; Q96HG5	RHO GTPases Activate Formins; Signaling by BRAF and RAF1 fusions; UCH proteinases; Translocation of SLC2A4 (GLUT4) to the plasma membrane; HATs acetylate histones; Regulation of actin dynamics for phagocytic cup formation; FCGR3A-mediated phagocytosis; RHO GTPases Activate WASPs and WAVEs; Clathrin-mediated endocytosis; EPHB-mediated forward signaling; VEGFA-VEGFR2 Pathway; B-WICH complex positiv…	Arrhythmogenic right ventricular cardiomyopathy; Pathogenic Escherichia coli infection; Common pathways underlying drug addiction; Myometrial relaxation and contraction pathways; Focal adhesion; Fas ligand pathway and stress induction of heat shock proteins; Ebola virus pathway in host; Acute viral myocarditis; Thermogenesis; Mechanoregulation and pathology of YAP/TAZ via Hippo and non-Hippo mech…	47	49	3.19121e+09	4.05063e+09	2.99304e+09	5.34934e+09	5.182e+09	3.81104e+09	4.13964e+09	3.82426e+09	High	High	High	High	High	High	High	High	1	Met-loss+Acetyl [N-Term]
P16157	Ankyrin-1 OS=Homo sapiens OX=9606 GN=ANK1 PE=1 SV=3	0	424.464	48	57	372	57	1881	206.1	6.01	1052.78	57	cell organization and biogenesis;transport;signal transduction;other biological processes	plasma membrane;other membranes;cytosol;cytoskeleton;ER/Golgi;nucleus;other cell component	cytoskeletal activity;other molecular function	Pf00023, Pf00531, Pf00791, Pf17809	286	ENSG00000029534	ANK1	A0PJN8; A6NJ23; E5RFL7; hsa:286; O43400; P16157; Q13768; Q53ER1; Q59FP2; Q8N604; Q99407	COPI-mediated anterograde transport; Neurofascin interactions; Interaction between L1 and Ankyrins; CHL1 interactions; NrCAM interactions		5	0	2.00013e+07	2.57641e+07	1.50853e+07	3.04069e+07	2.62053e+07	2.15385e+07	2.36758e+07	2.35191e+07	High	High	High	High	High	High	High	High	1
Q16891	MICOS complex subunit MIC60 OS=Homo sapiens OX=9606 GN=IMMT PE=1 SV=1	0	423.541	70	54	473	54	758	83.6	6.48	1394.18	54	cell organization and biogenesis;other biological processes	other membranes;mitochondrion		Pf09731	10989	ENSG00000132305	IMMT	B1H0U5; B2R5N6; hsa:10989; Q14539; Q15092; Q16891; Q68D41; Q69HW5; Q6IBL0; Q7Z3X1; Q8TAJ5; Q9P0V2	Cristae formation		1	0	3.10193e+08	3.44595e+08	1.78806e+08	3.66006e+08	2.46314e+08	1.39883e+08	1.73905e+08	3.23712e+08	High	High	High	High	High	High	High	High	1
P63261	Actin, cytoplasmic 2 OS=Homo sapiens OX=9606 GN=ACTG1 PE=1 SV=1	0	419.319	89	30	1292	1	375	41.8	5.48	4179.5	30	cell organization and biogenesis;transport;developmental processes;signal transduction;other biological processes	non-structural extracellular;plasma membrane;other membranes;cytosol;cytoskeleton;other cell component	cytoskeletal activity;other molecular function	Pf00022	71	ENSG00000184009	ACTG1	A8K7C2; hsa:71; P02571; P14104; P63261; P99022; Q5U032; Q96E67	Translocation of SLC2A4 (GLUT4) to the plasma membrane; EPH-ephrin mediated repulsion of cells; Interaction between L1 and Ankyrins; Regulation of actin dynamics for phagocytic cup formation; FCGR3A-mediated phagocytosis; RHO GTPases Activate WASPs and WAVEs; EPHB-mediated forward signaling; RHOBTB2 GTPase cycle; RHO GTPases Activate Formins; Clathrin-mediated endocytosis; Signaling by BRAF and R…	Arrhythmogenic right ventricular cardiomyopathy; Pathogenic Escherichia coli infection; Common pathways underlying drug addiction; Myometrial relaxation and contraction pathways; Focal adhesion; Fas ligand pathway and stress induction of heat shock proteins; Striated muscle contraction pathway; VEGFA-VEGFR2 signaling pathway; Ebola virus pathway in host; Thermogenesis; Mechanoregulation and patho…	40	0	3.95551e+07	6.06247e+07	1.91983e+07	7.98892e+07	6.5173e+07	7.91056e+07	7.34119e+07	6.85473e+07	High	High	High	High	High	High	High	High	1	Met-loss [N-Term]; Met-loss+Acetyl [N-Term]
P40939	Trifunctional enzyme subunit alpha, mitochondrial OS=Homo sapiens OX=9606 GN=HADHA PE=1 SV=2	0	417.813	64	42	601	42	763	82.9	9.04	1752.19	42	other metabolic processes	other membranes;mitochondrion	other molecular function	Pf00378, Pf00725, Pf02737	3030	ENSG00000084754	HADHA	B2R7L4; B4DYP2; hsa:3030; P40939; Q16679; Q53T69; Q53TA2; Q96GT7; Q9UQC5	Acyl chain remodeling of CL; mitochondrial fatty acid beta-oxidation of unsaturated fatty acids; Beta oxidation of decanoyl-CoA to octanoyl-CoA-CoA; Beta oxidation of octanoyl-CoA to hexanoyl-CoA; Beta oxidation of hexanoyl-CoA to butanoyl-CoA; Beta oxidation of myristoyl-CoA to lauroyl-CoA; Beta oxidation of lauroyl-CoA to decanoyl-CoA-CoA; Beta oxidation of palmitoyl-CoA to myristoyl-CoA	Fatty acid beta-oxidation; Mitochondrial long chain fatty acid beta-oxidation; Valproic acid pathway; Sudden infant death syndrome (SIDS) susceptibility pathways	12	0	4.40873e+08	5.03728e+08	2.5303e+08	5.50298e+08	3.49426e+08	2.19366e+08	2.66312e+08	5.06672e+08	High	High	High	High	High	High	High	High	1
P26038	Moesin OS=Homo sapiens OX=9606 GN=MSN PE=1 SV=3	0	415.316	71	53	679	40	577	67.8	6.4	1791.42	53	cell adhesion;cell cycle OR cell proliferation;cell organization and biogenesis;developmental processes;signal transduction;other biological processes	plasma membrane;other membranes;cytosol;cytoskeleton;other cell component	signal transduction activity or receptor binding;cytoskeletal activity;nucleic acid binding activity;other molecular function	Pf00373, Pf00769, Pf09379, Pf09380	4478	ENSG00000147065	MSN	hsa:4478; P26038	Recycling pathway of L1; Gene and protein expression by JAK-STAT signaling after Interleukin-12 stimulation; Sensory processing of sound by outer hair cells of the cochlea; Sensory processing of sound by inner hair cells of the cochlea; Signaling by ALK fusions and activated point mutants	Glial cell differentiation; AGE/RAGE pathway; 16p11.2 proximal deletion syndrome; Regulation of actin cytoskeleton	9	18	4.64979e+08	6.03557e+08	3.87556e+08	7.12365e+08	6.57356e+08	4.73309e+08	5.82949e+08	5.16927e+08	High	High	High	High	High	High	High	High	1
Q9NSE4	Isoleucine--tRNA ligase, mitochondrial OS=Homo sapiens OX=9606 GN=IARS2 PE=1 SV=2	0	414.444	59	47	428	47	1012	113.7	7.2	1308.36	47	protein metabolism;RNA metabolism OR transcription;other metabolic processes	mitochondrion	nucleic acid binding activity;other molecular function	Pf00133, Pf06827, Pf08264	55699	ENSG00000067704	IARS2	B2RPG8; hsa:55699; Q1M2P9; Q6PI85; Q7L439; Q86WU9; Q96D91; Q9H9Q8; Q9NSE4; Q9NW42	Mitochondrial tRNA aminoacylation		1	0	1.13741e+08	1.30653e+08	6.27789e+07	1.47423e+08	9.80988e+07	6.4186e+07	7.15159e+07	1.27257e+08	High	High	High	High	High	High	High	High	1
P07954	Fumarate hydratase, mitochondrial OS=Homo sapiens OX=9606 GN=FH PE=1 SV=3	0	413.938	76	30	598	30	510	54.6	8.76	1990.94	30	DNA metabolism;other metabolic processes;stress response;other biological processes	cytosol;mitochondrion;nucleus;other cell component	other molecular function	Pf00206, Pf10415	2271	ENSG00000091483	FH	B1ANK7; hsa:2271; P07954	Citric acid cycle (TCA cycle)	TCA cycle and deficiency of pyruvate dehydrogenase complex (PDHc); Amino acid metabolism; Krebs cycle disorders; Type 2 papillary renal cell carcinoma; Metabolic reprogramming in colon cancer; TCA cycle in senescence; TCA cycle (aka Krebs or citric acid cycle)	8	0	4.56869e+08	5.09737e+08	2.64825e+08	5.56357e+08	3.55119e+08	2.246e+08	2.63402e+08	4.72649e+08	High	High	High	High	High	High	High	High	1
P06576	ATP synthase subunit beta, mitochondrial OS=Homo sapiens OX=9606 GN=ATP5F1B PE=1 SV=3	0	413.389	81	36	835	36	529	56.5	5.4	2688.73	36	cell organization and biogenesis;other metabolic processes;transport;developmental processes;other biological processes	plasma membrane;other membranes;mitochondrion;other cell component	signal transduction activity or receptor binding;transporter activity;other molecular function	Pf00006, Pf02874	506	ENSG00000110955	ATP5F1B	A8K4X0; hsa:506; P06576; Q14283	Mitochondrial protein import; Transcriptional activation of mitochondrial biogenesis; Cristae formation; Formation of ATP by chemiosmotic coupling	Electron transport chain: OXPHOS system in mitochondria; 7q11.23 copy number variation syndrome; Oxidative phosphorylation	7	0	1.51416e+09	1.75665e+09	8.28788e+08	1.91903e+09	1.0836e+09	6.89437e+08	8.07787e+08	1.63416e+09	High	High	High	High	High	High	High	High	1
P06733	Alpha-enolase OS=Homo sapiens OX=9606 GN=ENO1 PE=1 SV=2	0	410.205	71	31	902	27	434	47.1	7.39	2644.62	31	other metabolic processes;other biological processes	plasma membrane;other membranes;cytosol;cytoskeleton;other cell component	nucleic acid binding activity;other molecular function	Pf00113, Pf03952	2023	ENSG00000074800	ENO1	B2RD59; hsa:2023; P06733; P22712; Q16704; Q4TUS4; Q53FT9; Q53HR3; Q658M5; Q6GMP2; Q71V37; Q7Z3V6; Q8WU71; Q96GV1; Q9BT62; Q9UCH6; Q9UM55	Gluconeogenesis; Glycolysis; Manipulation of host energy metabolism	Clear cell renal cell carcinoma pathways; Metabolic reprogramming in colon cancer; Aerobic glycolysis; IL-18 signaling pathway; Glycolysis and gluconeogenesis	8	6	5.09345e+08	6.52133e+08	4.30875e+08	8.62594e+08	7.42289e+08	6.5586e+08	6.78768e+08	6.04772e+08	High	High	High	High	High	High	High	High	1
P68371	Tubulin beta-4B chain OS=Homo sapiens OX=9606 GN=TUBB4B PE=1 SV=1	0	409.806	82	30	699	1	445	49.8	4.89	2138.36	30	cell cycle OR cell proliferation;cell organization and biogenesis;stress response;transport;other biological processes	non-structural extracellular;cytosol;cytoskeleton;other cytoplasmic organelle;other cell component	signal transduction activity or receptor binding;cytoskeletal activity;nucleic acid binding activity;other molecular function	Pf00091, Pf03953	10383	ENSG00000188229	TUBB4B	A2BFA2; hsa:10383; P05217; P68371	Translocation of SLC2A4 (GLUT4) to the plasma membrane; Neutrophil degranulation; Separation of Sister Chromatids; The role of GTSE1 in G2/M progression after G2 checkpoint; MHC class II antigen presentation; COPI-mediated anterograde transport; Prefoldin mediated transfer of substrate to CCT/TriC; Activation of AMPK downstream of NMDARs; Resolution of Sister Chromatid Cohesion; RHO GTPases Activ…	Alzheimer's disease and miRNA effects; Pathogenic Escherichia coli infection; Parkin-ubiquitin proteasomal system pathway; Alzheimer's disease	41	57	7.23292e+08	9.75998e+08	6.09419e+08	1.20215e+09	1.086e+09	9.31108e+08	9.9231e+08	9.0203e+08	High	High	High	High	High	High	High	High	1	Met-loss [N-Term]
Q71U36	Tubulin alpha-1A chain OS=Homo sapiens OX=9606 GN=TUBA1A PE=1 SV=1	0	408.237	81	32	929	3	451	50.1	5.06	3079.44	32	cell cycle OR cell proliferation;cell organization and biogenesis;transport;other biological processes	other membranes;cytosol;cytoskeleton;other cytoplasmic organelle;other cell component	cytoskeletal activity;other molecular function	Pf00091, Pf03953	7846	ENSG00000167552	TUBA1A	A8K0B8; G3V1U9; hsa:7846; P04687; P05209; Q71U36	COPI-dependent Golgi-to-ER retrograde traffic; Separation of Sister Chromatids; MHC class II antigen presentation; Resolution of Sister Chromatid Cohesion; RHO GTPases Activate Formins; EML4 and NUDC in mitotic spindle formation; Kinesins; The role of GTSE1 in G2/M progression after G2 checkpoint; Translocation of SLC2A4 (GLUT4) to the plasma membrane; Regulation of PLK1 Activity at G2/M Transiti…	Alzheimer's disease and miRNA effects; Pathogenic Escherichia coli infection; Parkin-ubiquitin proteasomal system pathway; Alzheimer's disease	40	8	4.0191e+07	6.23695e+07	2.11374e+07	7.34229e+07	6.74021e+07	6.45658e+07	6.29554e+07	5.73719e+07	High	High	High	High	High	High	High	High	1
P24752	Acetyl-CoA acetyltransferase, mitochondrial OS=Homo sapiens OX=9606 GN=ACAT1 PE=1 SV=1	0	406.531	84	30	366	30	427	45.2	8.85	1356.48	30	other metabolic processes	mitochondrion	other molecular function	Pf00108, Pf02803	38	ENSG00000075239	ACAT1	B2R6H1; G3XAB4; hsa:38; P24752; Q96FG8	Branched-chain amino acid catabolism; Utilization of Ketone Bodies; Synthesis of Ketone Bodies	Fatty acid beta-oxidation; Ketone bodies synthesis and degradation; Tryptophan metabolism; SARS-CoV-2 and COVID-19 pathway	7	0	2.55177e+08	3.00911e+08	1.50847e+08	3.13078e+08	2.10921e+08	1.25494e+08	1.49543e+08	2.7666e+08	High	High	High	High	High	High	High	High	1
P34932	Heat shock 70 kDa protein 4 OS=Homo sapiens OX=9606 GN=HSPA4 PE=1 SV=4	0	403.297	77	52	356	49	840	94.3	5.19	1179.77	52	cell organization and biogenesis;stress response;transport	non-structural extracellular;cytosol;mitochondrion;nucleus	other molecular function	Pf00012	3308	ENSG00000170606	HSPA4	hsa:3308; O95756; P34932; Q2TAL4; Q9BUK9	Regulation of HSF1-mediated heat shock response	Parkin-ubiquitin proteasomal system pathway	2	3	4.69696e+07	6.06716e+07	3.47095e+07	7.02044e+07	6.79581e+07	5.75357e+07	5.66194e+07	5.61592e+07	High	High	High	High	High	High	High	High	1
O60610	Protein diaphanous homolog 1 OS=Homo sapiens OX=9606 GN=DIAPH1 PE=1 SV=2	0	403.055	56	63	445	63	1272	141.3	5.41	1244.79	63	cell organization and biogenesis;transport;other biological processes	plasma membrane;other membranes;cytosol;cytoskeleton;nucleus;other cell component	signal transduction activity or receptor binding;cytoskeletal activity;other molecular function	Pf02181, Pf06346, Pf06367, Pf06371	1729	ENSG00000131504	DIAPH1	A6NF18; B7ZKW2; E9PEZ2; hsa:1729; O60610; Q17RN4; Q59FH8; Q9UC76	RHO GTPases Activate Formins; Neutrophil degranulation; RHOA GTPase cycle; RHOB GTPase cycle; RHOD GTPase cycle; RHOF GTPase cycle; RHOC GTPase cycle; ERBB2 Regulates Cell Motility	Microtubule cytoskeleton regulation; AGE/RAGE pathway; Focal adhesion; Type 2 papillary renal cell carcinoma; Regulation of actin cytoskeleton; G13 signaling pathway	14	0	4.90563e+07	5.91023e+07	3.94966e+07	7.24835e+07	6.70298e+07	5.61822e+07	5.83295e+07	6.05306e+07	High	High	High	High	High	High	High	High	1
P48643	T-complex protein 1 subunit epsilon OS=Homo sapiens OX=9606 GN=CCT5 PE=1 SV=1	0	402.439	75	46	412	45	541	59.6	5.66	1287.89	46	transport;other biological processes	cytosol;cytoskeleton;other cell component	cytoskeletal activity;nucleic acid binding activity;other molecular function	Pf00118	22948	ENSG00000150753	CCT5	A8JZY8; A8K2X8; B4DYD8; hsa:22948; P48643	Association of TriC/CCT with target proteins during biosynthesis; Prefoldin mediated transfer of substrate to CCT/TriC; Cooperation of PDCL (PhLP1) and TRiC/CCT in G-protein beta folding; Formation of tubulin folding intermediates by CCT/TriC; BBSome-mediated cargo-targeting to cilium; Folding of actin by CCT/TriC	16p11.2 proximal deletion syndrome	7	1	1.10658e+08	1.32354e+08	8.72079e+07	1.72346e+08	1.60298e+08	1.32679e+08	1.36719e+08	1.23716e+08	High	High	High	High	High	High	High	High	1	Met-loss+Acetyl [N-Term]
Q5VTE0	Putative elongation factor 1-alpha-like 3 OS=Homo sapiens OX=9606 GN=EEF1A1P5 PE=5 SV=1	0	400.855	65	26	940	1	462	50.2	9.07	3022.75	26	protein metabolism;other metabolic processes	other cell component	nucleic acid binding activity;other molecular function	Pf00009, Pf03143, Pf03144			EEF1A1P5	Q5VTE0	Eukaryotic Translation Elongation		1	0	166268	62233.9			85721.4	776518			High	Peak Found	Not Found	High	High	High	High	Not Found	1
O60313	Dynamin-like 120 kDa protein, mitochondrial OS=Homo sapiens OX=9606 GN=OPA1 PE=1 SV=3	0	400.484	64	60	424	60	960	111.6	7.87	1190.41	60	cell organization and biogenesis;other metabolic processes;stress response;transport;developmental processes;other biological processes	other membranes;cytosol;mitochondrion;nucleus;other cell component	cytoskeletal activity;other molecular function	Pf00350, Pf19434	4976	ENSG00000198836	OPA1	D3DNW4; E5KLJ5; E5KLJ6; E5KLJ7; E5KLK1; E5KLK2; hsa:4976; O60313	Regulation of Apoptosis	Orexin receptor pathway	2	0	8.02403e+07	8.84359e+07	4.09511e+07	9.73005e+07	5.82186e+07	3.2472e+07	4.5953e+07	8.13866e+07	High	High	High	High	High	High	High	High	1
P31040	Succinate dehydrogenase [ubiquinone] flavoprotein subunit, mitochondrial OS=Homo sapiens OX=9606 GN=SDHA PE=1 SV=2	0	399.096	69	35	426	35	664	72.6	7.39	1463.41	35	other metabolic processes;developmental processes	other membranes;mitochondrion;nucleus	other molecular function	Pf00890, Pf02910	6389	ENSG00000073578	SDHA	A8K5J6; B4DJ60; E9PBJ5; hsa:6389; P31040; Q16395; Q59GW8; Q8IW48; Q9UMY5	Respiratory electron transport; Citric acid cycle (TCA cycle)	Electron transport chain: OXPHOS system in mitochondria; TCA cycle and deficiency of pyruvate dehydrogenase complex (PDHc); Amino acid metabolism; Nonalcoholic fatty liver disease; Mitochondrial complex II assembly; TCA cycle (aka Krebs or citric acid cycle)	8	0	1.9977e+08	2.67267e+08	1.2377e+08	2.73785e+08	2.07899e+08	1.3117e+08	1.46738e+08	2.65698e+08	High	High	High	High	High	High	High	High	1
P13645	CRAP Keratin, type I cytoskeletal 10 OS=Homo sapiens OX=9606 GN=KRT10 PE=1 SV=6	0	396.657	58	36	373	32	584	58.8	5.21	1122.79	36	cell organization and biogenesis;protein metabolism;other metabolic processes;developmental processes;other biological processes	plasma membrane;cytosol;cytoskeleton;other cell component	bone, tooth or skin structural activity;other molecular function	Pf00038	3858	ENSG00000186395	KRT10	hsa:3858; P13645; Q14664; Q8N175	Formation of the cornified envelope		2	6	1.15702e+08	1.03764e+08	8.74122e+07	1.45202e+08	1.998e+08	1.36561e+08	1.57388e+08	1.53904e+08	High	High	High	High	High	High	High	High	1
Q9P2J5	Leucine--tRNA ligase, cytoplasmic OS=Homo sapiens OX=9606 GN=LARS1 PE=1 SV=2	0	394.306	60	57	437	57	1176	134.4	7.3	1242.19	57	cell organization and biogenesis;protein metabolism;RNA metabolism OR transcription;other metabolic processes;stress response;other biological processes	cytosol;ER/Golgi;nucleus;other cytoplasmic organelle;other cell component	enzyme regulator activity;other molecular function	Pf00133, Pf08264	51520	ENSG00000133706	LARS1	A2RRR4; A7E266; B4DJ10; hsa:51520; Q2TU79; Q9NSE1; Q9P2J5	Selenoamino acid metabolism; Cytosolic tRNA aminoacylation		2	0	4.35329e+07	5.7196e+07	3.6441e+07	6.63088e+07	5.95205e+07	4.98633e+07	5.25226e+07	5.03362e+07	High	High	High	High	High	High	High	High	1
P11142	Heat shock cognate 71 kDa protein OS=Homo sapiens OX=9606 GN=HSPA8 PE=1 SV=1	0	392.884	78	44	519	28	646	70.9	5.52	1409.35	44	cell-cell signaling;cell organization and biogenesis;protein metabolism;RNA metabolism OR transcription;other metabolic processes;stress response;transport;signal transduction;other biological processes	non-structural extracellular;plasma membrane;other membranes;cytosol;nucleus;other cytoplasmic organelle;other cell component	signal transduction activity or receptor binding;other molecular function	Pf00012	3312	ENSG00000109971	HSPA8	hsa:3312; P11142; Q9H3R6	Golgi Associated Vesicle Biogenesis; AUF1 (hnRNP D0) binds and destabilizes mRNA; Neutrophil degranulation; Clathrin-mediated endocytosis; Late endosomal microautophagy; Lysosome Vesicle Biogenesis; Lipophagy; Chaperone Mediated Autophagy; mRNA Splicing - Major Pathway; Regulation of HSF1-mediated heat shock response; HSP90 chaperone cycle for steroid hormone receptors (SHR) in the presence of li…	Parkin-ubiquitin proteasomal system pathway; MAPK signaling pathway; Exercise-induced circadian regulation	20	20	4.47653e+08	5.46359e+08	3.57115e+08	6.55476e+08	5.95201e+08	4.6476e+08	4.86163e+08	4.82996e+08	High	High	High	High	High	High	High	High	1
P0DMV9	Heat shock 70 kDa protein 1B OS=Homo sapiens OX=9606 GN=HSPA1B PE=1 SV=1	0	388.213	69	39	378	34	641	70	5.66	1121.32	39	RNA metabolism OR transcription;other metabolic processes;stress response;transport;other biological processes	non-structural extracellular;plasma membrane;other membranes;cytosol;cytoskeleton;mitochondrion;ER/Golgi;nucleus;other cell component	signal transduction activity or receptor binding;other molecular function	Pf00012	3303; 3304	ENSG00000204388; ENSG00000212866; ENSG00000224501; ENSG00000231555; ENSG00000232804	HSPA1B	B4E3B6; hsa:3303; hsa:3304; P08107; P0DMV9; P19790; Q5JQI4; Q5SP17; Q9UQL9; Q9UQM0	Neutrophil degranulation; Regulation of HSF1-mediated heat shock response; HSP90 chaperone cycle for steroid hormone receptors (SHR) in the presence of ligand; Attenuation phase	Apoptosis modulation and signaling; Parkin-ubiquitin proteasomal system pathway; MAPK signaling pathway; Apoptosis modulation by HSP70; VEGFA-VEGFR2 signaling pathway	10	0	2.22376e+08	2.62262e+08	1.65727e+08	2.95048e+08	2.45618e+08	2.21892e+08	2.13651e+08	2.38864e+08	High	High	High	High	High	High	High	High	1
Q7Z6Z7	E3 ubiquitin-protein ligase HUWE1 OS=Homo sapiens OX=9606 GN=HUWE1 PE=1 SV=3	0	385.328	22	61	311	61	4374	481.6	5.22	829.38	61	cell organization and biogenesis;protein metabolism;DNA metabolism;other metabolic processes;stress response;transport;other biological processes	non-structural extracellular;other membranes;cytosol;ER/Golgi;nucleus;other cell component	nucleic acid binding activity;other molecular function	Pf00627, Pf00632, Pf02825, Pf06012, Pf06025, Pf14377	10075	ENSG00000086758	HUWE1	hsa:10075; O15029; Q4G2Z2; Q5H961; Q6P4D0; Q7Z6Z7; Q8NG67; Q9BUI0; Q9HCJ4; Q9NSL6; Q9P0A9	Neutrophil degranulation; Antigen processing: Ubiquitination & Proteasome degradation		2	0	9.54605e+06	1.19553e+07	6.87402e+06	1.27907e+07	1.2517e+07	9864722	1.13775e+07	1.29697e+07	High	High	High	High	High	High	High	High	1
P41252	Isoleucine--tRNA ligase, cytoplasmic OS=Homo sapiens OX=9606 GN=IARS1 PE=1 SV=2	0	384.963	56	57	401	57	1262	144.4	6.15	1216.16	57	protein metabolism;RNA metabolism OR transcription;other metabolic processes	cytosol;nucleus;other cell component	nucleic acid binding activity;other molecular function	Pf00133, Pf08264, Pf19302	3376	ENSG00000196305	IARS1	A8KAE9; hsa:3376; P41252; Q5TCD0; Q7Z3T4; Q9H588	Cytosolic tRNA aminoacylation; Selenoamino acid metabolism	Amino acid metabolism	3	0	4.3869e+07	5.66766e+07	3.47848e+07	6.61625e+07	6.4891e+07	5.24983e+07	5.6105e+07	5.23234e+07	High	High	High	High	High	High	High	High	1	Acetyl [N-Term]
P18206	Vinculin OS=Homo sapiens OX=9606 GN=VCL PE=1 SV=4	0	384.907	59	56	419	56	1134	123.7	5.66	1201.2	56	cell adhesion;cell organization and biogenesis;transport;developmental processes;other biological processes	non-structural extracellular;plasma membrane;other membranes;cytosol;cytoskeleton;other cell component	cytoskeletal activity;other molecular function	Pf01044	7414	ENSG00000035403	VCL	hsa:7414; P18206; Q16450; Q5SWX2; Q7Z3B8; Q8IXU7	Neutrophil degranulation; Signaling by ALK fusions and activated point mutants; Platelet degranulation ; Signaling by moderate kinase activity BRAF mutants; Paradoxical activation of RAF signaling by kinase inactive BRAF; Signaling downstream of RAS mutants; Smooth Muscle Contraction; Signaling by BRAF and RAF1 fusions; Signaling by RAF1 mutants; MAP2K and MAPK activation; Signaling by high-kinas…	Integrin-mediated cell adhesion; Primary focal segmental glomerulosclerosis (FSGS); Focal adhesion; VEGFA-VEGFR2 signaling pathway; MFAP5 effect on permeability and motility of endothelial cells via cytoskeleton rearrangement; Melanoma; Regulation of actin cytoskeleton	18	0	8.51361e+07	1.08831e+08	7.2475e+07	1.33302e+08	1.29882e+08	9.33763e+07	1.0627e+08	9.73659e+07	High	High	High	High	High	High	High	High	1
Q92900	Regulator of nonsense transcripts 1 OS=Homo sapiens OX=9606 GN=UPF1 PE=1 SV=2	0	378.052	57	48	321	47	1129	124.3	6.61	878.66	48	cell cycle OR cell proliferation;cell organization and biogenesis;DNA metabolism;RNA metabolism OR transcription;other metabolic processes;stress response;transport;other biological processes	cytosol;nucleus;other cell component	nucleic acid binding activity;other molecular function	Pf09416, Pf13086, Pf13087, Pf18141	5976	ENSG00000005007	UPF1	hsa:5976; O00239; O43343; Q86Z25; Q92842; Q92900	Nonsense Mediated Decay (NMD) enhanced by the Exon Junction Complex (EJC); Nonsense Mediated Decay (NMD) independent of the Exon Junction Complex (EJC)		2	1	1.39722e+07	2.10046e+07	1.21274e+07	2.38676e+07	2.3482e+07	1.82629e+07	1.8861e+07	1.7068e+07	High	High	High	High	High	High	High	High	1
Q12931	Heat shock protein 75 kDa, mitochondrial OS=Homo sapiens OX=9606 GN=TRAP1 PE=1 SV=3	0	376.984	61	46	493	45	704	80.1	8.21	1410.64	46	other biological processes	other membranes;mitochondrion;nucleus	signal transduction activity or receptor binding;other molecular function	Pf00183, Pf02518	10131	ENSG00000126602	TRAP1	B4DR68; D3DUC8; F5H897; hsa:10131; O43642; O75235; Q12931; Q9UHL5	Respiratory electron transport	TNF-alpha signaling pathway; TGF-beta signaling pathway	3	0	3.88389e+08	4.42082e+08	2.2103e+08	4.82807e+08	2.88825e+08	1.82254e+08	2.22227e+08	4.24769e+08	High	High	High	High	High	High	High	High	1
P04075	Fructose-bisphosphate aldolase A OS=Homo sapiens OX=9606 GN=ALDOA PE=1 SV=2	0	375.352	86	30	549	26	364	39.4	8.09	1695.29	30	cell organization and biogenesis;other metabolic processes;transport;other biological processes	non-structural extracellular;cytosol;cytoskeleton;other cell component	cytoskeletal activity;other molecular function	Pf00274	226	ENSG00000149925	ALDOA	B4DXI7; hsa:226; P04075; Q6FH76; Q6FI10; Q96B15; Q9BWD9; Q9UCN2	Neutrophil degranulation; Platelet degranulation ; Glycolysis; Gluconeogenesis	VEGFA-VEGFR2 signaling pathway; Clear cell renal cell carcinoma pathways; Aerobic glycolysis; 16p11.2 proximal deletion syndrome; Glycolysis and gluconeogenesis; Sudden infant death syndrome (SIDS) susceptibility pathways	10	6	1.90313e+09	2.26689e+09	1.78506e+09	2.48315e+09	2.04392e+09	1.80858e+09	2.07433e+09	2.27901e+09	High	High	High	High	High	High	High	High	1	Met-loss [N-Term]
Q9BQE3	Tubulin alpha-1C chain OS=Homo sapiens OX=9606 GN=TUBA1C PE=1 SV=1	0	374.962	81	32	735	4	449	49.9	5.1	2381.14	32	cell cycle OR cell proliferation;cell organization and biogenesis;transport;other biological processes	cytoskeleton;nucleus;other cell component	cytoskeletal activity;other molecular function	Pf00091, Pf03953	84790	ENSG00000167553	TUBA1C	hsa:84790; Q9BQE3	Translocation of SLC2A4 (GLUT4) to the plasma membrane; Separation of Sister Chromatids; The role of GTSE1 in G2/M progression after G2 checkpoint; MHC class II antigen presentation; COPI-mediated anterograde transport; Prefoldin mediated transfer of substrate to CCT/TriC; Activation of AMPK downstream of NMDARs; Resolution of Sister Chromatid Cohesion; RHO GTPases Activate Formins; EML4 and NUDC…	Alzheimer's disease and miRNA effects; Pathogenic Escherichia coli infection; Parkin-ubiquitin proteasomal system pathway; VEGFA-VEGFR2 signaling pathway; Alzheimer's disease	35	39	7.56539e+08	9.40794e+08	5.74115e+08	1.08797e+09	9.08901e+08	8.6365e+08	8.79399e+08	8.3213e+08	High	High	High	High	High	High	High	High	1
P05023	Sodium/potassium-transporting ATPase subunit alpha-1 OS=Homo sapiens OX=9606 GN=ATP1A1 PE=1 SV=1	0	372.28	50	51	418	51	1023	112.8	5.49	1110.31	51	other metabolic processes;transport;other biological processes	plasma membrane;other membranes;cytoskeleton;ER/Golgi;other cytoplasmic organelle;other cell component	transporter activity;cytoskeletal activity;other molecular function	Pf00122, Pf00689, Pf00690, Pf13246	476	ENSG00000163399	ATP1A1	B2RBR6; B7Z2T5; B7Z3U6; F5H3A1; hsa:476; P05023; Q16689; Q6LDM4; Q9UCN1; Q9UJ20; Q9UJ21	Ion homeostasis; Ion transport by P-type ATPases; Potential therapeutics for SARS	Pre-implantation embryo; Proximal tubule transport	5	0	1.2204e+08	1.52374e+08	1.0021e+08	1.94953e+08	1.59161e+08	1.12959e+08	1.33506e+08	1.4164e+08	High	High	High	High	High	High	High	High	1
P25705	ATP synthase subunit alpha, mitochondrial OS=Homo sapiens OX=9606 GN=ATP5F1A PE=1 SV=1	0	372.041	68	42	798	42	553	59.7	9.13	2188.35	42	cell organization and biogenesis;other metabolic processes;transport;other biological processes	plasma membrane;other membranes;mitochondrion	signal transduction activity or receptor binding;transporter activity;other molecular function	Pf00006, Pf00306, Pf02874	498	ENSG00000152234	ATP5F1A	A8K092; B4DY56; hsa:498; K7ENP3; P25705; Q53XX6; Q8IXV2; Q96FB4; Q96HW2; Q96IR6; Q9BTV8	Mitochondrial protein import; Cristae formation; Formation of ATP by chemiosmotic coupling	Electron transport chain: OXPHOS system in mitochondria; 7q11.23 copy number variation syndrome; Oxidative phosphorylation	6	0	1.37029e+09	1.55691e+09	7.71474e+08	1.65939e+09	1.03768e+09	6.4405e+08	7.744e+08	1.45645e+09	High	High	High	High	High	High	High	High	1
Q13885	Tubulin beta-2A chain OS=Homo sapiens OX=9606 GN=TUBB2A PE=1 SV=1	0	372.029	82	29	619	6	445	49.9	4.89	1871.88	29	cell cycle OR cell proliferation;cell organization and biogenesis;developmental processes	cytoskeleton;other cell component	cytoskeletal activity;other molecular function	Pf00091, Pf03953	7280	ENSG00000137267	TUBB2A	hsa:7280; Q13885; Q6FGZ8; Q8IWR2	Recycling pathway of L1; COPI-dependent Golgi-to-ER retrograde traffic; Separation of Sister Chromatids; The role of GTSE1 in G2/M progression after G2 checkpoint; Translocation of SLC2A4 (GLUT4) to the plasma membrane; Microtubule-dependent trafficking of connexons from Golgi to the plasma membrane; Gap junction assembly; MHC class II antigen presentation; Resolution of Sister Chromatid Cohesion…	Alzheimer's disease and miRNA effects; Pathogenic Escherichia coli infection; Parkin-ubiquitin proteasomal system pathway; Alzheimer's disease	34	1	8.53825e+06	1.04824e+07	5.68181e+06	1.357e+07	1.02541e+07	8.51928e+06	8.18422e+06	8.95824e+06	High	High	High	High	High	High	High	High	1	Met-loss [N-Term]
Q14697	Neutral alpha-glucosidase AB OS=Homo sapiens OX=9606 GN=GANAB PE=1 SV=3	0	370.552	64	41	304	41	944	106.8	6.14	933.09	41	protein metabolism;other metabolic processes;other biological processes	ER/Golgi;other cell component	other molecular function	Pf01055, Pf13802	23193	ENSG00000089597	GANAB	A6NC20; hsa:23193; Q14697; Q8WTS9; Q9P0X0	Maturation of spike protein; Calnexin/calreticulin cycle; Maturation of spike protein		4	0	4.17706e+07	5.36225e+07	3.04908e+07	7.13531e+07	5.09714e+07	3.32209e+07	4.4516e+07	4.20058e+07	High	High	High	High	High	High	High	High	1
Q8TCS8	Polyribonucleotide nucleotidyltransferase 1, mitochondrial OS=Homo sapiens OX=9606 GN=PNPT1 PE=1 SV=2	0	369.949	70	50	405	50	783	85.9	7.77	1153.61	50	cell organization and biogenesis;RNA metabolism OR transcription;other metabolic processes;stress response;transport;developmental processes;other biological processes	other membranes;cytosol;mitochondrion;ER/Golgi;translational apparatus;nucleus;other cytoplasmic organelle;other cell component	nucleic acid binding activity;other molecular function	Pf00013, Pf01138, Pf03725, Pf03726	87178	ENSG00000138035	PNPT1	hsa:87178; Q53SU0; Q68CN1; Q7Z7D1; Q8IWX1; Q8TCS8; Q96T05; Q9BRU3; Q9BVX0		Pyrimidine metabolism	1	0	9.45973e+07	1.11305e+08	5.28822e+07	1.16495e+08	7.43719e+07	4.79918e+07	5.62504e+07	1.03567e+08	High	High	High	High	High	High	High	High	1
P53621	Coatomer subunit alpha OS=Homo sapiens OX=9606 GN=COPA PE=1 SV=2	0	369.051	62	59	360	59	1224	138.3	7.66	901.33	59	transport;signal transduction	non-structural extracellular;other membranes;cytosol;ER/Golgi;other cell component	signal transduction activity or receptor binding;other molecular function	Pf00400, Pf04053, Pf06957, Pf12894	1314	ENSG00000122218	COPA	hsa:1314; P53621; Q5T201; Q8IXZ9	COPI-mediated anterograde transport; COPI-dependent Golgi-to-ER retrograde traffic		2	0	2.13443e+07	2.71334e+07	1.62517e+07	3.24364e+07	3.15984e+07	2.46915e+07	2.44885e+07	2.46949e+07	High	High	High	High	High	High	High	High	1
Q02241	Kinesin-like protein KIF23 OS=Homo sapiens OX=9606 GN=KIF23 PE=1 SV=3	0	368.509	61	47	439	47	960	110	8.51	1228.6	47	cell cycle OR cell proliferation;cell organization and biogenesis;transport;other biological processes	cytosol;cytoskeleton;nucleus;other cell component	cytoskeletal activity;other molecular function	Pf00225, Pf16540	9493	ENSG00000137807	KIF23	B4E1K0; hsa:9493; Q02241; Q8WVP0	MHC class II antigen presentation; COPI-dependent Golgi-to-ER retrograde traffic; Kinesins; Mitotic Telophase/Cytokinesis	Malignant pleural mesothelioma	5	0	1.02282e+08	1.26288e+08	9.47572e+07	1.34247e+08	1.10679e+08	9.12542e+07	1.31753e+08	1.36028e+08	High	High	High	High	High	High	High	High	1
O00411	DNA-directed RNA polymerase, mitochondrial OS=Homo sapiens OX=9606 GN=POLRMT PE=1 SV=2	0	367.068	62	47	296	47	1230	138.5	8.98	850.43	47	cell organization and biogenesis;RNA metabolism OR transcription;other metabolic processes	mitochondrion;other cell component	nucleic acid binding activity;other molecular function	Pf00940, Pf14700	5442	ENSG00000099821	POLRMT	hsa:5442; O00411; O60370	Mitochondrial transcription initiation; Transcriptional activation of mitochondrial biogenesis	Mitochondrial gene expression	3	0	2.33504e+07	2.7746e+07	1.21375e+07	2.67699e+07	1.82052e+07	1.10334e+07	1.3721e+07	2.60986e+07	High	High	High	High	High	High	High	High	1
P14618	Pyruvate kinase PKM OS=Homo sapiens OX=9606 GN=PKM PE=1 SV=4	0	365.886	75	40	341	39	531	57.9	7.84	1069.25	40	other metabolic processes;stress response;transport;developmental processes;other biological processes	non-structural extracellular;cytosol;ER/Golgi;nucleus;other cell component	nucleic acid binding activity;kinase activity;other molecular function	Pf00224, Pf02887	5315	ENSG00000067225	PKM	A6NFK3; B2R5N8; B3KRY0; B4DFX8; B4DUU6; hsa:5315; P14618; P14786; Q53GK4; Q96E76; Q9BWB5; Q9UCV6; Q9UPF2	Neutrophil degranulation	Photodynamic therapy-induced HIF-1 survival signaling; Amino acid metabolism; Clear cell renal cell carcinoma pathways; Metabolic reprogramming in colon cancer; Aerobic glycolysis; Glycolysis in senescence; Glycolysis and gluconeogenesis	8	1	1.13195e+08	1.39058e+08	8.31273e+07	1.88927e+08	1.50316e+08	1.14395e+08	1.29055e+08	1.2807e+08	High	High	High	High	High	High	High	High	1	Met-loss+Acetyl [N-Term]
Q53FZ2	Acyl-coenzyme A synthetase ACSM3, mitochondrial OS=Homo sapiens OX=9606 GN=ACSM3 PE=1 SV=2	0	365.608	77	34	340	34	586	66.1	9.04	969.59	34	other metabolic processes;other biological processes	mitochondrion	other molecular function	Pf00501, Pf13193	6296	ENSG00000005187	ACSM3	hsa:6296; O60363; Q13732; Q15425; Q53FZ2; Q7KYM6; Q9BUA2	Beta oxidation of butanoyl-CoA to acetyl-CoA		1	0	2.39454e+08	2.77138e+08	1.57791e+08	3.24535e+08	2.09633e+08	1.19864e+08	1.46713e+08	2.56417e+08	High	High	High	High	High	High	High	High	1
P11498	Pyruvate carboxylase, mitochondrial OS=Homo sapiens OX=9606 GN=PC PE=1 SV=2	0	362.739	58	44	285	44	1178	129.6	6.84	826.42	44	other metabolic processes;other biological processes	cytosol;mitochondrion;other cell component	other molecular function	Pf00289, Pf00364, Pf00682, Pf02436, Pf02785, Pf02786	5091	ENSG00000173599	PC	B4DN00; hsa:5091; P11498; Q16705	Gluconeogenesis; Biotin transport and metabolism; Defective HLCS causes multiple carboxylase deficiency	Alanine and aspartate metabolism; TCA cycle and deficiency of pyruvate dehydrogenase complex (PDHc); Fatty acid biosynthesis; Amino acid metabolism; Glycolysis and gluconeogenesis	8	0	3.22532e+07	3.6771e+07	1.7026e+07	3.96371e+07	2.25364e+07	1.47321e+07	1.76366e+07	3.51833e+07	High	High	High	High	High	High	High	High	1
P21796	Voltage-dependent anion-selective channel protein 1 OS=Homo sapiens OX=9606 GN=VDAC1 PE=1 SV=2	0	355.724	85	22	724	21	283	30.8	8.54	2286.38	22	cell-cell signaling;other metabolic processes;stress response;transport;other biological processes	plasma membrane;other membranes;mitochondrion;ER/Golgi	transporter activity;other molecular function	Pf01459	7416	ENSG00000213585	VDAC1	B3KVK4; D3DQ93; hsa:7416; P21796; Q5FVE7; Q9UIQ5; Q9UPL0	Ub-specific processing proteases; Mitochondrial protein import; PINK1-PRKN Mediated Mitophagy; Pyruvate metabolism; Mitochondrial calcium ion transport	Alzheimer's disease and miRNA effects; Alzheimer's disease	7	1	4.06353e+08	4.79721e+08	2.19032e+08	4.96016e+08	3.20974e+08	2.01916e+08	2.30659e+08	4.6325e+08	High	High	High	High	High	High	High	High	1	Met-loss+Acetyl [N-Term]
Q8WUM4	Programmed cell death 6-interacting protein OS=Homo sapiens OX=9606 GN=PDCD6IP PE=1 SV=1	0	355.341	62	49	367	49	868	96	6.52	1035.5	49	cell cycle OR cell proliferation;cell organization and biogenesis;protein metabolism;other metabolic processes;transport;other biological processes	non-structural extracellular;plasma membrane;cytosol;cytoskeleton;ER/Golgi;other cell component	signal transduction activity or receptor binding;other molecular function	Pf03097, Pf13949	10015	ENSG00000170248	PDCD6IP	C5MQH7; E9PFU1; hsa:10015; Q6NUS1; Q8WUM4; Q9BX86; Q9NUN0; Q9P2H2; Q9UKL5	Budding and maturation of HIV virion; Regulation of necroptotic cell death; Uptake and function of anthrax toxins	Inhibition of exosome biogenesis and secretion by Manumycin A in CRPC cells	5	0	7.19256e+07	8.75369e+07	6.01796e+07	1.05994e+08	9.59937e+07	7.58896e+07	8.39346e+07	8.61256e+07	High	High	High	High	High	High	High	High	1	Met-loss+Acetyl [N-Term]
P04264	CRAP Keratin, type II cytoskeletal 1 OS=Homo sapiens OX=9606 GN=KRT1 PE=1 SV=6	0	353.573	58	42	397	35	644	66	8.12	1116.44	42	cell organization and biogenesis;protein metabolism;other metabolic processes;stress response;transport;developmental processes;other biological processes	non-structural extracellular;plasma membrane;other membranes;cytosol;cytoskeleton;other cell component	bone, tooth or skin structural activity;other molecular function	Pf00038, Pf16208, Pf16210	3848	ENSG00000167768	KRT1	B2RA01; hsa:3848; P04264; P85925; P86104; Q14720; Q6GSJ0; Q9H298	Neutrophil degranulation; Formation of the cornified envelope	Corticotropin-releasing hormone signaling pathway	4	4	1.73982e+08	1.48506e+08	1.25439e+08	1.89596e+08	2.49616e+08	1.77447e+08	1.887e+08	3.12466e+08	High	High	High	High	High	High	High	High	1
P26640	Valine--tRNA ligase OS=Homo sapiens OX=9606 GN=VARS1 PE=1 SV=4	0	353.316	60	58	391	58	1264	140.4	7.59	1028.78	58	protein metabolism;RNA metabolism OR transcription;other metabolic processes	cytosol	other molecular function	Pf00043, Pf00133, Pf08264	7407	ENSG00000096171; ENSG00000204394; ENSG00000224264; ENSG00000226589; ENSG00000231116	VARS1	B0V1N1; B4DZ61; hsa:7407; P26640; Q5JQ90; Q96E77; Q9UQM2	Cytosolic tRNA aminoacylation	Amino acid metabolism	2	0	4.98084e+07	6.59872e+07	4.02704e+07	7.55803e+07	7.3023e+07	6.16247e+07	6.43334e+07	5.99889e+07	High	High	High	High	High	High	High	High	1	Met-loss+Acetyl [N-Term]
P04350	Tubulin beta-4A chain OS=Homo sapiens OX=9606 GN=TUBB4A PE=1 SV=2	0	352.426	81	28	614	3	444	49.6	4.88	1869.05	28	cell cycle OR cell proliferation;cell organization and biogenesis;other biological processes	cytosol;cytoskeleton;other cell component	cytoskeletal activity;other molecular function	Pf00091, Pf03953	10382	ENSG00000104833	TUBB4A	B3KQP4; hsa:10382; P04350; Q969E5	COPI-dependent Golgi-to-ER retrograde traffic; Recycling pathway of L1; Separation of Sister Chromatids; The role of GTSE1 in G2/M progression after G2 checkpoint; Translocation of SLC2A4 (GLUT4) to the plasma membrane; Microtubule-dependent trafficking of connexons from Golgi to the plasma membrane; Gap junction assembly; MHC class II antigen presentation; Resolution of Sister Chromatid Cohesion…	Alzheimer's disease and miRNA effects; Pathogenic Escherichia coli infection; Parkin-ubiquitin proteasomal system pathway; Alzheimer's disease	40	2	1.10521e+07	1.23009e+07	8.2651e+06	1.55062e+07	9.79988e+06	1.16287e+07	1.26438e+07	1.15617e+07	High	High	High	High	High	High	High	High	1	Met-loss [N-Term]
P50395	Rab GDP dissociation inhibitor beta OS=Homo sapiens OX=9606 GN=GDI2 PE=1 SV=2	0	349.552	79	41	336	31	445	50.6	6.47	1063.77	41	transport;signal transduction;other biological processes	non-structural extracellular;other membranes;cytosol;other cytoplasmic organelle;other cell component	enzyme regulator activity;other molecular function	Pf00996	2665	ENSG00000057608	GDI2	hsa:2665; O43928; P50395; Q5SX88; Q9UQM6	Neutrophil degranulation; RAB GEFs exchange GTP for GDP on RABs		2	12	1.75241e+09	2.05844e+09	1.65707e+09	2.21036e+09	1.76615e+09	1.60999e+09	1.87166e+09	2.09413e+09	High	High	High	High	High	High	High	High	1
P58107	Epiplakin OS=Homo sapiens OX=9606 GN=EPPK1 PE=1 SV=3	0	349.259	48	57	264	52	5088	555.3	5.62	768.66	57	cell organization and biogenesis;stress response;other biological processes	plasma membrane;other membranes;cytoskeleton;nucleus;other cell component	other molecular function	Pf00681	83481	ENSG00000261150	EPPK1	A0A087X1U6; hsa:83481; P58107; Q76E58; Q9NSU9			0	0	1.31089e+07	1.51711e+07	9.60711e+06	1.66662e+07	1.28321e+07	1.28422e+07	1.38376e+07	1.35714e+07	High	High	High	High	High	High	High	High	1
P35908	CRAP Keratin, type II cytoskeletal 2 epidermal OS=Homo sapiens OX=9606 GN=KRT2 PE=1 SV=2	0	348.892	76	43	351	34	639	65.4	8	1004.76	43	cell cycle OR cell proliferation;cell organization and biogenesis;protein metabolism;other metabolic processes;developmental processes;other biological processes	plasma membrane;cytosol;cytoskeleton	bone, tooth or skin structural activity;cytoskeletal activity	Pf00038, Pf16208	3849	ENSG00000172867	KRT2	hsa:3849; P35908; Q4VAQ2	Formation of the cornified envelope		2	10	7.8905e+07	7.524e+07	5.75347e+07	1.06034e+08	1.4242e+08	8.86596e+07	1.06398e+08	1.34289e+08	High	High	High	High	High	High	High	High	1
Q5JRX3	Presequence protease, mitochondrial OS=Homo sapiens OX=9606 GN=PITRM1 PE=1 SV=3	0	345.609	58	46	347	46	1037	117.3	6.92	1067.48	46	cell organization and biogenesis;protein metabolism;other metabolic processes;transport	mitochondrion	enzyme regulator activity;other molecular function	Pf00675, Pf05193, Pf08367	10531	ENSG00000107959	PITRM1	B3KMJ6; B4E0J8; C9JSL2; E7ES23; hsa:10531; O95204; Q2M2G6; Q4VBR1; Q5JRW7; Q5JRX3; Q7L5Z7; Q9BSI6; Q9BVJ5; Q9UPP8	Mitochondrial protein import		1	0	5.45977e+07	5.96622e+07	3.13573e+07	6.85202e+07	4.66114e+07	2.82612e+07	3.08002e+07	6.22014e+07	High	High	High	High	High	High	High	High	1
P54886	Delta-1-pyrroline-5-carboxylate synthase OS=Homo sapiens OX=9606 GN=ALDH18A1 PE=1 SV=2	0	344.495	65	43	366	43	795	87.2	7.12	1066.02	43	other metabolic processes	other membranes;mitochondrion	kinase activity;other molecular function	Pf00171, Pf00696	5832	ENSG00000059573	ALDH18A1	B2R5Q4; B7Z350; B7Z5X8; B7ZLP1; D3DR44; hsa:5832; O95952; P54886; Q3KQU2; Q5T566; Q5T567; Q9UM72		Amino acid metabolism	1	0	9.16965e+07	1.07303e+08	4.71387e+07	1.09573e+08	7.48887e+07	4.98166e+07	5.5645e+07	1.01289e+08	High	High	High	High	High	High	High	High	1
O94826	Mitochondrial import receptor subunit TOM70 OS=Homo sapiens OX=9606 GN=TOMM70 PE=1 SV=1	0	337.076	73	35	299	35	608	67.4	7.12	962.98	35	cell organization and biogenesis;other metabolic processes;transport;other biological processes	other membranes;mitochondrion	transporter activity;other molecular function	Pf00515, Pf13181	9868	ENSG00000154174	TOMM70	D3DN48; hsa:9868; O94826	Ub-specific processing proteases; Mitochondrial protein import; DDX58/IFIH1-mediated induction of interferon-alpha/beta; PINK1-PRKN Mediated Mitophagy	Mitochondrial immune response to SARS-CoV-2; SARS-CoV-2 B.1.1.7 variant antagonises innate immune activation	6	0	1.01753e+08	1.17117e+08	5.46875e+07	1.15673e+08	8.57936e+07	4.98348e+07	5.96873e+07	1.25665e+08	High	High	High	High	High	High	High	High	1	Met-loss+Acetyl [N-Term]
P68366	Tubulin alpha-4A chain OS=Homo sapiens OX=9606 GN=TUBA4A PE=1 SV=1	0	335.714	66	25	883	6	448	49.9	5.06	2779.24	25	cell cycle OR cell proliferation;cell organization and biogenesis;transport;other biological processes	non-structural extracellular;cytosol;cytoskeleton;other cell component	cytoskeletal activity;other molecular function	Pf00091, Pf03953	7277	ENSG00000127824	TUBA4A	A8MUB1; B3KNQ6; hsa:7277; P05215; P68366	COPI-dependent Golgi-to-ER retrograde traffic; Kinesins; Separation of Sister Chromatids; The role of GTSE1 in G2/M progression after G2 checkpoint; MHC class II antigen presentation; HSP90 chaperone cycle for steroid hormone receptors (SHR) in the presence of ligand; Recruitment of NuMA to mitotic centrosomes; COPI-mediated anterograde transport; COPI-independent Golgi-to-ER retrograde traffic; …	Alzheimer's disease and miRNA effects; Pathogenic Escherichia coli infection; Parkin-ubiquitin proteasomal system pathway; Alzheimer's disease	41	0	5.06463e+07	6.99368e+07	3.33795e+07	8.13332e+07	6.41268e+07	9.1338e+07	5.86644e+07	6.93754e+07	High	High	High	High	High	High	High	High	1
P28331	NADH-ubiquinone oxidoreductase 75 kDa subunit, mitochondrial OS=Homo sapiens OX=9606 GN=NDUFS1 PE=1 SV=3	0	335.28	80	44	400	44	727	79.4	6.23	1219.21	44	cell organization and biogenesis;other metabolic processes;transport;other biological processes	other membranes;mitochondrion	transporter activity;other molecular function	Pf00384, Pf09326, Pf10588, Pf13510	4719	ENSG00000023228; ENSG00000283447	NDUFS1	B4DIN9; B4DJA0; B4DPG1; B4DUC1; E7ENF3; hsa:4719; P28331; Q53TR8; Q8N1C4; Q8TCC9	Complex I biogenesis	Electron transport chain: OXPHOS system in mitochondria; Nonalcoholic fatty liver disease; Oxidative phosphorylation	5	0	1.32981e+08	1.51654e+08	7.70733e+07	1.74423e+08	1.09723e+08	6.30546e+07	8.08573e+07	1.50406e+08	High	High	High	High	High	High	High	High	1
Q96RP9	Elongation factor G, mitochondrial OS=Homo sapiens OX=9606 GN=GFM1 PE=1 SV=2	0	331.925	67	42	323	42	751	83.4	7.01	972.66	42	protein metabolism;other metabolic processes	mitochondrion	nucleic acid binding activity;other molecular function	Pf00009, Pf00679, Pf03144, Pf03764, Pf14492	85476	ENSG00000168827	GFM1	A6NCI9; B2RCB9; B3KRW1; hsa:85476; Q6GTN2; Q96RP9; Q96T39	Mitochondrial translation elongation		1	0	8.22469e+07	9.79699e+07	4.29239e+07	9.74805e+07	6.24419e+07	4.16867e+07	4.76758e+07	9.51791e+07	High	High	High	High	High	High	High	High	1
P43304	Glycerol-3-phosphate dehydrogenase, mitochondrial OS=Homo sapiens OX=9606 GN=GPD2 PE=1 SV=3	0	330.387	78	48	332	48	727	80.8	7.69	961.3	48	other metabolic processes	other membranes;mitochondrion;other cell component	other molecular function	Pf01266, Pf16901	2820	ENSG00000115159	GPD2	A8K4V0; B3KSA9; hsa:2820; P43304; Q59FR1; Q9HAP9	Triglyceride catabolism; Synthesis of PA	Fatty acid beta-oxidation	3	0	4.86557e+07	6.86672e+07	2.80245e+07	6.03811e+07	3.80288e+07	3.86281e+07	2.90504e+07	5.27864e+07	High	High	High	High	High	High	High	High	1
P53396	ATP-citrate synthase OS=Homo sapiens OX=9606 GN=ACLY PE=1 SV=3	0	329.06	55	50	310	50	1101	120.8	7.33	835.85	50	other metabolic processes;transport;other biological processes	non-structural extracellular;plasma membrane;other membranes;cytosol;nucleus;other cytoplasmic organelle;other cell component	other molecular function	Pf00285, Pf00549, Pf02629, Pf16114	47	ENSG00000131473	ACLY	B4DIM0; B4E3P0; hsa:47; P53396; Q13037; Q9BRL0	Neutrophil degranulation; ChREBP activates metabolic gene expression; Fatty acyl-CoA biosynthesis	Sterol regulatory element-binding proteins (SREBP) signaling; TCA cycle and deficiency of pyruvate dehydrogenase complex (PDHc); Fatty acid biosynthesis; Amino acid metabolism; Lipid metabolism pathway; Clear cell renal cell carcinoma pathways; Metabolic reprogramming in colon cancer	10	0	5.72759e+07	7.03115e+07	4.41844e+07	8.58798e+07	8.4994e+07	6.69978e+07	6.80182e+07	6.91422e+07	High	High	High	High	High	High	High	High	1
P78371	T-complex protein 1 subunit beta OS=Homo sapiens OX=9606 GN=CCT2 PE=1 SV=4	0	328.209	79	38	309	38	535	57.5	6.46	959.21	38	cell organization and biogenesis;transport;other biological processes	non-structural extracellular;cytosol;cytoskeleton;other cytoplasmic organelle;other cell component	other molecular function	Pf00118	10576	ENSG00000166226	CCT2	A8K402; B5BTY7; B7Z243; B7Z7K4; B7ZAT2; hsa:10576; P78371; Q14D36; Q6IAT3	Neutrophil degranulation; Cooperation of PDCL (PhLP1) and TRiC/CCT in G-protein beta folding; Formation of tubulin folding intermediates by CCT/TriC; Association of TriC/CCT with target proteins during biosynthesis; Prefoldin mediated transfer of substrate to CCT/TriC; RHOBTB2 GTPase cycle; Folding of actin by CCT/TriC; BBSome-mediated cargo-targeting to cilium; RHOBTB1 GTPase cycle	16p11.2 proximal deletion syndrome	10	0	1.3268e+08	1.56992e+08	1.05845e+08	1.94345e+08	1.8546e+08	1.49496e+08	1.51792e+08	1.43656e+08	High	High	High	High	High	High	High	High	1	Met-loss+Acetyl [N-Term]
O60841	Eukaryotic translation initiation factor 5B OS=Homo sapiens OX=9606 GN=EIF5B PE=1 SV=4	0	328.189	42	43	291	43	1220	138.7	5.49	918.22	43	protein metabolism;other metabolic processes;other biological processes	cytosol;other cell component	nucleic acid binding activity;other molecular function	Pf00009, Pf03144, Pf11987	9669	ENSG00000158417	EIF5B	hsa:9669; O60841; O95805; Q53RV7; Q53SI8; Q9UF81; Q9UMN7	GTP hydrolysis and joining of the 60S ribosomal subunit	Translation factors; Ciliary landscape	3	0	2.48258e+07	3.60151e+07	2.20787e+07	4.29928e+07	3.85205e+07	3.00801e+07	3.34478e+07	3.11343e+07	High	High	High	High	High	High	High	High	1
P04040	Catalase OS=Homo sapiens OX=9606 GN=CAT PE=1 SV=3	0	327.781	78	35	261	35	527	59.7	7.39	806.59	35	protein metabolism;other metabolic processes;stress response;transport;developmental processes;other biological processes	non-structural extracellular;plasma membrane;other membranes;cytosol;mitochondrion;ER/Golgi;other cytoplasmic organelle;other cell component	other molecular function	Pf00199, Pf06628	847	ENSG00000121691	CAT	A8K6C0; B2RCZ9; D3DR07; hsa:847; P04040; Q2M1U4; Q4VXX5; Q9BWT9; Q9UC85	Neutrophil degranulation; Peroxisomal protein import; FOXO-mediated transcription of oxidative stress, metabolic and neuronal genes; Detoxification of Reactive Oxygen Species	Selenium micronutrient network; Folate metabolism; Amyotrophic lateral sclerosis (ALS); Oxidative stress response; Tryptophan metabolism; Male infertility; DNA damage response (only ATM dependent)	11	0	2.06899e+07	2.43278e+07	1.29637e+07	2.74835e+07	2.54377e+07	1.72688e+07	1.95248e+07	2.44447e+07	High	High	High	High	High	High	High	High	1	Met-loss+Acetyl [N-Term]
P49411	Elongation factor Tu, mitochondrial OS=Homo sapiens OX=9606 GN=TUFM PE=1 SV=2	0	326.412	78	36	396	36	452	49.5	7.61	1196.95	36	protein metabolism;other metabolic processes;other biological processes	mitochondrion;other cell component	nucleic acid binding activity;other molecular function	Pf00009, Pf03143, Pf03144	7284	ENSG00000178952	TUFM	hsa:7284; O15276; P49411	Mitochondrial translation elongation	16p11.2 distal deletion syndrome	2	0	7.51705e+08	8.99055e+08	4.1842e+08	9.59368e+08	6.28873e+08	3.59419e+08	4.20617e+08	8.396e+08	High	High	High	High	High	High	High	High	1
P41250	Glycine--tRNA ligase OS=Homo sapiens OX=9606 GN=GARS1 PE=1 SV=3	0	326.221	62	37	323	37	739	83.1	7.03	950.5	37	protein metabolism;RNA metabolism OR transcription;other metabolic processes	non-structural extracellular;cytosol;mitochondrion;other cell component	other molecular function	Pf00458, Pf00587, Pf03129	2617	ENSG00000106105	GARS1	A0A090N8G0; B3KQA2; B4DIA0; hsa:2617; P41250; Q969Y1	Cytosolic tRNA aminoacylation; Mitochondrial tRNA aminoacylation		2	0	7.23569e+07	8.71295e+07	5.17333e+07	1.0255e+08	8.86435e+07	6.75009e+07	7.54286e+07	8.53999e+07	High	High	High	High	High	High	High	High	1
P17987	T-complex protein 1 subunit alpha OS=Homo sapiens OX=9606 GN=TCP1 PE=1 SV=1	0	326.011	77	36	288	36	556	60.3	6.11	905.47	36	cell organization and biogenesis;transport;signal transduction;other biological processes	cytosol;cytoskeleton;ER/Golgi;other cell component	other molecular function	Pf00118	6950	ENSG00000120438	TCP1	E1P5B2; hsa:6950; P17987; Q15556; Q5TCM3	Gene and protein expression by JAK-STAT signaling after Interleukin-12 stimulation; Formation of tubulin folding intermediates by CCT/TriC; Prefoldin mediated transfer of substrate to CCT/TriC; BBSome-mediated cargo-targeting to cilium; Association of TriC/CCT with target proteins during biosynthesis; Cooperation of PDCL (PhLP1) and TRiC/CCT in G-protein beta folding; Folding of actin by CCT/TriC	16p11.2 proximal deletion syndrome	8	0	9.11604e+07	1.21663e+08	6.65624e+07	1.46874e+08	1.40606e+08	1.14679e+08	1.19566e+08	1.11442e+08	High	High	High	High	High	High	High	High	1	Acetyl [N-Term]
P49368	T-complex protein 1 subunit gamma OS=Homo sapiens OX=9606 GN=CCT3 PE=1 SV=4	0	325.819	80	41	342	41	545	60.5	6.49	1019.86	41	cell organization and biogenesis;transport;other biological processes	cytosol;cytoskeleton;other cell component	other molecular function	Pf00118	7203	ENSG00000163468	CCT3	A6NE14; hsa:7203; P49368; Q5SZY1; Q9BR64	Association of TriC/CCT with target proteins during biosynthesis; Prefoldin mediated transfer of substrate to CCT/TriC; Cooperation of PDCL (PhLP1) and TRiC/CCT in G-protein beta folding; Formation of tubulin folding intermediates by CCT/TriC; BBSome-mediated cargo-targeting to cilium; Folding of actin by CCT/TriC	16p11.2 proximal deletion syndrome	7	0	1.16854e+08	1.42084e+08	9.34126e+07	1.8096e+08	1.61112e+08	1.37192e+08	1.39861e+08	1.40424e+08	High	High	High	High	High	High	High	High	1	Acetyl [N-Term]
P35527	CRAP Keratin, type I cytoskeletal 9 OS=Homo sapiens OX=9606 GN=KRT9 PE=1 SV=3	0	324.749	65	34	302	33	623	62	5.24	1004.69	34	cell organization and biogenesis;developmental processes;other biological processes	cytosol;cytoskeleton	cytoskeletal activity	Pf00038	3857	ENSG00000171403	KRT9	hsa:3857; O00109; P35527; Q0IJ47; Q14665	Formation of the cornified envelope		2	0	6.56939e+07	7.69499e+07	4.59017e+07	7.47733e+07	1.19163e+08	6.52822e+07	6.355e+07	1.86217e+08	High	High	High	High	High	High	High	High	1
O00410	Importin-5 OS=Homo sapiens OX=9606 GN=IPO5 PE=1 SV=4	0	323.064	58	42	264	39	1097	123.6	4.94	833.5	42	transport;other biological processes	nucleus;other cell component	enzyme regulator activity;other molecular function	Pf02985, Pf18808, Pf18816, Pf18829	3843	ENSG00000065150	IPO5	B4DZA0; hsa:3843; O00410; O15257; Q5T578; Q86XC7	vRNP Assembly		1	3	2.48296e+07	3.24568e+07	1.92479e+07	4.08739e+07	3.19325e+07	2.8007e+07	2.95312e+07	3.12104e+07	High	High	High	High	High	High	High	High	1
A5YKK6	CCR4-NOT transcription complex subunit 1 OS=Homo sapiens OX=9606 GN=CNOT1 PE=1 SV=2	0	319.949	35	59	269	59	2376	266.8	7.11	700.81	59	cell cycle OR cell proliferation;RNA metabolism OR transcription;other metabolic processes;stress response;developmental processes;signal transduction;other biological processes	cytosol;nucleus;other cell component	other molecular function	Pf04054, Pf12842, Pf16415, Pf16417, Pf16418	23019	ENSG00000125107	CNOT1	A5YKK6; hsa:23019; Q68DX7; Q7Z3K2; Q8IWB8; Q8TB53; Q9BVZ6; Q9UFR8; Q9UI27; Q9Y2L0	Deadenylation of mRNA; TP53 regulates transcription of additional cell cycle genes whose exact role in the p53 pathway remain uncertain	Ciliary landscape	3	0	1.01944e+07	1.23284e+07	9.51447e+06	1.60617e+07	1.58622e+07	1.35355e+07	1.29495e+07	1.13168e+07	High	High	High	High	High	High	High	High	1
Q86VI3	Ras GTPase-activating-like protein IQGAP3 OS=Homo sapiens OX=9606 GN=IQGAP3 PE=1 SV=2	0	319.478	45	53	298	48	1631	184.6	7.65	782.29	53	cell cycle OR cell proliferation;cell organization and biogenesis;signal transduction;other biological processes	plasma membrane;other membranes;cytosol;other cell component	enzyme regulator activity;cytoskeletal activity;other molecular function	Pf00307, Pf00612, Pf00616, Pf03836	128239	ENSG00000183856	IQGAP3	hsa:128239; Q5T3H8; Q86VI3	RHOC GTPase cycle; RHOA GTPase cycle; RHOB GTPase cycle; CDC42 GTPase cycle; RAC1 GTPase cycle; RHOQ GTPase cycle; RHO GTPases activate IQGAPs; RHOJ GTPase cycle	Ciliary landscape	9	0	1.12295e+07	1.47472e+07	1.01653e+07	1.5692e+07	1.14217e+07	9.1005e+06	1.32076e+07	1.20662e+07	High	High	High	High	High	High	High	High	1
P55072	Transitional endoplasmic reticulum ATPase OS=Homo sapiens OX=9606 GN=VCP PE=1 SV=4	0	315.622	73	45	343	45	806	89.3	5.26	987.97	45	cell cycle OR cell proliferation;cell organization and biogenesis;protein metabolism;DNA metabolism;other metabolic processes;stress response;transport;signal transduction;other biological processes	non-structural extracellular;other membranes;cytosol;ER/Golgi;nucleus;other cytoplasmic organelle;other cell component	signal transduction activity or receptor binding;enzyme regulator activity;other molecular function	Pf00004, Pf02359, Pf02933, Pf09336, Pf17862	7415	ENSG00000165280	VCP	B2R5T8; hsa:7415; P55072; Q0V924; Q2TAI5; Q969G7; Q9UCD5	Aggrephagy; Neutrophil degranulation; RHOH GTPase cycle; E3 ubiquitin ligases ubiquitinate target proteins; ABC-family proteins mediated transport; Defective CFTR causes cystic fibrosis; HSF1 activation; Hedgehog ligand biogenesis; Hh mutants are degraded by ERAD; Ovarian tumor domain proteases; Attachment and Entry; Attachment and Entry; Josephin domain DUBs; Protein methylation; Translesion Syn…		16	0	3.56219e+07	4.39476e+07	2.86257e+07	5.14082e+07	5.09366e+07	4.15916e+07	4.39886e+07	4.31523e+07	High	High	High	High	High	High	High	High	1	Met-loss+Acetyl [N-Term]
Q9Y4E8	Ubiquitin carboxyl-terminal hydrolase 15 OS=Homo sapiens OX=9606 GN=USP15 PE=1 SV=3	0	314.803	61	48	319	47	981	112.3	5.22	908.01	48	protein metabolism;other metabolic processes;signal transduction;other biological processes	plasma membrane;other membranes;cytosol;mitochondrion;nucleus;other cell component	signal transduction activity or receptor binding;other molecular function	Pf00443, Pf06337, Pf14533, Pf14836	9958	ENSG00000135655	USP15	hsa:9958; Q08AL5; Q9H8G9; Q9HCA6; Q9UNP0; Q9Y4E8; Q9Y5B5	UCH proteinases; Ub-specific processing proteases; Downregulation of TGF-beta receptor signaling		3	1	1.49195e+07	1.93418e+07	1.07135e+07	2.2586e+07	2.2019e+07	1.6127e+07	1.80616e+07	2.03613e+07	High	High	High	High	High	High	High	High	1	Met-loss+Acetyl [N-Term]
Q9Y4W6	AFG3-like protein 2 OS=Homo sapiens OX=9606 GN=AFG3L2 PE=1 SV=2	0	314.075	59	49	367	49	797	88.5	8.66	1029.17	49	cell organization and biogenesis;protein metabolism;other metabolic processes;transport;developmental processes;other biological processes	other membranes;mitochondrion	other molecular function	Pf00004, Pf01434, Pf06480, Pf17862	10939	ENSG00000141385	AFG3L2	hsa:10939; Q6P1L0; Q9Y4W6	Processing of SMDT1	Ciliary landscape	2	0	1.03834e+08	1.20246e+08	5.89154e+07	1.29755e+08	8.67003e+07	5.27033e+07	6.36638e+07	1.14396e+08	High	High	High	High	High	High	High	High	1
P56192	Methionine--tRNA ligase, cytoplasmic OS=Homo sapiens OX=9606 GN=MARS1 PE=1 SV=2	0	313.943	61	41	254	41	900	101.1	6.16	796.92	41	protein metabolism;RNA metabolism OR transcription;other metabolic processes;stress response;other biological processes	cytosol;nucleus;other cell component	nucleic acid binding activity;other molecular function	Pf00043, Pf00458, Pf09334, Pf18485, Pf19303	4141	ENSG00000166986	MARS1	B3KVK7; hsa:4141; P56192; Q14895; Q53H14; Q96A15; Q96BZ0; Q9NSE0	Cytosolic tRNA aminoacylation; Selenoamino acid metabolism		2	0	3.18538e+07	3.98089e+07	2.5079e+07	5.29694e+07	5.52976e+07	4.27042e+07	4.73851e+07	3.92518e+07	High	High	High	High	High	High	High	High	1
Q15031	Probable leucine--tRNA ligase, mitochondrial OS=Homo sapiens OX=9606 GN=LARS2 PE=1 SV=2	0	313.854	56	40	278	40	903	101.9	8.22	809.34	40	protein metabolism;RNA metabolism OR transcription;other metabolic processes	mitochondrion	other molecular function	Pf00133, Pf08264	23395	ENSG00000011376	LARS2	hsa:23395; Q15031	Mitochondrial tRNA aminoacylation	Amino acid metabolism; IL-18 signaling pathway	3	0	4.67373e+07	5.26377e+07	2.64514e+07	6.12775e+07	3.78294e+07	2.50417e+07	3.01628e+07	5.33722e+07	High	High	High	High	High	High	High	High	1
P34897	Serine hydroxymethyltransferase, mitochondrial OS=Homo sapiens OX=9606 GN=SHMT2 PE=1 SV=3	0	313.095	69	31	373	30	504	56	8.53	1035.76	31	cell organization and biogenesis;protein metabolism;other metabolic processes;stress response;other biological processes	other membranes;cytosol;cytoskeleton;mitochondrion;nucleus;other cell component	nucleic acid binding activity;other molecular function	Pf00464	6472	ENSG00000182199	SHMT2	B7Z9F1; E7EQ19; E7EU43; hsa:6472; O00740; P34897; Q8N1A5	RHOG GTPase cycle; Metabolism of folate and pterines	Glycine metabolism; Vitamin B12 metabolism; Folate metabolism; One-carbon metabolism; Trans-sulfuration and one-carbon metabolism; One-carbon metabolism and related pathways; Clear cell renal cell carcinoma pathways; Metabolic reprogramming in colon cancer; Neuroinflammation and glutamatergic signaling	11	2	3.98044e+08	4.81447e+08	2.23161e+08	5.04135e+08	3.15047e+08	1.93683e+08	2.3477e+08	4.41465e+08	High	High	High	High	High	High	High	High	1
P13796	Plastin-2 OS=Homo sapiens OX=9606 GN=LCP1 PE=1 SV=6	0	312.881	87	47	348	43	627	70.2	5.43	998.85	47	cell organization and biogenesis;developmental processes;signal transduction;other biological processes	plasma membrane;other membranes;cytosol;cytoskeleton;other cell component	signal transduction activity or receptor binding;cytoskeletal activity;other molecular function	Pf00036, Pf00307	3936	ENSG00000136167	LCP1	B2R613; B4DUA0; hsa:3936; P13796; Q5TBN4	Gene and protein expression by JAK-STAT signaling after Interleukin-12 stimulation		1	4	9.11376e+07	1.13735e+08	7.95597e+07	1.45604e+08	1.38498e+08	1.01347e+08	1.15663e+08	1.14473e+08	High	High	High	High	High	High	High	High	1
Q13200	26S proteasome non-ATPase regulatory subunit 2 OS=Homo sapiens OX=9606 GN=PSMD2 PE=1 SV=3	0	311.198	61	44	263	44	908	100.1	5.2	758.14	44	cell-cell signaling;cell organization and biogenesis;protein metabolism;other metabolic processes;stress response;transport;signal transduction;other biological processes	non-structural extracellular;cytosol;nucleus;other cell component	enzyme regulator activity	Pf01851, Pf17781, Pf18051	5708	ENSG00000175166	PSMD2	B4DX07; B4DXY1; E7EW34; E9PCS3; hsa:5708; Q12932; Q13200; Q15321; Q53XQ4; Q96I12	Separation of Sister Chromatids; The role of GTSE1 in G2/M progression after G2 checkpoint; ER-Phagosome pathway; Neutrophil degranulation; Regulation of PTEN stability and activity; Asymmetric localization of PCP proteins; Degradation of DVL; FCERI mediated NF-kB activation; Downstream TCR signaling; Cdc20:Phospho-APC/C mediated degradation of Cyclin A; ABC-family proteins mediated transport; De…	Proteasome degradation; Alzheimer's disease and miRNA effects; TNF-alpha signaling pathway; Parkin-ubiquitin proteasomal system pathway; Alzheimer's disease	63	0	2.58364e+07	3.09105e+07	1.99071e+07	3.67042e+07	3.96625e+07	3.04117e+07	3.08563e+07	3.0495e+07	High	High	High	High	High	High	High	High	1
P22314	Ubiquitin-like modifier-activating enzyme 1 OS=Homo sapiens OX=9606 GN=UBA1 PE=1 SV=3	0	310.848	58	41	276	41	1058	117.8	5.76	871.7	41	protein metabolism;other metabolic processes;stress response	cytosol;mitochondrion;nucleus;other cell component	other molecular function	Pf00899, Pf09358, Pf10585, Pf16190, Pf16191	7317	ENSG00000130985	UBA1	hsa:7317; P22314; Q5JRR8; Q96E13	Synthesis of active ubiquitin: roles of E1 and E2 enzymes; Antigen processing: Ubiquitination & Proteasome degradation	Proteasome degradation; Parkin-ubiquitin proteasomal system pathway; Parkinson's disease pathway	5	0	3.11186e+07	3.9143e+07	2.51463e+07	4.58373e+07	4.04407e+07	3.45731e+07	3.68499e+07	3.54372e+07	High	High	High	High	High	High	High	High	1
P31930	Cytochrome b-c1 complex subunit 1, mitochondrial OS=Homo sapiens OX=9606 GN=UQCRC1 PE=1 SV=3	0	310.211	65	25	305	25	480	52.6	6.37	982.56	25	other metabolic processes;transport;other biological processes	other membranes;mitochondrion	transporter activity;other molecular function	Pf00675, Pf05193	7384	ENSG00000010256	UQCRC1	B2R7R8; hsa:7384; P31930; Q96DD2	Respiratory electron transport	Electron transport chain: OXPHOS system in mitochondria; Nonalcoholic fatty liver disease; Mitochondrial complex III assembly	4	0	2.1031e+08	2.66373e+08	1.14113e+08	2.51989e+08	1.75809e+08	1.11047e+08	1.25257e+08	2.41229e+08	High	High	High	High	High	High	High	High	1
P49748	Very long-chain specific acyl-CoA dehydrogenase, mitochondrial OS=Homo sapiens OX=9606 GN=ACADVL PE=1 SV=1	0	309.813	70	40	345	40	655	70.3	8.75	962.56	40	other metabolic processes;stress response;signal transduction;other biological processes	other membranes;mitochondrion;nucleus	other molecular function	Pf00441, Pf02770, Pf02771	37	ENSG00000072778	ACADVL	B4DEB6; F5H2A9; hsa:37; O76056; P49748; Q8WUL0	XBP1(S) activates chaperone genes; Beta oxidation of palmitoyl-CoA to myristoyl-CoA	Fatty acid beta-oxidation; Mitochondrial long chain fatty acid beta-oxidation	4	0	1.51589e+08	1.76575e+08	9.20252e+07	1.94556e+08	1.23618e+08	7.61886e+07	9.24841e+07	1.66087e+08	High	High	High	High	High	High	High	High	1
P06744	Glucose-6-phosphate isomerase OS=Homo sapiens OX=9606 GN=GPI PE=1 SV=4	0	305.858	62	30	309	30	558	63.1	8.32	922.26	30	other metabolic processes;transport;signal transduction;other biological processes	non-structural extracellular;plasma membrane;other membranes;cytosol;nucleus;other cell component	signal transduction activity or receptor binding;other molecular function	Pf00342	2821	ENSG00000105220	GPI	B4DG39; hsa:2821; P06744; Q9BRD3; Q9BSK5; Q9UHE6	Neutrophil degranulation; TP53 Regulates Metabolic Genes; Glycolysis; Gluconeogenesis	Cori cycle; Clear cell renal cell carcinoma pathways; Metabolic reprogramming in colon cancer; Aerobic glycolysis; Glycolysis and gluconeogenesis	9	0	8.66681e+07	1.11098e+08	7.30077e+07	1.38594e+08	1.25968e+08	1.01867e+08	1.06828e+08	1.00636e+08	High	High	High	High	High	High	High	High	1
Q99832	T-complex protein 1 subunit eta OS=Homo sapiens OX=9606 GN=CCT7 PE=1 SV=2	0	305.431	75	35	285	35	543	59.3	7.65	832.32	35	transport;other biological processes	cytosol;cytoskeleton;other cell component	other molecular function	Pf00118	10574	ENSG00000135624	CCT7	A8K7E6; A8MWI8; B7WNW9; B7Z4T9; B7Z4Z7; hsa:10574; O14871; Q6FI26; Q99832	Formation of tubulin folding intermediates by CCT/TriC; RHOBTB1 GTPase cycle; Association of TriC/CCT with target proteins during biosynthesis; RHOBTB2 GTPase cycle; Prefoldin mediated transfer of substrate to CCT/TriC; Cooperation of PDCL (PhLP1) and TRiC/CCT in G-protein beta folding; Folding of actin by CCT/TriC	VEGFA-VEGFR2 signaling pathway; 16p11.2 proximal deletion syndrome	9	0	8.4375e+07	1.07844e+08	6.50462e+07	1.361e+08	1.28467e+08	1.09315e+08	1.0612e+08	103711598	High	High	High	High	High	High	High	High	1	Met-loss [N-Term]; Acetyl [N-Term]
P02549	Spectrin alpha chain, erythrocytic 1 OS=Homo sapiens OX=9606 GN=SPTA1 PE=1 SV=5	0	305.293	32	52	215	52	2419	279.8	5.05	632.08	52	cell organization and biogenesis;other metabolic processes;transport;developmental processes;signal transduction;other biological processes	plasma membrane;other membranes;cytosol;cytoskeleton;other cell component	cytoskeletal activity;other molecular function	Pf00018, Pf00435, Pf08726	6708	ENSG00000163554	SPTA1	hsa:6708; P02549; Q15514; Q5VYL1; Q5VYL2; Q6LDY5	COPI-mediated anterograde transport; RAF/MAP kinase cascade; NCAM signaling for neurite out-growth; Interaction between L1 and Ankyrins		4	0	1.25948e+07	1.08854e+07	9.47609e+06	1.75737e+07	1.42223e+07	1.15044e+07	1.1708e+07	1.11164e+07	High	High	High	High	High	High	High	High	1
Q00013	55 kDa erythrocyte membrane protein OS=Homo sapiens OX=9606 GN=MPP1 PE=1 SV=2	0	305.177	77	30	294	30	466	52.3	7.37	972.25	30	other metabolic processes;signal transduction;other biological processes	plasma membrane;other membranes;cytoskeleton;other cell component	kinase activity	Pf00018, Pf00595, Pf00625	4354	ENSG00000130830	MPP1	B4DZV5; G3XAI1; hsa:4354; Q00013; Q2TSB6; Q5J7V5	Sensory processing of sound by outer hair cells of the cochlea	MECP2 and associated Rett syndrome	2	0	5.67857e+07	7.90177e+07	5.23781e+07	1.41895e+08	8.06696e+07	5.91686e+07	6.01597e+07	7.40948e+07	High	High	High	High	High	High	High	High	1
P14625	Endoplasmin OS=Homo sapiens OX=9606 GN=HSP90B1 PE=1 SV=1	0	304.312	55	44	324	42	803	92.4	4.84	998.8	44	cell organization and biogenesis;protein metabolism;other metabolic processes;stress response;transport;signal transduction;other biological processes	non-structural extracellular;other membranes;cytosol;ER/Golgi;other cell component	signal transduction activity or receptor binding;nucleic acid binding activity;other molecular function	Pf00183, Pf02518	7184	ENSG00000166598	HSP90B1	hsa:7184; P14625; Q96A97	Trafficking and processing of endosomal TLR; Regulation of Insulin-like Growth Factor (IGF) transport and uptake by Insulin-like Growth Factor Binding Proteins (IGFBPs); Post-translational protein phosphorylation; Interleukin-4 and Interleukin-13 signaling; Scavenging by Class A Receptors; ATF6 (ATF6-alpha) activates chaperone genes	Photodynamic therapy-induced unfolded protein response; Focal adhesion: PI3K-Akt-mTOR-signaling pathway; Prion disease pathway; PI3K-Akt signaling pathway; Sudden infant death syndrome (SIDS) susceptibility pathways	11	0	5.56235e+07	6.6367e+07	3.93879e+07	8.06605e+07	6.40167e+07	3.68901e+07	5.55877e+07	5.1865e+07	High	High	High	High	High	High	High	High	1
Q5JSL3	Dedicator of cytokinesis protein 11 OS=Homo sapiens OX=9606 GN=DOCK11 PE=1 SV=2	0	304.025	35	54	277	52	2073	237.5	7.74	628.66	54	stress response;developmental processes;signal transduction;other biological processes	cytosol	enzyme regulator activity	Pf00169, Pf06920, Pf11878, Pf14429	139818	ENSG00000147251	DOCK11	A6NMF0; hsa:139818; Q5JSL3; Q66M66; Q6ZUJ5; Q86VU8; Q96MN3	CDC42 GTPase cycle; RAC1 GTPase cycle; Factors involved in megakaryocyte development and platelet production		3	2	3.64609e+07	4.03026e+07	2.22349e+07	4.48201e+07	3.57747e+07	2.26392e+07	2.96668e+07	3.94311e+07	High	High	High	High	High	High	High	High	1
Q09666	Neuroblast differentiation-associated protein AHNAK OS=Homo sapiens OX=9606 GN=AHNAK PE=1 SV=2	0	302.609	31	60	230	60	5890	628.7	6.15	566.13	60	other biological processes	non-structural extracellular;plasma membrane;other membranes;cytosol;cytoskeleton;nucleus;other cell component	other molecular function		79026	ENSG00000124942	AHNAK	A1A586; hsa:79026; Q09666			0	0	5.58876e+06	8.2773e+06	5.5111e+06	1.36859e+07	1.28962e+07	1.28803e+07	9.84098e+06	1.16921e+07	High	High	High	High	High	High	High	High	1
P55884	Eukaryotic translation initiation factor 3 subunit B OS=Homo sapiens OX=9606 GN=EIF3B PE=1 SV=3	0	302.531	58	37	302	37	814	92.4	5	903.01	37	cell organization and biogenesis;protein metabolism;other metabolic processes;other biological processes	cytosol;translational apparatus;other cell component	nucleic acid binding activity;other molecular function	Pf00076, Pf08662	8662	ENSG00000106263	EIF3B	A4D208; hsa:8662; P55884; Q2NL77; Q9UMF9	L13a-mediated translational silencing of Ceruloplasmin expression; Translation initiation complex formation; Formation of a pool of free 40S subunits; Formation of the ternary complex, and subsequently, the 43S complex; Ribosomal scanning and start codon recognition; GTP hydrolysis and joining of the 60S ribosomal subunit	Translation factors; nsp1 from SARS-CoV-2 inhibits translation initiation in the host cell	8	0	3.44472e+07	4.41974e+07	3.17218e+07	4.84821e+07	5.07089e+07	4.38218e+07	3.94214e+07	3.65455e+07	High	High	High	High	High	High	High	High	1	Acetyl [N-Term]
P23921	Ribonucleoside-diphosphate reductase large subunit OS=Homo sapiens OX=9606 GN=RRM1 PE=1 SV=1	0	301.742	64	37	281	37	792	90	7.15	916.51	37	cell cycle OR cell proliferation;cell organization and biogenesis;other metabolic processes;developmental processes;other biological processes	cytosol;nucleus;other cell component	other molecular function	Pf00317, Pf02867, Pf03477	6240	ENSG00000167325	RRM1	hsa:6240; P23921; Q9UNN2	Interconversion of nucleotide di- and triphosphates	Fluoropyrimidine activity; Retinoblastoma gene in cancer; Pyrimidine metabolism; Nucleotide metabolism	5	0	1.6227e+07	2.18461e+07	1.27595e+07	2.64284e+07	2.14595e+07	1.97956e+07	2.07733e+07	2.07988e+07	High	High	High	High	High	High	High	High	1
Q13423	NAD(P) transhydrogenase, mitochondrial OS=Homo sapiens OX=9606 GN=NNT PE=1 SV=3	0	301.705	44	43	326	43	1086	113.8	8.09	936.67	43	other metabolic processes;transport;other biological processes	other membranes;mitochondrion	transporter activity;other molecular function	Pf01262, Pf02233, Pf05222, Pf12769	23530	ENSG00000112992	NNT	hsa:23530; Q13423; Q16796; Q2TB60; Q8N3V4	Citric acid cycle (TCA cycle)		1	0	1.31268e+08	1.51078e+08	7.52637e+07	1.57743e+08	1.04912e+08	5.89095e+07	7.3344e+07	1.41629e+08	High	High	High	High	High	High	High	High	1
Q5VYK3	Proteasome adapter and scaffold protein ECM29 OS=Homo sapiens OX=9606 GN=ECPAS PE=1 SV=2	0	301.05	39	51	273	51	1845	204.2	7.12	708.48	51	cell organization and biogenesis;protein metabolism;other metabolic processes;stress response	cytoskeleton;ER/Golgi;nucleus;other cytoplasmic organelle;other cell component	other molecular function	Pf13001		ENSG00000136813	ECPAS	O15074; Q5VYK3; Q8WU82			0	0	1.61275e+07	1.84824e+07	1.21357e+07	2.44242e+07	1.82641e+07	1.51017e+07	1.59306e+07	1.80369e+07	High	High	High	High	High	High	High	High	1
P40227	T-complex protein 1 subunit zeta OS=Homo sapiens OX=9606 GN=CCT6A PE=1 SV=3	0	298.768	77	37	327	31	531	58	6.68	982.54	37	other biological processes	cytosol;cytoskeleton;other cell component	other molecular function	Pf00118	908	ENSG00000146731	CCT6A	A6NCD2; hsa:908; P40227; Q3KP28; Q75LP4; Q96S46	Cooperation of PDCL (PhLP1) and TRiC/CCT in G-protein beta folding; Formation of tubulin folding intermediates by CCT/TriC; Association of TriC/CCT with target proteins during biosynthesis; Prefoldin mediated transfer of substrate to CCT/TriC; RHOBTB2 GTPase cycle; Folding of actin by CCT/TriC	16p11.2 proximal deletion syndrome	7	6	7.98207e+07	1.02394e+08	6.3837e+07	1.23827e+08	1.14374e+08	9.20038e+07	9.47189e+07	9.71387e+07	High	High	High	High	High	High	High	High	1
Q6PI48	Aspartate--tRNA ligase, mitochondrial OS=Homo sapiens OX=9606 GN=DARS2 PE=1 SV=1	0	296.819	66	35	320	35	645	73.5	8.02	881.45	35	protein metabolism;RNA metabolism OR transcription;other metabolic processes	mitochondrion;nucleus	nucleic acid binding activity;other molecular function	Pf00152, Pf01336, Pf02938	55157	ENSG00000117593	DARS2	hsa:55157; Q6PI48	Mitochondrial tRNA aminoacylation		1	0	8.60661e+07	1.03859e+08	4.87428e+07	1.1176e+08	7.66211e+07	4.77553e+07	5.40807e+07	1.0181e+08	High	High	High	High	High	High	High	High	1
O95202	Mitochondrial proton/calcium exchanger protein OS=Homo sapiens OX=9606 GN=LETM1 PE=1 SV=1	0	295.134	56	36	277	36	739	83.3	6.7	935.08	36	cell organization and biogenesis;transport;other biological processes	other membranes;mitochondrion	transporter activity;translation activity;other molecular function	Pf07766	3954	ENSG00000168924	LETM1	B4DED2; hsa:3954; O95202; Q9UF65	RHOG GTPase cycle; Mitochondrial calcium ion transport		2	0	9.29973e+07	1.03233e+08	5.13452e+07	1.19101e+08	7.61322e+07	4.93128e+07	5.14036e+07	1.03695e+08	High	High	High	High	High	High	High	High	1
P55084	Trifunctional enzyme subunit beta, mitochondrial OS=Homo sapiens OX=9606 GN=HADHB PE=1 SV=3	0	294.429	67	30	319	30	474	51.3	9.41	968.88	30	other metabolic processes	other membranes;mitochondrion;ER/Golgi	other molecular function	Pf00108, Pf02803	3032	ENSG00000138029	HADHB	B2RB16; B4E2W0; hsa:3032; O14969; P55084; Q53TA6; Q96C77; Q9H3F5; Q9T2V8	mitochondrial fatty acid beta-oxidation of unsaturated fatty acids; Beta oxidation of decanoyl-CoA to octanoyl-CoA-CoA; Beta oxidation of octanoyl-CoA to hexanoyl-CoA; Acyl chain remodeling of CL; Beta oxidation of hexanoyl-CoA to butanoyl-CoA; Beta oxidation of myristoyl-CoA to lauroyl-CoA; Beta oxidation of lauroyl-CoA to decanoyl-CoA-CoA; Beta oxidation of palmitoyl-CoA to myristoyl-CoA	Fatty acid beta-oxidation; Valproic acid pathway; Sudden infant death syndrome (SIDS) susceptibility pathways	11	0	2.46884e+08	2.87493e+08	1.48604e+08	3.15928e+08	2.05613e+08	1.27004e+08	1.54891e+08	2.74444e+08	High	High	High	High	High	High	High	High	1
P55196	Afadin OS=Homo sapiens OX=9606 GN=AFDN PE=1 SV=3	0	294.382	36	47	272	47	1824	206.7	6.47	771.77	47	cell adhesion;cell-cell signaling;cell organization and biogenesis;signal transduction;other biological processes	plasma membrane;other membranes;cytosol;nucleus;other cell component	cytoskeletal activity;other molecular function	Pf00498, Pf00595, Pf00788, Pf01843	4301	ENSG00000130396	AFDN	hsa:4301; O75087; O75088; O75089; P55196; Q59FP0; Q5TIG6; Q5TIG7; Q9NSN7; Q9NU92		VEGFA-VEGFR2 signaling pathway; Ras signaling; 1q21.1 copy number variation syndrome	3	0	1.06303e+07	1.45812e+07	9.99483e+06	1.95035e+07	1.83103e+07	1.35267e+07	1.60203e+07	3.50225e+07	High	High	High	High	High	High	High	High	1
P00367	Glutamate dehydrogenase 1, mitochondrial OS=Homo sapiens OX=9606 GN=GLUD1 PE=1 SV=2	0	294.101	70	34	344	12	558	61.4	7.8	976.51	34	other metabolic processes;other biological processes	mitochondrion;ER/Golgi;other cell component	other molecular function	Pf00208, Pf02812	2746	ENSG00000148672	GLUD1	B3KV55; B4DGN5; hsa:2746; P00367; Q5TBU3	Transcriptional activation of mitochondrial biogenesis; Glutamate and glutamine metabolism	VEGFA-VEGFR2 signaling pathway; Amino acid metabolism; Metabolic reprogramming in colon cancer; 22q11.2 copy number variation syndrome; Amino acid metabolism pathway excerpt: histidine catabolism extension	7	26	1.5886e+08	1.92568e+08	8.96928e+07	2.09126e+08	1.40424e+08	8.71191e+07	9.90678e+07	1.79563e+08	High	High	High	High	High	High	High	High	1
P63010	AP-2 complex subunit beta OS=Homo sapiens OX=9606 GN=AP2B1 PE=1 SV=1	0	293.945	57	42	326	27	937	104.5	5.38	911.89	42	cell-cell signaling;cell organization and biogenesis;protein metabolism;other metabolic processes;transport;developmental processes;signal transduction;other biological processes	plasma membrane;other membranes;cytosol;other cytoplasmic organelle;other cell component	other molecular function	Pf01602, Pf02883, Pf09066	163	ENSG00000006125	AP2B1	A6NJP3; hsa:163; P21851; P63010; Q7Z451; Q96J19	Recycling pathway of L1; Cargo recognition for clathrin-mediated endocytosis; MHC class II antigen presentation; Potential therapeutics for SARS; EPH-ephrin mediated repulsion of cells; WNT5A-dependent internalization of FZD4; Retrograde neurotrophin signalling; LDL clearance; Nef Mediated CD4 Down-regulation; Nef Mediated CD8 Down-regulation; WNT5A-dependent internalization of FZD2, FZD5 and ROR…	Synaptic vesicle pathway; GABA receptor signaling; EGF/EGFR signaling pathway; Fragile X syndrome; mBDNF and proBDNF regulation of GABA neurotransmission	18	14	3.1088e+07	3.86136e+07	2.60703e+07	4.92536e+07	3.99511e+07	3.15811e+07	3.87333e+07	3.47624e+07	High	High	High	High	High	High	High	High	1
P26639	Threonine--tRNA ligase 1, cytoplasmic OS=Homo sapiens OX=9606 GN=TARS1 PE=1 SV=3	0	292.754	66	42	324	42	723	83.4	6.67	914.98	42	protein metabolism;RNA metabolism OR transcription;other metabolic processes	cytosol	nucleic acid binding activity;other molecular function	Pf00587, Pf02824, Pf03129, Pf07973	6897	ENSG00000113407	TARS1	A8K8I1; B4DEG8; hsa:6897; P26639; Q96FP5; Q9BWA6	Cytosolic tRNA aminoacylation		1	0	4.82444e+07	6.00155e+07	4.29264e+07	7.09733e+07	7.10417e+07	5.7687e+07	6.35828e+07	5.53469e+07	High	High	High	High	High	High	High	High	1
P11586	C-1-tetrahydrofolate synthase, cytoplasmic OS=Homo sapiens OX=9606 GN=MTHFD1 PE=1 SV=3	0	290.356	64	43	308	42	935	101.5	7.3	834.13	43											0	1	2.2421e+07	3.0767e+07	1.83943e+07	3.44808e+07	3.28229e+07	2.48061e+07	2.72415e+07	2.67433e+07	High	High	High	High	High	High	High	High	1	Met-loss [N-Term]
Q9HCC0	Methylcrotonoyl-CoA carboxylase beta chain, mitochondrial OS=Homo sapiens OX=9606 GN=MCCC2 PE=1 SV=1	0	289.815	74	32	231	32	563	61.3	7.68	687.14	32	other metabolic processes	cytosol;mitochondrion;other cell component	other molecular function	Pf01039	64087	ENSG00000131844	MCCC2	A6NIY9; hsa:64087; Q96C27; Q9HCC0; Q9Y4L7	Biotin transport and metabolism; Defective HLCS causes multiple carboxylase deficiency; Branched-chain amino acid catabolism		3	0	4.73746e+07	5.5082e+07	2.54889e+07	5.78196e+07	3.7722e+07	2.39196e+07	2.93866e+07	5.12367e+07	High	High	High	High	High	High	High	High	1
P04181	Ornithine aminotransferase, mitochondrial OS=Homo sapiens OX=9606 GN=OAT PE=1 SV=1	0	287.114	77	24	270	24	439	48.5	7.03	858.93	24	other metabolic processes;other biological processes	mitochondrion;nucleus;other cell component	other molecular function	Pf00202	4942	ENSG00000065154	OAT	D3DRF0; hsa:4942; P04181; Q16068; Q16069; Q68CS0; Q6IAV9; Q9UD03	Glutamate and glutamine metabolism	Amino acid metabolism; 22q11.2 copy number variation syndrome	3	0	1.98424e+08	2.27998e+08	1.02757e+08	2.48e+08	1.32687e+08	8.8381e+07	1.00252e+08	2.04973e+08	High	High	High	High	High	High	High	High	1
O14980	Exportin-1 OS=Homo sapiens OX=9606 GN=XPO1 PE=1 SV=1	0	286.633	50	43	304	43	1071	123.3	6.06	841.41	43	cell cycle OR cell proliferation;cell organization and biogenesis;transport;other biological processes	other membranes;cytosol;nucleus;other cell component	nucleic acid binding activity;other molecular function	Pf03810, Pf08389, Pf08767, Pf18777, Pf18784, Pf18787	7514	ENSG00000082898	XPO1	A6NL14; A8K1K5; D6W5E2; hsa:7514; O14980; Q63HP8; Q68CP3; Q99433	Separation of Sister Chromatids; Resolution of Sister Chromatid Cohesion; RHO GTPases Activate Formins; EML4 and NUDC in mitotic spindle formation; Amplification of signal from unattached kinetochores via a MAD2 inhibitory signal; MAPK6/MAPK4 signaling; Rev-mediated nuclear export of HIV RNA; NEP/NS2 Interacts with the Cellular Export Machinery; Heme signaling; Deactivation of the beta-catenin tr…	eIF5A regulation in response to inhibition of the nuclear export system; 22q11.2 copy number variation syndrome	17	0	2.36585e+07	3.01078e+07	1.80847e+07	3.60591e+07	3.05105e+07	2.71701e+07	2.71522e+07	2.61452e+07	High	High	High	High	High	High	High	High	1	Met-loss [N-Term]
O75083	WD repeat-containing protein 1 OS=Homo sapiens OX=9606 GN=WDR1 PE=1 SV=4	0	286.401	80	36	276	36	606	66.2	6.65	870.86	36	cell organization and biogenesis;transport;developmental processes;other biological processes	non-structural extracellular;plasma membrane;other membranes;cytosol;cytoskeleton;other cell component	cytoskeletal activity	Pf00400	9948	ENSG00000071127	WDR1	A8K6E9; A8MPU4; hsa:9948; O75083; O75313; Q8N6E5; Q9UG05; Q9UG78; Q9UQE0	Platelet degranulation	Hypertrophy model	2	0	4.10123e+07	5.33736e+07	3.16128e+07	6.43747e+07	5.83899e+07	4.37129e+07	5.27714e+07	3.66392e+07	High	High	High	High	High	High	High	High	1
P50990	T-complex protein 1 subunit theta OS=Homo sapiens OX=9606 GN=CCT8 PE=1 SV=4	0	285.536	83	44	340	44	548	59.6	5.6	957.22	44	cell organization and biogenesis;transport;other biological processes	non-structural extracellular;cytosol;cytoskeleton;nucleus;other cytoplasmic organelle;other cell component	other molecular function	Pf00118	10694	ENSG00000156261	CCT8	A6NN54; B4DEM7; B4DQH4; hsa:10694; P50990; Q4VBP8	Neutrophil degranulation; Association of TriC/CCT with target proteins during biosynthesis; Prefoldin mediated transfer of substrate to CCT/TriC; Formation of tubulin folding intermediates by CCT/TriC; BBSome-mediated cargo-targeting to cilium; Cooperation of PDCL (PhLP1) and TRiC/CCT in G-protein beta folding; Folding of actin by CCT/TriC	16p11.2 proximal deletion syndrome	8	0	1.4274e+08	1.76058e+08	1.17774e+08	2.12294e+08	2.05085e+08	1.61529e+08	1.66097e+08	1.60741e+08	High	High	High	High	High	High	High	High	1	Met-loss+Acetyl [N-Term]
P35241	Radixin OS=Homo sapiens OX=9606 GN=RDX PE=1 SV=1	0	284.966	63	37	357	22	583	68.5	6.37	979.62	37	cell organization and biogenesis;signal transduction;other biological processes	plasma membrane;other membranes;cytoskeleton;other cell component	cytoskeletal activity;other molecular function	Pf00373, Pf00769, Pf09379, Pf09380	5962	ENSG00000137710	RDX	A7YIJ8; A7YIK0; A7YIK3; B7Z9U6; F5H1A7; hsa:5962; P35241; Q86Y61	Recycling pathway of L1; Sensory processing of sound by outer hair cells of the cochlea; Sensory processing of sound by inner hair cells of the cochlea	Regulation of actin cytoskeleton	4	0	1.78175e+07	1.89439e+07	1.33001e+07	2.48128e+07	2.04434e+07	1.43686e+07	1.8594e+07	1.65889e+07	High	High	High	High	High	High	High	High	1
Q6UB35	Monofunctional C1-tetrahydrofolate synthase, mitochondrial OS=Homo sapiens OX=9606 GN=MTHFD1L PE=1 SV=1	0	284.875	60	41	280	40	978	105.7	8.06	756.61	41	other metabolic processes;developmental processes	cytosol;mitochondrion	other molecular function	Pf00763, Pf01268, Pf02882	25902	ENSG00000120254	MTHFD1L	hsa:25902; Q2TBF3; Q6UB35; Q8WVW0; Q96HG8; Q9H789; Q9UFU8	Metabolism of folate and pterines	One-carbon metabolism; Trans-sulfuration and one-carbon metabolism	3	0	4.48036e+07	4.92737e+07	2.36643e+07	5.32928e+07	3.43697e+07	2.1175e+07	2.49828e+07	4.71201e+07	High	High	High	High	High	High	High	High	1
P21980	Protein-glutamine gamma-glutamyltransferase 2 OS=Homo sapiens OX=9606 GN=TGM2 PE=1 SV=2	0	284.346	62	35	259	35	687	77.3	5.22	785.17	35	cell organization and biogenesis;protein metabolism;other metabolic processes;transport;developmental processes;signal transduction;other biological processes	extracellular matrix;plasma membrane;other membranes;cytosol;mitochondrion;ER/Golgi;nucleus;other cell component	other molecular function	Pf00868, Pf00927, Pf01841	7052	ENSG00000198959	TGM2	E1P5V9; hsa:7052; P21980; Q16436; Q6B838; Q9BTN7; Q9H035; Q9UH35		IL-18 signaling pathway	1	0	3.6249e+07	5.05088e+07	2.37492e+07	5.55382e+07	4.30182e+07	3.58441e+07	3.87078e+07	4.42086e+07	High	High	High	High	High	High	High	High	1	Met-loss+Acetyl [N-Term]
P30101	Protein disulfide-isomerase A3 OS=Homo sapiens OX=9606 GN=PDIA3 PE=1 SV=4	0	280.993	63	34	279	34	505	56.7	6.35	885.17	34	protein metabolism;stress response;other biological processes	non-structural extracellular;other membranes;ER/Golgi;other cytoplasmic organelle;other cell component	other molecular function	Pf00085, Pf13848	2923	ENSG00000167004	PDIA3	hsa:2923; P30101; Q13453; Q14255; Q8IYF8; Q9UMU7	ER-Phagosome pathway; Antigen Presentation: Folding, assembly and peptide loading of class I MHC; Calnexin/calreticulin cycle	Prion disease pathway	4	0	5.11726e+07	6.29622e+07	4.3692e+07	7.90577e+07	5.78688e+07	3.68499e+07	5.3891e+07	4.91694e+07	High	High	High	High	High	High	High	High	1
Q9H0H5	Rac GTPase-activating protein 1 OS=Homo sapiens OX=9606 GN=RACGAP1 PE=1 SV=1	0	280.143	65	36	281	36	632	71	8.88	765.96	36	cell cycle OR cell proliferation;cell organization and biogenesis;transport;developmental processes;signal transduction;other biological processes	plasma membrane;other membranes;cytosol;cytoskeleton;nucleus;other cell component	enzyme regulator activity;cytoskeletal activity;other molecular function	Pf00130, Pf00620	29127	ENSG00000161800	RACGAP1	hsa:29127; Q6PJ26; Q9H0H5; Q9NWN2; Q9P250; Q9P2W2	COPI-dependent Golgi-to-ER retrograde traffic; MHC class II antigen presentation; Kinesins; RHOA GTPase cycle; CDC42 GTPase cycle; RAC1 GTPase cycle; RAC3 GTPase cycle; RHOB GTPase cycle; RHOC GTPase cycle; RAC2 GTPase cycle; RHOD GTPase cycle	S1P receptor signal transduction; Wnt signaling pathway and pluripotency	13	0	9.02449e+07	1.10794e+08	7.90664e+07	1.12318e+08	9.33031e+07	7.61803e+07	1.00701e+08	1.10728e+08	High	High	High	High	High	High	High	High	1	Acetyl [N-Term]
Q8NE71	ATP-binding cassette sub-family F member 1 OS=Homo sapiens OX=9606 GN=ABCF1 PE=1 SV=2	0	279.774	52	36	240	36	845	95.9	6.8	779.81	36	protein metabolism;other metabolic processes;stress response;transport;other biological processes	cytosol;translational apparatus;nucleus;other cell component	transporter activity;translation activity;nucleic acid binding activity;other molecular function	Pf00005	23	ENSG00000204574; ENSG00000206490; ENSG00000225989; ENSG00000231129; ENSG00000232169; ENSG00000236149; ENSG00000236342	ABCF1	A2BF75; hsa:23; O14897; Q69YP6; Q8NE71	ABC-family proteins mediated transport	IL-18 signaling pathway	2	0	1.92669e+07	3.13625e+07	1.91703e+07	3.76504e+07	2.92877e+07	2.73592e+07	3.09838e+07	2.92682e+07	High	High	High	High	High	High	High	High	1
O94832	Unconventional myosin-Id OS=Homo sapiens OX=9606 GN=MYO1D PE=1 SV=2	0	278.192	51	46	267	45	1006	116.1	9.39	649.28	46	cell organization and biogenesis;transport;developmental processes;other biological processes	plasma membrane;other membranes;cytosol;cytoskeleton;ER/Golgi;other cytoplasmic organelle;other cell component	cytoskeletal activity;other molecular function	Pf00063, Pf00612, Pf06017	4642	ENSG00000176658	MYO1D	A6H8V3; hsa:4642; O94832; Q8NHP9			0	1	2.08344e+07	2.40813e+07	1.67504e+07	3.06067e+07	2.84057e+07	1.99499e+07	2.49868e+07	2.29457e+07	High	High	High	High	High	High	High	High	1	Met-loss+Acetyl [N-Term]
P11413	Glucose-6-phosphate 1-dehydrogenase OS=Homo sapiens OX=9606 GN=G6PD PE=1 SV=4	0	277.375	80	38	291	38	515	59.2	6.84	821.67	38	other metabolic processes;stress response;developmental processes;other biological processes	plasma membrane;other membranes;cytosol;cytoskeleton;nucleus;other cell component	other molecular function	Pf00479, Pf02781	2539	ENSG00000160211	G6PD	D3DWX9; hsa:2539; P11413; Q16000; Q16765; Q8IU70; Q8IU88; Q8IUA6; Q96PQ2	TP53 Regulates Metabolic Genes; Pentose phosphate pathway	Glutathione metabolism; Pentose phosphate metabolism; Cori cycle; Vitamin D receptor pathway; Nuclear receptors meta-pathway; NRF2 pathway; ATM signaling in development and disease ; Metabolic reprogramming in colon cancer; Vitamin D-sensitive calcium signaling in depression; NAD metabolism in oncogene-induced senescence and mitochondrial dysfunction-associated senescence; Glycolysis in senescenc…	14	0	7.6207e+07	9.70125e+07	5.47991e+07	1.11017e+08	1.02045e+08	7.42815e+07	8.11223e+07	8.8115e+07	High	High	High	High	High	High	High	High	1	Met-loss+Acetyl [N-Term]
P33176	Kinesin-1 heavy chain OS=Homo sapiens OX=9606 GN=KIF5B PE=1 SV=1	0	276.258	58	43	284	34	963	109.6	6.51	803.53	43	cell organization and biogenesis;stress response;transport;developmental processes;other biological processes	cytosol;cytoskeleton;other cell component	cytoskeletal activity;other molecular function	Pf00225	3799	ENSG00000170759	KIF5B	A0AVB2; hsa:3799; P33176; Q5VZ85	COPI-dependent Golgi-to-ER retrograde traffic; MHC class II antigen presentation; Kinesins; Signaling by ALK fusions and activated point mutants; Insulin processing; Nuclear events stimulated by ALK signaling in cancer; RHO GTPases activate KTN1	Alzheimer's disease and miRNA effects; Envelope proteins and their potential roles in EDMD physiopathology; Insulin signaling; CCL18 signaling pathway; Alzheimer's disease	12	10	1.44719e+07	1.84202e+07	1.13294e+07	2.75798e+07	2.15358e+07	1.64444e+07	1.82605e+07	1.7733e+07	High	High	High	High	High	High	High	High	1	Met-loss+Acetyl [N-Term]
P50991	T-complex protein 1 subunit delta OS=Homo sapiens OX=9606 GN=CCT4 PE=1 SV=4	0	276.034	73	32	301	31	539	57.9	7.83	847.39	32	transport;other biological processes	cytosol;cytoskeleton;nucleus;other cell component	other molecular function	Pf00118	10575	ENSG00000115484	CCT4	B2R6I3; B7Z8B1; F5H5W3; hsa:10575; O14870; P50991; Q53QP9; Q96C51	Formation of tubulin folding intermediates by CCT/TriC; Association of TriC/CCT with target proteins during biosynthesis; Prefoldin mediated transfer of substrate to CCT/TriC; Cooperation of PDCL (PhLP1) and TRiC/CCT in G-protein beta folding; BBSome-mediated cargo-targeting to cilium; Folding of actin by CCT/TriC	16p11.2 proximal deletion syndrome	7	0	8.32741e+07	1.0639e+08	6.70893e+07	1.25997e+08	1.19187e+08	1.01106e+08	1.00067e+08	9.69962e+07	High	High	High	High	High	High	High	High	1
P54136	Arginine--tRNA ligase, cytoplasmic OS=Homo sapiens OX=9606 GN=RARS1 PE=1 SV=2	0	275.951	65	40	291	40	660	75.3	6.68	777.48	40	protein metabolism;RNA metabolism OR transcription;other metabolic processes	cytosol;nucleus;other cell component	nucleic acid binding activity;other molecular function	Pf00750, Pf03485, Pf05746	5917	ENSG00000113643	RARS1	B2RBS9; hsa:5917; P54136; Q53GY4; Q9BWA1	Cytosolic tRNA aminoacylation; Selenoamino acid metabolism	Amino acid metabolism	3	0	2.08533e+07	2.67634e+07	1.64141e+07	3.24837e+07	3.21202e+07	2.77313e+07	2.75043e+07	2.52841e+07	High	High	High	High	High	High	High	High	1	Acetyl [N-Term]
P22695	Cytochrome b-c1 complex subunit 2, mitochondrial OS=Homo sapiens OX=9606 GN=UQCRC2 PE=1 SV=3	0	275.704	72	24	305	24	453	48.4	8.63	999.69	24	protein metabolism;other metabolic processes;other biological processes	other membranes;mitochondrion;nucleus	other molecular function	Pf00675, Pf05193	7385	ENSG00000140740	UQCRC2	B3KSN4; hsa:7385; P22695; Q9BQ05	Respiratory electron transport	Electron transport chain: OXPHOS system in mitochondria; Nonalcoholic fatty liver disease; Mitochondrial complex III assembly	4	0	2.25543e+08	2.72863e+08	1.30289e+08	2.8387e+08	1.81033e+08	1.04182e+08	1.34123e+08	2.35271e+08	High	High	High	High	High	High	High	High	1
P00505	Aspartate aminotransferase, mitochondrial OS=Homo sapiens OX=9606 GN=GOT2 PE=1 SV=3	0	275.121	74	31	309	31	430	47.5	9.01	929.4	31	other metabolic processes;transport;developmental processes;other biological processes	plasma membrane;other membranes;mitochondrion;other cell component	other molecular function	Pf00155	2806	ENSG00000125166	GOT2	B4DJA6; E7ERW2; hsa:2806; P00505; Q53FL3; Q9BWA3	Gluconeogenesis; Glyoxylate metabolism and glycine degradation; Aspartate and asparagine metabolism; Glutamate and glutamine metabolism; Degradation of cysteine and homocysteine	Alanine and aspartate metabolism; Amino acid metabolism; Metabolic reprogramming in colon cancer; NAD metabolism in oncogene-induced senescence and mitochondrial dysfunction-associated senescence; Glycolysis and gluconeogenesis	10	0	2.07846e+08	2.5119e+08	1.14591e+08	2.59136e+08	1.83995e+08	1.13867e+08	1.26585e+08	2.45941e+08	High	High	High	High	High	High	High	High	1
P31948	Stress-induced-phosphoprotein 1 OS=Homo sapiens OX=9606 GN=STIP1 PE=1 SV=1	0	274.49	65	47	346	47	543	62.6	6.8	944.75	47	other biological processes	cytosol;ER/Golgi;nucleus;other cell component	other molecular function	Pf00515, Pf13181, Pf17830	10963	ENSG00000168439	STIP1	B4DM70; F5H0T1; G3XAD8; hsa:10963; P31948; Q3ZCU9; Q5TZU9	HSP90 chaperone cycle for steroid hormone receptors (SHR) in the presence of ligand; RND1 GTPase cycle	VEGFA-VEGFR2 signaling pathway	3	0	7.93236e+07	1.00182e+08	6.19472e+07	1.23e+08	1.20989e+08	9.44298e+07	9.76902e+07	9.1809e+07	High	High	High	High	High	High	High	High	1	Acetyl [N-Term]
P49448	Glutamate dehydrogenase 2, mitochondrial OS=Homo sapiens OX=9606 GN=GLUD2 PE=1 SV=2	0	274.465	66	32	318	10	558	61.4	8.46	936.02	32	other metabolic processes	mitochondrion	other molecular function	Pf00208, Pf02812	2747	ENSG00000182890; ENSG00000288118	GLUD2	B2R8G0; hsa:2747; P49448; Q9UDQ4	Transcriptional activation of mitochondrial biogenesis; Glutamate and glutamine metabolism		2	0	9.21206e+06	1.49857e+07	8.52239e+06	1.52686e+07	1.4226e+07	4.99414e+06	1.00848e+07	1.52159e+07	High	High	High	High	High	High	High	High	1
Q9UJS0	Calcium-binding mitochondrial carrier protein Aralar2 OS=Homo sapiens OX=9606 GN=SLC25A13 PE=1 SV=2	0	274.154	65	37	329	28	675	74.1	8.62	879.31	37	other metabolic processes;transport;other biological processes	plasma membrane;other membranes;mitochondrion	transporter activity;other molecular function	Pf00153	10165	ENSG00000004864	SLC25A13	hsa:10165; O14566; O14575; Q546F9; Q9NZW1; Q9UJS0; Q9UNI7	Mitochondrial protein import; Aspartate and asparagine metabolism; Gluconeogenesis		3	10	1.66842e+08	1.84434e+08	9.09436e+07	1.9836e+08	1.20297e+08	8.04064e+07	9.1375e+07	1.7403e+08	High	High	High	High	High	High	High	High	1
Q99460	26S proteasome non-ATPase regulatory subunit 1 OS=Homo sapiens OX=9606 GN=PSMD1 PE=1 SV=2	0	273.103	60	38	237	38	953	105.8	5.39	697.62	38	cell-cell signaling;cell organization and biogenesis;protein metabolism;other metabolic processes;stress response;transport;signal transduction;other biological processes	non-structural extracellular;cytosol;nucleus;other cytoplasmic organelle;other cell component	enzyme regulator activity;other molecular function	Pf01851, Pf13646, Pf18004	5707	ENSG00000173692	PSMD1	B8ZZH9; hsa:5707; Q24JU0; Q53TI2; Q6GMU5; Q6P2P4; Q6PJM7; Q6PKG9; Q86VU1; Q8IV79; Q99460	Separation of Sister Chromatids; The role of GTSE1 in G2/M progression after G2 checkpoint; FCERI mediated NF-kB activation; Downstream TCR signaling; Antigen processing: Ubiquitination & Proteasome degradation; Activation of NF-kappaB in B cells; Oxygen-dependent proline hydroxylation of Hypoxia-inducible Factor Alpha; ER-Phagosome pathway; Cross-presentation of soluble exogenous antigens (endos…	Proteasome degradation; Alzheimer's disease and miRNA effects; Parkin-ubiquitin proteasomal system pathway; Alzheimer's disease	62	0	1.30008e+07	1.81489e+07	1.08683e+07	2.23253e+07	2.10145e+07	1.72193e+07	1.78438e+07	1.73838e+07	High	High	High	High	High	High	High	High	1
P21281	V-type proton ATPase subunit B, brain isoform OS=Homo sapiens OX=9606 GN=ATP6V1B2 PE=1 SV=3	0	272.029	83	30	243	23	511	56.5	5.81	769.79	30	cell organization and biogenesis;other metabolic processes;stress response;transport;signal transduction;other biological processes	plasma membrane;other membranes;cytosol;other cell component	transporter activity;other molecular function	Pf00006, Pf02874	526	ENSG00000147416	ATP6V1B2	B2R5Z3; D3DSQ5; hsa:526; P21281; Q14544; Q15859; Q96IR0	Amino acids regulate mTORC1; ROS and RNS production in phagocytes; Insulin receptor recycling; Transferrin endocytosis and recycling; Ion channel transport		5	7	2.61087e+07	3.08939e+07	2.12576e+07	4.78893e+07	3.79499e+07	2.49034e+07	2.71984e+07	3.30307e+07	High	High	High	High	High	High	High	High	1
Q86UX7	Fermitin family homolog 3 OS=Homo sapiens OX=9606 GN=FERMT3 PE=1 SV=1	0	271.49	69	39	279	39	667	75.9	6.98	788.71	39	cell adhesion;cell organization and biogenesis;transport;signal transduction;other biological processes	non-structural extracellular;cytoskeleton;other cell component	signal transduction activity or receptor binding	Pf00169, Pf00373, Pf18124	83706	ENSG00000149781	FERMT3	hsa:83706; Q86UX7; Q8IUA1; Q8N207; Q9BT48	Platelet degranulation	Overview of leukocyte-intrinsic Hippo pathway functions	2	0	4.11063e+07	5.27442e+07	3.25415e+07	6.65798e+07	5.86027e+07	4.7075e+07	5.24457e+07	4.65214e+07	High	High	High	High	High	High	High	High	1
P31939	Bifunctional purine biosynthesis protein ATIC OS=Homo sapiens OX=9606 GN=ATIC PE=1 SV=3	0	269.536	74	38	273	38	592	64.6	6.71	739.23	38	other metabolic processes;developmental processes;other biological processes	plasma membrane;other membranes;cytosol	other molecular function	Pf01808, Pf02142	471	ENSG00000138363	ATIC	A8K202; E9PBU3; hsa:471; P31939; Q13856; Q53S28	Signaling by ALK fusions and activated point mutants; Purine ribonucleoside monophosphate biosynthesis	One-carbon metabolism	3	0	4.51922e+07	5.6121e+07	3.65094e+07	7.11285e+07	6.32987e+07	5.44705e+07	5.71459e+07	5.25315e+07	High	High	High	High	High	High	High	High	1	Met-loss [N-Term]; Acetyl [N-Term]
P30837	Aldehyde dehydrogenase X, mitochondrial OS=Homo sapiens OX=9606 GN=ALDH1B1 PE=1 SV=3	0	268.975	58	26	225	25	517	57.2	6.8	748.56	26	other metabolic processes	cytosol;mitochondrion;nucleus;other cell component	other molecular function	Pf00171	219	ENSG00000137124	ALDH1B1	B2R8F0; hsa:219; P30837; Q8WX76; Q9BV45	Ethanol oxidation		1	0	6.56915e+07	8.08551e+07	3.92269e+07	8.46375e+07	5.14736e+07	3.49441e+07	3.82352e+07	7.13541e+07	High	High	High	High	High	High	High	High	1
P55060	Exportin-2 OS=Homo sapiens OX=9606 GN=CSE1L PE=1 SV=3	0	268.159	47	37	236	37	971	110.3	5.77	623.76	37	transport	cytosol;nucleus;other cell component	other molecular function	Pf03378, Pf03810, Pf08506	1434	ENSG00000124207	CSE1L	A3RLL6; B2R5T4; E1P5Y0; F8W904; hsa:1434; O75432; P55060; Q32M40; Q9H5B7; Q9NTS0; Q9UP98; Q9UP99; Q9UPA0			0	0	1.13718e+07	1.57266e+07	7.93668e+06	1.68005e+07	1.58516e+07	1.26756e+07	1.20581e+07	1.20069e+07	High	High	High	High	High	High	High	High	1	Acetyl [N-Term]
Q9H2U2	Inorganic pyrophosphatase 2, mitochondrial OS=Homo sapiens OX=9606 GN=PPA2 PE=1 SV=2	0	267.169	72	25	228	24	334	37.9	7.39	739.96	25	protein metabolism;RNA metabolism OR transcription;other metabolic processes;other biological processes	cytosol;mitochondrion	other molecular function	Pf00719	27068	ENSG00000138777	PPA2	B4DLP7; F8WDN9; hsa:27068; I6L9B6; Q4W5E9; Q6PG51; Q8TBW0; Q96E55; Q9H0T0; Q9H2U2; Q9NX37; Q9P033; Q9ULX0	Mitochondrial tRNA aminoacylation; Pyrophosphate hydrolysis		2	1	5.24782e+07	6.40078e+07	3.01171e+07	6.73294e+07	4.41851e+07	2.96199e+07	3.5406e+07	6.61499e+07	High	High	High	High	High	High	High	High	1
O75746	Calcium-binding mitochondrial carrier protein Aralar1 OS=Homo sapiens OX=9606 GN=SLC25A12 PE=1 SV=2	0	266.181	73	37	300	28	678	74.7	8.38	830.18	37	other metabolic processes;transport;other biological processes	other membranes;mitochondrion	transporter activity;other molecular function	Pf00153	8604	ENSG00000115840	SLC25A12	B3KR64; hsa:8604; O75746; Q96AM8	Gluconeogenesis; Mitochondrial protein import; Aspartate and asparagine metabolism		3	0	3.64319e+07	4.04023e+07	2.16106e+07	4.47493e+07	2.78445e+07	3.46218e+07	2.20028e+07	55131564	High	High	High	High	High	High	High	High	1
Q99714	3-hydroxyacyl-CoA dehydrogenase type-2 OS=Homo sapiens OX=9606 GN=HSD17B10 PE=1 SV=3	0	265.678	90	21	278	21	261	26.9	7.78	977.81	21	cell organization and biogenesis;RNA metabolism OR transcription;other metabolic processes	plasma membrane;other membranes;mitochondrion;other cell component	nucleic acid binding activity;other molecular function	Pf00106	3028	ENSG00000072506	HSD17B10	hsa:3028; Q5H927; Q6IBS9; Q8TCV9; Q96HD5; Q99714	Branched-chain amino acid catabolism; tRNA modification in the mitochondrion; tRNA processing in the mitochondrion; rRNA processing in the mitochondrion	Alzheimer's disease and miRNA effects; Valproic acid pathway; Tryptophan metabolism; Alzheimer's disease	8	0	2.13688e+08	2.42145e+08	1.11867e+08	2.72311e+08	1.70323e+08	1.14185e+08	1.35795e+08	2.43222e+08	High	High	High	High	High	High	High	High	1
P38606	V-type proton ATPase catalytic subunit A OS=Homo sapiens OX=9606 GN=ATP6V1A PE=1 SV=2	0	265.538	77	33	258	33	617	68.3	5.52	827.73	33	cell organization and biogenesis;other metabolic processes;stress response;transport;signal transduction;other biological processes	plasma membrane;other membranes;cytosol;nucleus;other cell component	transporter activity;other molecular function	Pf00006, Pf02874, Pf16886	523	ENSG00000114573	ATP6V1A	B2RBR8; B7Z1R5; D3DN75; hsa:523; P38606; Q53YD9; Q96DY6; Q9UHY3	Amino acids regulate mTORC1; ROS and RNS production in phagocytes; Insulin receptor recycling; Transferrin endocytosis and recycling; Ion channel transport	Proximal tubule transport	6	0	4.11925e+07	5.30793e+07	3.48104e+07	7.07388e+07	6.18187e+07	3.76307e+07	4.31002e+07	5.67877e+07	High	High	High	High	High	High	High	High	1
O95831	Apoptosis-inducing factor 1, mitochondrial OS=Homo sapiens OX=9606 GN=AIFM1 PE=1 SV=1	0	265.306	59	33	316	33	613	66.9	8.95	948.04	33	cell organization and biogenesis;stress response;transport;developmental processes;signal transduction;other biological processes	other membranes;cytosol;mitochondrion;nucleus;other cell component	nucleic acid binding activity;other molecular function	Pf00070, Pf14721	9131	ENSG00000156709	AIFM1	A4QPB4; B1ALN1; B2RB08; D3DTE9; E9PRR0; hsa:9131; O95831; Q1L6K4; Q1L6K6; Q2QKE4; Q5JUZ7; Q6I9X6; Q9Y3I3; Q9Y3I4		Apoptosis modulation and signaling; Nanomaterial induced apoptosis; Apoptosis modulation by HSP70	3	0	1.71271e+08	1.91691e+08	9.27805e+07	2.04587e+08	1.22095e+08	8.1177e+07	9.19834e+07	1.70048e+08	High	High	High	High	High	High	High	High	1
Q04637	Eukaryotic translation initiation factor 4 gamma 1 OS=Homo sapiens OX=9606 GN=EIF4G1 PE=1 SV=4	0	264.831	30	44	292	39	1599	175.4	5.33	723.72	44	protein metabolism;RNA metabolism OR transcription;other metabolic processes;stress response;other biological processes	cytosol;translational apparatus;nucleus;other cell component	nucleic acid binding activity;other molecular function	Pf02020, Pf02847, Pf02854	1981	ENSG00000114867	EIF4G1	D3DNT2; D3DNT4; D3DNT5; E9PFM1; G5E9S1; hsa:1981; O43177; O95066; Q04637; Q5HYG0; Q6ZN21; Q8N102	Deadenylation of mRNA; AUF1 (hnRNP D0) binds and destabilizes mRNA; Regulation of expression of SLITs and ROBOs; ISG15 antiviral mechanism; L13a-mediated translational silencing of Ceruloplasmin expression; Translation initiation complex formation; Ribosomal scanning and start codon recognition; GTP hydrolysis and joining of the 60S ribosomal subunit; Nonsense Mediated Decay (NMD) enhanced by the…	Translation factors; VEGFA-VEGFR2 signaling pathway; Acute viral myocarditis; Fragile X syndrome; Translation inhibitors in chronically activated PDGFRA cells; Malignant pleural mesothelioma	18	5	2.58926e+07	3.16518e+07	2.06864e+07	4.29455e+07	3.82943e+07	3.60283e+07	3.15197e+07	3.01386e+07	High	High	High	High	High	High	High	High	1
Q92598	Heat shock protein 105 kDa OS=Homo sapiens OX=9606 GN=HSPH1 PE=1 SV=1	0	264.578	58	39	257	34	858	96.8	5.39	688.32	39	stress response;transport;other biological processes	non-structural extracellular;cytosol;cytoskeleton;nucleus;other cell component	cytoskeletal activity;other molecular function	Pf00012	10808	ENSG00000120694	HSPH1	B4DYH1; hsa:10808; O95739; Q5TBM6; Q5TBM7; Q5TBM8; Q92598; Q9UPC4	Regulation of HSF1-mediated heat shock response; Scavenging by Class F Receptors		2	3	2.15685e+07	2.98169e+07	1.63942e+07	3.10445e+07	2.74119e+07	2.33286e+07	2.35365e+07	2.55682e+07	High	High	High	High	High	High	High	High	1	Met-loss+Acetyl [N-Term]
Q5T9A4	ATPase family AAA domain-containing protein 3B OS=Homo sapiens OX=9606 GN=ATAD3B PE=1 SV=1	0	264.454	67	38	331	19	648	72.5	9.2	903.25	38	cell organization and biogenesis;transport	plasma membrane;other membranes;mitochondrion	other molecular function	Pf00004, Pf12037	83858	ENSG00000160072	ATAD3B	A8K3H1; hsa:83858; Q5T9A4; Q6ZRB5; Q9BUK4; Q9ULE7	Neutrophil degranulation		1	19	1.61904e+08	1.87453e+08	9.43552e+07	1.87996e+08	1.43662e+08	9.35372e+07	1.04741e+08	1.88738e+08	High	High	High	High	High	High	High	High	1	Met-loss+Acetyl [N-Term]
P08236	Beta-glucuronidase OS=Homo sapiens OX=9606 GN=GUSB PE=1 SV=2	0	264.414	48	24	212	24	651	74.7	7.02	701.47	24	other metabolic processes;transport	non-structural extracellular;other cytoplasmic organelle;other cell component	signal transduction activity or receptor binding;other molecular function	Pf00703, Pf02836, Pf02837	2990	ENSG00000169919	GUSB	B4E1F6; E9PCV0; hsa:2990; P08236; Q549U0; Q96CL9	Neutrophil degranulation; HS-GAG degradation; Hyaluronan uptake and degradation; MPS VII - Sly syndrome	Glycosaminoglycan degradation	5	0	4.28689e+07	5.2828e+07	3.77713e+07	7.3755e+07	5.05933e+07	3.09386e+07	3.87583e+07	5.31157e+07	High	High	High	High	High	High	High	High	1
Q9BUF5	Tubulin beta-6 chain OS=Homo sapiens OX=9606 GN=TUBB6 PE=1 SV=1	0	261.742	78	25	387	12	446	49.8	4.88	1178.11	25	cell cycle OR cell proliferation;cell organization and biogenesis	cytoskeleton;other cell component	cytoskeletal activity;other molecular function	Pf00091, Pf03953	84617	ENSG00000176014	TUBB6	B3KM76; hsa:84617; Q9BUF5; Q9HA42	COPI-dependent Golgi-to-ER retrograde traffic; Separation of Sister Chromatids; MHC class II antigen presentation; Resolution of Sister Chromatid Cohesion; RHO GTPases Activate Formins; EML4 and NUDC in mitotic spindle formation; Kinesins; The role of GTSE1 in G2/M progression after G2 checkpoint; Translocation of SLC2A4 (GLUT4) to the plasma membrane; Sealing of the nuclear envelope (NE) by ESCR…	Alzheimer's disease and miRNA effects; Pathogenic Escherichia coli infection; Parkin-ubiquitin proteasomal system pathway; Alzheimer's disease	34	2	1.6993e+07	2.03968e+07	1.32046e+07	2.4582e+07	2.12695e+07	1.94671e+07	2.03042e+07	1.91921e+07	High	High	High	High	High	High	High	High	1
P02786	Transferrin receptor protein 1 OS=Homo sapiens OX=9606 GN=TFRC PE=1 SV=2	0	260.724	49	34	288	33	760	84.8	6.61	728.26	34	cell organization and biogenesis;protein metabolism;other metabolic processes;transport;developmental processes;signal transduction;other biological processes	non-structural extracellular;plasma membrane;other membranes;other cytoplasmic organelle;other cell component	nucleic acid binding activity;other molecular function	Pf02225, Pf04253, Pf04389	7037	ENSG00000072274	TFRC	D3DXB0; hsa:7037; P02786; Q1HE24; Q59G55; Q9UCN0; Q9UCU5; Q9UDF9; Q9UK21	RHOA GTPase cycle; RHOB GTPase cycle; RHOG GTPase cycle; RAC2 GTPase cycle; RAC3 GTPase cycle; RND2 GTPase cycle; RND1 GTPase cycle; RHOC GTPase cycle; CDC42 GTPase cycle; RAC1 GTPase cycle; RHOQ GTPase cycle; RHOJ GTPase cycle; Golgi Associated Vesicle Biogenesis; Cargo recognition for clathrin-mediated endocytosis; Transferrin endocytosis and recycling; RHOH GTPase cycle	Iron metabolism in placenta; Ferroptosis; 3q29 copy number variation syndrome	20	1	9.70477e+07	1.18049e+08	7.27477e+07	1.25365e+08	1.16398e+08	9.71858e+07	9.48818e+07	1.12727e+08	High	High	High	High	High	High	High	High	1
P11717	Cation-independent mannose-6-phosphate receptor OS=Homo sapiens OX=9606 GN=IGF2R PE=1 SV=3	0	260.443	27	45	219	45	2491	274.2	5.94	552.76	45	cell organization and biogenesis;protein metabolism;other metabolic processes;transport;developmental processes;signal transduction;other biological processes	plasma membrane;other membranes;ER/Golgi;nucleus;other cytoplasmic organelle;other cell component	kinase activity;other molecular function	Pf00040, Pf00878	3482	ENSG00000197081	IGF2R	hsa:3482; P11717; Q7Z7G9; Q96PT5	Golgi Associated Vesicle Biogenesis; Neutrophil degranulation; Cargo recognition for clathrin-mediated endocytosis; Retrograde transport at the Trans-Golgi-Network		5	0	8.4824e+06	1.1086e+07	5.82108e+06	1.4576e+07	1.44716e+07	9.91763e+06	1.12717e+07	1.10638e+07	High	High	High	High	High	High	High	High	1
P08243	Asparagine synthetase [glutamine-hydrolyzing] OS=Homo sapiens OX=9606 GN=ASNS PE=1 SV=4	0	260.064	65	32	284	32	561	64.3	6.86	825.88	32	other metabolic processes;stress response;developmental processes;other biological processes	cytosol	other molecular function	Pf00733, Pf13537	440	ENSG00000070669	ASNS	A4D1I8; B4DXZ1; B7ZAA9; D6W5R3; E9PCI3; E9PCX6; hsa:440; P08184; P08243; Q15666; Q549T9; Q96HD0	Response of EIF2AK1 (HRI) to heme deficiency; Response of EIF2AK4 (GCN2) to amino acid deficiency; Aspartate and asparagine metabolism; ATF4 activates genes in response to endoplasmic reticulum stress	Photodynamic therapy-induced unfolded protein response; Amino acid metabolism	6	0	6.0682e+07	7.61825e+07	4.88955e+07	9.0495e+07	8.96526e+07	6.90447e+07	7.96756e+07	6.98178e+07	High	High	High	High	High	High	High	High	1
Q969Z0	FAST kinase domain-containing protein 4 OS=Homo sapiens OX=9606 GN=TBRG4 PE=1 SV=1	0	259.579	60	28	215	28	631	70.7	7.42	781.49	28	RNA metabolism OR transcription;other metabolic processes;other biological processes	mitochondrion		Pf06743, Pf08368, Pf08373	9238	ENSG00000136270	TBRG4	A4D2L2; A4D2L3; D3DVL5; D3DVL6; hsa:9238; O14710; Q53GI8; Q8NDM4; Q969Z0; Q9BUC6; Q9Y2F6			0	0	7.96254e+07	9.77581e+07	4.1481e+07	9.93032e+07	5.96568e+07	3.781e+07	4.29681e+07	8.99098e+07	High	High	High	High	High	High	High	High	1
P45880	Voltage-dependent anion-selective channel protein 2 OS=Homo sapiens OX=9606 GN=VDAC2 PE=1 SV=2	0	259.43	74	18	495	18	294	31.5	7.56	1616.4	18	cell organization and biogenesis;transport;signal transduction;other biological processes	other membranes;mitochondrion;ER/Golgi;other cell component	transporter activity;other molecular function	Pf01459	7417	ENSG00000165637	VDAC2	hsa:7417; P45880; Q5VWK1; Q5VWK3; Q6IB40; Q7L3J5; Q9BWK8; Q9Y5I6	Ub-specific processing proteases; Mitochondrial calcium ion transport	Alzheimer's disease and miRNA effects; Ferroptosis; Alzheimer's disease	5	0	5.23936e+08	6.06211e+08	2.79711e+08	6.41742e+08	4.41714e+08	2.6339e+08	3.00137e+08	5.65935e+08	High	High	High	High	High	High	High	High	1
O00754	Lysosomal alpha-mannosidase OS=Homo sapiens OX=9606 GN=MAN2B1 PE=1 SV=3	0	259.278	43	30	263	30	1011	113.7	7.28	790.97	30	protein metabolism;other metabolic processes;transport	non-structural extracellular;other membranes;nucleus;other cytoplasmic organelle;other cell component	other molecular function	Pf01074, Pf07748, Pf09261, Pf17677	4125	ENSG00000104774	MAN2B1	G5E928; hsa:4125; O00754; O15330; Q16680; Q93094; Q9BW13	Neutrophil degranulation; Lysosomal oligosaccharide catabolism		2	0	3.04034e+07	3.51206e+07	2.35306e+07	4.99784e+07	3.62556e+07	2.15378e+07	2.46537e+07	3.86126e+07	High	High	High	High	High	High	High	High	1
O96008	Mitochondrial import receptor subunit TOM40 homolog OS=Homo sapiens OX=9606 GN=TOMM40 PE=1 SV=1	0	258.114	65	17	213	17	361	37.9	7.25	830.34	17	cell organization and biogenesis;other metabolic processes;transport	other membranes;cytosol;mitochondrion;other cell component	transporter activity	Pf01459	10452	ENSG00000130204	TOMM40	A0A024R0P9; hsa:10452; O96008; Q86VW4; Q8WY09; Q8WY10; Q8WY11; Q9BR95	Mitochondrial protein import; PINK1-PRKN Mediated Mitophagy	IL-18 signaling pathway	3	0	1.16787e+08	1.33058e+08	6.73121e+07	1.39896e+08	8.38075e+07	5.77021e+07	6.37962e+07	1.19711e+08	High	High	High	High	High	High	High	High	1
P05787	CRAP Keratin, type II cytoskeletal 8 OS=Homo sapiens OX=9606 GN=KRT8 PE=1 SV=7	0	257.521	78	42	357	32	483	53.7	5.59	928.14	42	cell organization and biogenesis;stress response;developmental processes;signal transduction;other biological processes	plasma membrane;other membranes;cytosol;cytoskeleton;nucleus;other cell component	other molecular function	Pf00038, Pf16208	3856	ENSG00000170421	KRT8	A8K4H3; B0AZN5; F8VXB4; hsa:3856; P05787; Q14099; Q14716; Q14717; Q53GJ0; Q6DHW5; Q6GMY0; Q6P4C7; Q96J60	Formation of the cornified envelope	Primary focal segmental glomerulosclerosis (FSGS); Acute viral myocarditis	4	4	1.25946e+08	1.30053e+08	8.27181e+07	1.60146e+08	1.57735e+08	1.15986e+08	1.20089e+08	1.30514e+08	High	High	High	High	High	High	High	High	1
P09622	Dihydrolipoyl dehydrogenase, mitochondrial OS=Homo sapiens OX=9606 GN=DLD PE=1 SV=2	0	254.556	62	24	448	24	509	54.1	7.85	1350.3	24	protein metabolism;other metabolic processes;developmental processes;other biological processes	cytoskeleton;mitochondrion;nucleus;other cytoplasmic organelle;other cell component	other molecular function	Pf02852, Pf07992	1738	ENSG00000091140	DLD	B2R5X0; B4DHG0; B4DT69; hsa:1738; P09622; Q14131; Q14167; Q59EV8; Q8WTS4	Lysine catabolism; Regulation of pyruvate dehydrogenase (PDH) complex; Signaling by Retinoic Acid; Citric acid cycle (TCA cycle); Branched-chain amino acid catabolism; Glycine degradation	Fatty acid beta-oxidation; TCA cycle and deficiency of pyruvate dehydrogenase complex (PDHc); Amino acid metabolism; 7q11.23 copy number variation syndrome; Neuroinflammation and glutamatergic signaling; Glycolysis and gluconeogenesis; TCA cycle (aka Krebs or citric acid cycle)	15	0	2.66561e+08	3.15685e+08	1.48526e+08	3.47675e+08	2.42063e+08	1.45824e+08	1.63113e+08	3.11054e+08	High	High	High	High	High	High	High	High	1
Q01813	ATP-dependent 6-phosphofructokinase, platelet type OS=Homo sapiens OX=9606 GN=PFKP PE=1 SV=2	0	254.497	59	33	233	29	784	85.5	7.55	708.91	33	other metabolic processes;other biological processes	cytosol;other cell component	kinase activity;other molecular function	Pf00365	5214	ENSG00000067057	PFKP	B3KS15; hsa:5214; Q01813; Q5VSR7; Q5VSR8	Glycolysis	Cori cycle; Clear cell renal cell carcinoma pathways; Glycolysis and gluconeogenesis	4	4	1.92696e+07	2.78837e+07	1.66974e+07	3.49275e+07	2.93115e+07	2.44127e+07	2.693e+07	2.47691e+07	High	High	High	High	High	High	High	High	1
P11021	Endoplasmic reticulum chaperone BiP OS=Homo sapiens OX=9606 GN=HSPA5 PE=1 SV=2	0	254.478	53	35	272	33	654	72.3	5.16	773.78	35	protein metabolism;other metabolic processes;stress response;transport;developmental processes;signal transduction;other biological processes	plasma membrane;other membranes;cytosol;mitochondrion;ER/Golgi;nucleus;other cell component	translation activity;other molecular function	Pf00012	3309	ENSG00000044574	HSPA5	B0QZ61; hsa:3309; P11021; Q2EF78; Q9NPF1; Q9UK02	Platelet degranulation ; Regulation of HSF1-mediated heat shock response; Antigen Presentation: Folding, assembly and peptide loading of class I MHC; IRE1alpha activates chaperones; PERK regulates gene expression; ATF6 (ATF6-alpha) activates chaperone genes	Parkin-ubiquitin proteasomal system pathway; Apoptosis-related network due to altered Notch3 in ovarian cancer; Photodynamic therapy-induced unfolded protein response; Prion disease pathway; Unfolded protein response; Orexin receptor pathway	13	0	4.79534e+07	6.16754e+07	4.31667e+07	7.76469e+07	6.65309e+07	3.48601e+07	5.06922e+07	4.32901e+07	High	High	High	High	High	High	High	High	1
Q5JTZ9	Alanine--tRNA ligase, mitochondrial OS=Homo sapiens OX=9606 GN=AARS2 PE=1 SV=1	0	252.749	54	35	243	35	985	107.3	6.27	717.13	35	protein metabolism;RNA metabolism OR transcription;other metabolic processes	mitochondrion	nucleic acid binding activity;other molecular function	Pf01411, Pf07973	57505	ENSG00000124608	AARS2	A2RRN5; hsa:57505; Q5JTZ9; Q8N198; Q96D02; Q9ULF0	Mitochondrial tRNA aminoacylation		1	0	3.94603e+07	4.41945e+07	2.14673e+07	4.87178e+07	2.9716e+07	1.97917e+07	2.29271e+07	4.06165e+07	High	High	High	High	High	High	High	High	1
P54577	Tyrosine--tRNA ligase, cytoplasmic OS=Homo sapiens OX=9606 GN=YARS1 PE=1 SV=4	0	252.485	79	43	334	43	528	59.1	7.05	823.38	43	protein metabolism;RNA metabolism OR transcription;other metabolic processes;other biological processes	non-structural extracellular;cytosol;nucleus;other cell component	signal transduction activity or receptor binding;nucleic acid binding activity;other molecular function	Pf00579, Pf01588	8565	ENSG00000134684	YARS1	B3KWK4; D3DPQ4; hsa:8565; O43276; P54577; Q53EN1	Cytosolic tRNA aminoacylation	Nephrotic syndrome	2	0	5.32018e+07	7.22525e+07	4.45305e+07	7.97788e+07	8.81168e+07	6.4891e+07	7.20906e+07	6.56282e+07	High	High	High	High	High	High	High	High	1	Met-loss+Acetyl [N-Term]
O60506	Heterogeneous nuclear ribonucleoprotein Q OS=Homo sapiens OX=9606 GN=SYNCRIP PE=1 SV=2	0	252.038	52	31	280	26	623	69.6	8.59	874.62	31	RNA metabolism OR transcription;other metabolic processes;stress response;other biological processes	ER/Golgi;nucleus;other cell component	nucleic acid binding activity	Pf00076, Pf18360	10492	ENSG00000135316	SYNCRIP	E1P501; E1P502; hsa:10492; O60506; Q53H05; Q5TCG2; Q5TCG3; Q8IW78; Q8N599; Q96LC1; Q96LC2; Q9Y583			0	5	3.49822e+07	4.58439e+07	3.15458e+07	5.74567e+07	5.18057e+07	4.30856e+07	4.50762e+07	4.15129e+07	High	High	High	High	High	High	High	High	1	Met-loss+Acetyl [N-Term]
P05141	ADP/ATP translocase 2 OS=Homo sapiens OX=9606 GN=SLC25A5 PE=1 SV=7	0	251.948	83	32	905	14	298	32.8	9.69	2138.47	32	cell organization and biogenesis;other metabolic processes;transport;developmental processes;other biological processes	plasma membrane;other membranes;cytoskeleton;mitochondrion	transporter activity;other molecular function	Pf00153	292	ENSG00000005022	SLC25A5	B2RCV1; hsa:292; O43350; P05141	Transport of nucleosides and free purine and pyrimidine bases across the plasma membrane; Vpr-mediated induction of apoptosis by mitochondrial outer membrane permeabilization	Electron transport chain: OXPHOS system in mitochondria; Alzheimer's disease and miRNA effects; Alzheimer's disease	5	25	1.48789e+09	1.59785e+09	7.41536e+08	1.65502e+09	1.08363e+09	6.45698e+08	7.63336e+08	1.429e+09	High	High	High	High	High	High	High	High	1	Met-loss+Acetyl [N-Term]; Acetyl [N-Term]
P00390	Glutathione reductase, mitochondrial OS=Homo sapiens OX=9606 GN=GSR PE=1 SV=2	0	251.284	70	25	174	25	522	56.2	8.5	647.08	25	other metabolic processes;stress response;other biological processes	plasma membrane;other membranes;cytosol;mitochondrion	other molecular function	Pf00070, Pf02852	2936	ENSG00000104687	GSR	C8KIL8; C8KIL9; C8KIM0; D3DSV3; hsa:2936; P00390; Q7Z5C9; Q9NP63		Glutathione metabolism; Selenium micronutrient network; Nuclear receptors meta-pathway; NRF2 pathway; Amino acid metabolism; One-carbon metabolism and related pathways; Oxidative stress response; Vitamin D-sensitive calcium signaling in depression; Sulfation biotransformation reaction; Metapathway biotransformation Phase I and II	10	0	2.80252e+07	3.52116e+07	1.72449e+07	38704233	3.28214e+07	2.54524e+07	2.63122e+07	3.50985e+07	High	High	High	High	High	High	High	High	1
Q96EY7	Pentatricopeptide repeat domain-containing protein 3, mitochondrial OS=Homo sapiens OX=9606 GN=PTCD3 PE=1 SV=3	0	250.907	62	33	248	33	689	78.5	6.42	703.21	33	cell organization and biogenesis;protein metabolism;other metabolic processes;other biological processes	plasma membrane;other membranes;cytosol;mitochondrion;translational apparatus;nucleus	translation activity;nucleic acid binding activity	Pf13041, Pf13812	55037	ENSG00000132300	PTCD3	A6NHD2; D6W5M1; hsa:55037; Q597H0; Q658Y9; Q96EY7; Q9BUZ8; Q9NWL0	Mitochondrial translation initiation; Mitochondrial translation elongation; Mitochondrial translation termination		3	0	4.95195e+07	5.95942e+07	2.58772e+07	6.25667e+07	3.8947e+07	2.52041e+07	2.71161e+07	5.70103e+07	High	High	High	High	High	High	High	High	1
Q14152	Eukaryotic translation initiation factor 3 subunit A OS=Homo sapiens OX=9606 GN=EIF3A PE=1 SV=1	0	250.88	39	48	301	48	1382	166.5	6.79	747.45	48	cell organization and biogenesis;protein metabolism;other metabolic processes;other biological processes	cytosol;cytoskeleton;translational apparatus;nucleus;other cell component	signal transduction activity or receptor binding;nucleic acid binding activity;other molecular function	Pf01399	8661	ENSG00000107581	EIF3A	B1AMV5; B4DYS1; F5H335; hsa:8661; O00653; Q14152; Q15778	L13a-mediated translational silencing of Ceruloplasmin expression; Translation initiation complex formation; Formation of a pool of free 40S subunits; Formation of the ternary complex, and subsequently, the 43S complex; Ribosomal scanning and start codon recognition; GTP hydrolysis and joining of the 60S ribosomal subunit	Translation factors; nsp1 from SARS-CoV-2 inhibits translation initiation in the host cell	8	0	2.24492e+07	3.03672e+07	1.95161e+07	3.61516e+07	3.20576e+07	2.94215e+07	2.69226e+07	2.49103e+07	High	High	High	High	High	High	High	High	1	Met-loss [N-Term]
Q15046	Lysine--tRNA ligase OS=Homo sapiens OX=9606 GN=KARS1 PE=1 SV=3	0	250.378	69	35	263	35	597	68	6.35	801.58	35	protein metabolism;RNA metabolism OR transcription;other metabolic processes;signal transduction;other biological processes	non-structural extracellular;plasma membrane;other membranes;cytosol;mitochondrion;nucleus;other cell component	nucleic acid binding activity;other molecular function	Pf00152, Pf01336	3735	ENSG00000065427	KARS1	A8MSK1; D3DUK4; hsa:3735; O14946; Q15046; Q96J25; Q9HB23	Selenoamino acid metabolism; Cytosolic tRNA aminoacylation; Mitochondrial tRNA aminoacylation		3	0	3.83143e+07	5.05424e+07	2.68373e+07	5.99747e+07	5.29974e+07	3.82597e+07	4.1277e+07	4.63251e+07	High	High	High	High	High	High	High	High	1	Met-loss+Acetyl [N-Term]
O75955	Flotillin-1 OS=Homo sapiens OX=9606 GN=FLOT1 PE=1 SV=3	0	250.019	77	34	228	34	427	47.3	7.49	687.66	34	cell organization and biogenesis;stress response;transport;developmental processes;signal transduction;other biological processes	plasma membrane;other membranes;cytoskeleton;other cytoplasmic organelle;other cell component	signal transduction activity or receptor binding;other molecular function	Pf01145	10211	ENSG00000137312; ENSG00000206379; ENSG00000206480; ENSG00000230143; ENSG00000232280	FLOT1	B4DVY7; hsa:10211; O75955; Q969J8; Q9UHW1; Q9UNV8	RHOC GTPase cycle; RHOA GTPase cycle; RHOB GTPase cycle; Regulation of necroptotic cell death; Synaptic adhesion-like molecules	Angiopoietin-like protein 8 regulatory pathway; Insulin signaling	8	0	5.68665e+07	6.69756e+07	4.61613e+07	8.14565e+07	7.51556e+07	4.64363e+07	5.55945e+07	6.66436e+07	High	High	High	High	High	High	High	High	1
P40763	Signal transducer and activator of transcription 3 OS=Homo sapiens OX=9606 GN=STAT3 PE=1 SV=2	0	249.024	63	34	223	34	770	88	6.3	672.33	34	other metabolic processes;stress response;transport;developmental processes;signal transduction;other biological processes	plasma membrane;other membranes;cytosol;nucleus;other cell component	nucleic acid binding activity;other molecular function	Pf00017, Pf01017, Pf02864, Pf02865	6774	ENSG00000168610	STAT3	A8K7B8; hsa:6774; K7ENL3; O14916; P40763; Q9BW54	Cytoprotection by HMOX1; Signaling by ALK fusions and activated point mutants; Interleukin-10 signaling; Interleukin-4 and Interleukin-13 signaling; Signaling by CSF3 (G-CSF); Growth hormone receptor signaling; Association of TriC/CCT with target proteins during biosynthesis; Senescence-Associated Secretory Phenotype (SASP); Transcriptional regulation of granulopoiesis; Signaling by SCF-KIT; Sign…	IL-5 signaling pathway; Androgen receptor signaling pathway; Physiological and pathological hypertrophy of the heart; MicroRNAs in cardiomyocyte hypertrophy; Transcription factors regulate miRNAs related to cardiac hypertrophy; Cell differentiation - expanded index; Cell differentiation - index; Thyroid stimulating hormone (TSH) signaling pathway; Leptin signaling pathway; Prolactin signaling pat…	101	0	9.27125e+06	1.18845e+07	7.08415e+06	1.36059e+07	1.27064e+07	1.0142e+07	1.17452e+07	1.01548e+07	High	High	High	High	High	High	High	High	1	Met-loss+Acetyl [N-Term]
P50570	Dynamin-2 OS=Homo sapiens OX=9606 GN=DNM2 PE=1 SV=2	0	248.981	58	41	273	30	870	98	7.44	690.07	41	cell cycle OR cell proliferation;cell organization and biogenesis;other metabolic processes;transport;developmental processes;signal transduction;other biological processes	plasma membrane;other membranes;cytosol;cytoskeleton;mitochondrion;ER/Golgi;nucleus;other cytoplasmic organelle;other cell component	signal transduction activity or receptor binding;cytoskeletal activity;other molecular function	Pf00169, Pf00350, Pf01031, Pf02212	1785	ENSG00000079805	DNM2	A8K1B6; E7EV30; E9PEQ4; hsa:1785; K7ESI9; P50570; Q5I0Y0; Q7Z5S3; Q9UPH4	Recycling pathway of L1; Clathrin-mediated endocytosis; MHC class II antigen presentation; Lysosome Vesicle Biogenesis; Golgi Associated Vesicle Biogenesis; Toll Like Receptor 4 (TLR4) Cascade; NGF-stimulated transcription; NOSTRIN mediated eNOS trafficking; Retrograde neurotrophin signalling; Formation of annular gap junctions	Synaptic vesicle pathway; Fragile X syndrome; Intracellular trafficking proteins involved in CMT neuropathy	14	11	2.97339e+07	3.52013e+07	2.21684e+07	4.37112e+07	3.7749e+07	2.94128e+07	3.13506e+07	3.1536e+07	High	High	High	High	High	High	High	High	1
P05091	Aldehyde dehydrogenase, mitochondrial OS=Homo sapiens OX=9606 GN=ALDH2 PE=1 SV=2	0	246.272	70	28	224	25	517	56.3	7.05	665.21	28	other metabolic processes	mitochondrion	other molecular function	Pf00171	217	ENSG00000111275	ALDH2	B4DW54; E7EUE5; hsa:217; P05091; Q03639; Q6IB13; Q6IV71	Ethanol oxidation; Metabolism of serotonin	Fatty acid omega-oxidation; Ethanol effects on histone modifications; Tryptophan metabolism; Fluoroacetic acid toxicity	6	3	6.92677e+07	7.98513e+07	4.06349e+07	8.50429e+07	5.22191e+07	3.03625e+07	4.0044e+07	7.02388e+07	High	High	High	High	High	High	High	High	1
P46821	Microtubule-associated protein 1B OS=Homo sapiens OX=9606 GN=MAP1B PE=1 SV=2	0	245.92	24	36	174	35	2468	270.5	4.81	518.48	36	cell organization and biogenesis;stress response;transport;developmental processes;other biological processes	plasma membrane;other membranes;cytosol;cytoskeleton;other cell component	cytoskeletal activity;other molecular function	Pf00414	4131	ENSG00000131711	MAP1B	A2BDK5; hsa:4131; P46821		Microtubule cytoskeleton regulation; Fragile X syndrome	2	1	5.49134e+06	7.04e+06	5.30512e+06	8.42178e+06	9.58272e+06	7.80608e+06	7.79613e+06	6.36761e+06	High	High	High	High	High	High	High	High	1	Met-loss+Acetyl [N-Term]
P42229	Signal transducer and activator of transcription 5A OS=Homo sapiens OX=9606 GN=STAT5A PE=1 SV=1	0	245.856	54	33	236	13	794	90.6	6.39	718.29	33	other metabolic processes;stress response;transport;developmental processes;signal transduction;other biological processes	cytosol;nucleus;other cell component	nucleic acid binding activity;other molecular function	Pf00017, Pf01017, Pf02864, Pf02865	6776	ENSG00000126561	STAT5A	hsa:6776; P42229; Q1KLZ6	Downstream signal transduction; Inactivation of CSF3 (G-CSF) signaling; Signaling by cytosolic FGFR1 fusion mutants; Interleukin-3, Interleukin-5 and GM-CSF signaling; Interleukin-7 signaling; Signaling by SCF-KIT; Signaling by phosphorylated juxtamembrane, extracellular and kinase domain KIT mutants; Signaling by FLT3 fusion proteins; Growth hormone receptor signaling; Nuclear events stimulated …	IL-5 signaling pathway; Prolactin signaling pathway; IL-7 signaling pathway; IL-9 signaling pathway; Thymic stromal lymphopoietin (TSLP) signaling pathway; AGE/RAGE pathway; Adipogenesis; Brain-derived neurotrophic factor (BDNF) signaling pathway; Mammary gland development pathway - Puberty (Stage 2 of 4); IL-3 signaling pathway; Kit receptor signaling pathway; RAC1/PAK1/p38/MMP2 pathway; Physico…	47	19	2.26962e+07	2.80028e+07	1.88874e+07	3.45524e+07	2.85458e+07	2.42936e+07	2.84217e+07	2.4764e+07	High	High	High	High	High	High	High	High	1	Met-loss+Acetyl [N-Term]
Q9NTJ3	Structural maintenance of chromosomes protein 4 OS=Homo sapiens OX=9606 GN=SMC4 PE=1 SV=2	0	245.375	44	45	219	45	1288	147.1	6.79	573.65	45	cell cycle OR cell proliferation;cell organization and biogenesis;other biological processes	cytosol;nucleus;other cell component	nucleic acid binding activity;other molecular function	Pf02463, Pf06470	10051	ENSG00000113810	SMC4	A6NLT9; D3DNL8; hsa:10051; O95752; Q8NDL4; Q9NTJ3; Q9UNT9	Condensation of Prophase Chromosomes; Condensation of Prometaphase Chromosomes	Ciliary landscape	3	0	1.02441e+07	1.20069e+07	7.14559e+06	1.41339e+07	1.29445e+07	9.39243e+06	1.09618e+07	1.00398e+07	High	High	High	High	High	High	High	High	1
Q53H12	Acylglycerol kinase, mitochondrial OS=Homo sapiens OX=9606 GN=AGK PE=1 SV=2	0	244.87	76	30	232	30	422	47.1	8.09	673.05	30	cell organization and biogenesis;other metabolic processes;transport	other membranes;cytosol;mitochondrion;other cell component	kinase activity;other molecular function	Pf00781, Pf19712	55750	ENSG00000006530; ENSG00000262327	AGK	hsa:55750; Q53H12; Q75KN1; Q96GC3; Q9NP48	Signaling by BRAF and RAF1 fusions; Glycerophospholipid biosynthesis		2	0	7.64672e+07	8.66523e+07	4.49815e+07	9.40871e+07	6.19848e+07	4.03537e+07	4.77361e+07	8.48991e+07	High	High	High	High	High	High	High	High	1
A0AVT1	Ubiquitin-like modifier-activating enzyme 6 OS=Homo sapiens OX=9606 GN=UBA6 PE=1 SV=1	0	244.822	53	38	233	38	1052	117.9	6.14	625.87	38	cell organization and biogenesis;protein metabolism;other metabolic processes;stress response;developmental processes;other biological processes	cytosol;nucleus;other cell component	other molecular function	Pf00899, Pf09358, Pf10585, Pf16190, Pf16191	55236	ENSG00000033178	UBA6	A0AVT1; A6N8M7; B2RAV3; hsa:55236; Q4W5K0; Q6UV21; Q86T78; Q86TC7; Q8N5T3; Q8N9E4; Q9H3T7; Q9NVC9	Synthesis of active ubiquitin: roles of E1 and E2 enzymes; Antigen processing: Ubiquitination & Proteasome degradation		2	0	1.25772e+07	1.60568e+07	9.3903e+06	1.77567e+07	1.93993e+07	1.49266e+07	1.52878e+07	1.40481e+07	High	High	High	High	High	High	High	High	1	Acetyl [N-Term]
O95782	AP-2 complex subunit alpha-1 OS=Homo sapiens OX=9606 GN=AP2A1 PE=1 SV=3	0	244.273	57	43	298	31	977	107.5	7.03	724.68	43	cell-cell signaling;cell organization and biogenesis;protein metabolism;other metabolic processes;transport;signal transduction;other biological processes	plasma membrane;other membranes;cytosol;ER/Golgi;other cytoplasmic organelle;other cell component	signal transduction activity or receptor binding;other molecular function	Pf01602, Pf02296, Pf02883	160	ENSG00000196961	AP2A1	hsa:160; O95782; Q96CI7; Q96PP6; Q96PP7; Q9H070	MHC class II antigen presentation; Cargo recognition for clathrin-mediated endocytosis; Recycling pathway of L1; Potential therapeutics for SARS; WNT5A-dependent internalization of FZD4; EPH-ephrin mediated repulsion of cells; LDL clearance; Nef Mediated CD4 Down-regulation; Retrograde neurotrophin signalling; Nef Mediated CD8 Down-regulation; WNT5A-dependent internalization of FZD2, FZD5 and ROR…	Synaptic vesicle pathway; VEGFA-VEGFR2 signaling pathway; GABA receptor signaling; EGF/EGFR signaling pathway; Fragile X syndrome; mBDNF and proBDNF regulation of GABA neurotransmission	20	12	2.93716e+07	3.55069e+07	2.22993e+07	4.82007e+07	4.05494e+07	2.77829e+07	3.52702e+07	3.61483e+07	High	High	High	High	High	High	High	High	1
P53634	Dipeptidyl peptidase 1 OS=Homo sapiens OX=9606 GN=CTSC PE=1 SV=2	0	243.365	54	20	281	20	463	51.8	6.99	942.02	20	cell organization and biogenesis;protein metabolism;other metabolic processes;transport;other biological processes	non-structural extracellular;other membranes;cytoskeleton;ER/Golgi;nucleus;other cytoplasmic organelle;other cell component	enzyme regulator activity;other molecular function	Pf00112, Pf08773	1075	ENSG00000109861	CTSC	A8K7V2; B5MDD5; hsa:1075; P53634; Q2HIY8; Q53G93; Q71E75; Q71E76; Q7M4N9; Q7Z3G7; Q7Z5U7; Q8WY99; Q8WYA7; Q8WYA8	MHC class II antigen presentation; Neutrophil degranulation; COPII-mediated vesicle transport; Cargo concentration in the ER		4	0	1.37619e+08	1.88008e+08	1.01179e+08	2.52564e+08	2.04019e+08	1.29974e+08	1.33538e+08	2.16114e+08	High	High	High	High	High	High	High	High	1
O76031	ATP-dependent Clp protease ATP-binding subunit clpX-like, mitochondrial OS=Homo sapiens OX=9606 GN=CLPX PE=1 SV=2	0	243.184	60	36	221	36	633	69.2	7.58	640.26	36	protein metabolism;other metabolic processes;other biological processes	other membranes;cytosol;mitochondrion;nucleus;other cell component	enzyme regulator activity;other molecular function	Pf07724, Pf10431	10845	ENSG00000166855	CLPX	A1L428; A8K8F1; B9EGI8; hsa:10845; O76031; Q9H4D9			0	0	4.66746e+07	5.41535e+07	2.63451e+07	6.05646e+07	3.75139e+07	2.50102e+07	2.8773e+07	5.28107e+07	High	High	High	High	High	High	High	High	1
P23381	Tryptophan--tRNA ligase, cytoplasmic OS=Homo sapiens OX=9606 GN=WARS1 PE=1 SV=2	0	242.932	75	26	203	26	471	53.1	6.23	679.49	26	protein metabolism;RNA metabolism OR transcription;other metabolic processes;developmental processes;other biological processes	cytosol;nucleus;other cell component	enzyme regulator activity;other molecular function	Pf00458, Pf00579	7453	ENSG00000140105	WARS1	A6NGN1; A6NID3; hsa:7453; P23381; P78535; Q502Y0; Q53XB6; Q9UDI5; Q9UDL3	Cytosolic tRNA aminoacylation	Photodynamic therapy-induced unfolded protein response; Amino acid metabolism; Tryptophan metabolism	4	0	3.5775e+07	4.52339e+07	3.29466e+07	5.89163e+07	5.461e+07	4.50082e+07	4.85283e+07	4.59201e+07	High	High	High	High	High	High	High	High	1	Met-loss [N-Term]
O75439	Mitochondrial-processing peptidase subunit beta OS=Homo sapiens OX=9606 GN=PMPCB PE=1 SV=2	0	242.152	59	25	211	25	489	54.3	6.83	703.44	25	cell organization and biogenesis;protein metabolism;other metabolic processes;transport	other membranes;mitochondrion	other molecular function	Pf00675, Pf05193	9512	ENSG00000105819	PMPCB	hsa:9512; O60416; O75439; Q96FV4	Mitochondrial protein import; Processing of SMDT1		2	0	6.80383e+07	7.62522e+07	3.85936e+07	8.40628e+07	5.46797e+07	3.31076e+07	4.08494e+07	7.52432e+07	High	High	High	High	High	High	High	High	1
P53618	Coatomer subunit beta OS=Homo sapiens OX=9606 GN=COPB1 PE=1 SV=3	0	241.094	48	34	242	34	953	107.1	6.05	683.97	34	transport;other biological processes	plasma membrane;other membranes;cytosol;ER/Golgi;other cell component	other molecular function	Pf01602, Pf07718, Pf14806	1315	ENSG00000129083	COPB1	D3DQX0; hsa:1315; P53618; Q6GTT7; Q9NTK2; Q9UNW7	COPI-dependent Golgi-to-ER retrograde traffic; Neutrophil degranulation; COPI-mediated anterograde transport		3	0	1.14043e+07	1.46551e+07	8.94684e+06	1.71271e+07	1.53406e+07	1.24187e+07	1.35144e+07	1.28266e+07	High	High	High	High	High	High	High	High	1	Met-loss+Acetyl [N-Term]
P30613	Pyruvate kinase PKLR OS=Homo sapiens OX=9606 GN=PKLR PE=1 SV=2	0	239.344	65	32	269	31	574	61.8	7.74	752.9	32	other metabolic processes;stress response;other biological processes	cytosol;other cell component	kinase activity;other molecular function	Pf00224, Pf02887	5313	ENSG00000143627; ENSG00000262785	PKLR	hsa:5313; O75758; P11973; P30613		Clear cell renal cell carcinoma pathways; Nonalcoholic fatty liver disease; 7q11.23 copy number variation syndrome; Glycolysis and gluconeogenesis	4	0	3.48071e+07	4.63379e+07	2.66081e+07	4.93885e+07	4.33609e+07	3.94671e+07	3.80015e+07	4.32157e+07	High	High	High	High	High	High	High	High	1	Met-loss+Acetyl [N-Term]
Q14974	Importin subunit beta-1 OS=Homo sapiens OX=9606 GN=KPNB1 PE=1 SV=2	0	239.33	53	35	257	35	876	97.1	4.78	728.62	35	cell cycle OR cell proliferation;cell organization and biogenesis;DNA metabolism;other metabolic processes;transport;signal transduction;other biological processes	non-structural extracellular;other membranes;cytosol;ER/Golgi;nucleus;other cell component	other molecular function	Pf00514, Pf03810	3837	ENSG00000108424	KPNB1	B7ZAV6; D3DTT3; hsa:3837; Q14637; Q14974; Q53XN2; Q96J27	Neutrophil degranulation; ISG15 antiviral mechanism; NS1 Mediated Effects on Host Pathways; Transport of Ribonucleoproteins into the Host Nucleus; Nuclear import of Rev protein; Postmitotic nuclear pore complex (NPC) reformation; Regulation of cholesterol biosynthesis by SREBP (SREBF); Assembly of the ORC complex at the origin of replication; Apoptosis induced DNA fragmentation; Initiation of Nuc…	Sterol regulatory element-binding proteins (SREBP) signaling; 22q11.2 copy number variation syndrome	13	0	5.47668e+07	6.52868e+07	4.36523e+07	7.94593e+07	7.10609e+07	5.61946e+07	6.33017e+07	5.97429e+07	High	High	High	High	High	High	High	High	1	Acetyl [N-Term]
P15311	Ezrin OS=Homo sapiens OX=9606 GN=EZR PE=1 SV=4	0	238.843	59	42	374	29	586	69.4	6.27	953.67	42	cell adhesion;cell cycle OR cell proliferation;cell organization and biogenesis;other metabolic processes;transport;developmental processes;signal transduction;other biological processes	plasma membrane;other membranes;cytosol;cytoskeleton;nucleus;other cytoplasmic organelle;other cell component	cytoskeletal activity;other molecular function	Pf00373, Pf00769, Pf09379, Pf09380	7430	ENSG00000092820	EZR	E1P5A8; hsa:7430; P15311; P23714; Q4VX75; Q96CU8; Q9NSJ4	Recycling pathway of L1; Sensory processing of sound by outer hair cells of the cochlea; Sensory processing of sound by inner hair cells of the cochlea; Netrin-1 signaling	Pathogenic Escherichia coli infection; AGE/RAGE pathway; VEGFA-VEGFR2 signaling pathway; 16p11.2 proximal deletion syndrome; CCL18 signaling pathway; Regulation of actin cytoskeleton	10	2	9.25669e+07	1.17017e+08	8.76763e+07	1.48019e+08	1.33155e+08	8.34033e+07	1.19808e+08	1.01886e+08	High	High	High	High	High	High	High	High	1
P00558	Phosphoglycerate kinase 1 OS=Homo sapiens OX=9606 GN=PGK1 PE=1 SV=3	0	238.799	80	31	290	31	417	44.6	8.1	820.71	31	protein metabolism;other metabolic processes;stress response;other biological processes	non-structural extracellular;other membranes;cytosol	kinase activity;other molecular function	Pf00162	5230	ENSG00000102144	PGK1	A8K4W6; B7Z7A9; hsa:5230; P00558; Q5J7W1; Q6IBT6; Q8NI87	Glycolysis; Gluconeogenesis; Manipulation of host energy metabolism	Cori cycle; Photodynamic therapy-induced HIF-1 survival signaling; VEGFA-VEGFR2 signaling pathway; Clear cell renal cell carcinoma pathways; Metabolic reprogramming in colon cancer; Aerobic glycolysis; Glycolysis in senescence; Glycolysis and gluconeogenesis	11	0	9.35473e+07	1.14778e+08	7.28273e+07	1.41977e+08	1.40246e+08	1.19206e+08	1.11749e+08	1.04098e+08	High	High	High	High	High	High	High	High	1
P09211	Glutathione S-transferase P OS=Homo sapiens OX=9606 GN=GSTP1 PE=1 SV=2	0	238.745	70	14	303	14	210	23.3	5.64	1032.21	14	cell cycle OR cell proliferation;other metabolic processes;stress response;transport;developmental processes;other biological processes	non-structural extracellular;plasma membrane;other membranes;cytosol;mitochondrion;nucleus;other cell component	enzyme regulator activity;other molecular function	Pf02798, Pf14497	2950	ENSG00000084207	GSTP1	hsa:2950; O00460; P09211; Q15690; Q5TZY3	Neutrophil degranulation; Detoxification of Reactive Oxygen Species; Glutathione conjugation	Nuclear receptors meta-pathway; NRF2 pathway; Photodynamic therapy-induced NFE2L2 (NRF2) survival signaling; Exercise-induced circadian regulation; Arachidonate epoxygenase / epoxide hydrolase; Metapathway biotransformation Phase I and II	9	0	1.6684e+08	2.03685e+08	1.22764e+08	2.46241e+08	2.17175e+08	1.8672e+08	1.94375e+08	1.73209e+08	High	High	High	High	High	High	High	High	1	Met-loss [N-Term]
Q15833	Syntaxin-binding protein 2 OS=Homo sapiens OX=9606 GN=STXBP2 PE=1 SV=2	0	238.026	65	35	230	35	593	66.4	6.55	671.69	35	cell-cell signaling;transport;other biological processes	non-structural extracellular;plasma membrane;other membranes;cytosol;other cytoplasmic organelle;other cell component	other molecular function	Pf00995	6813	ENSG00000076944	STXBP2	B4E175; E7EQD5; hsa:6813; Q15833; Q9BU65	Platelet degranulation ; Other interleukin signaling	Splicing factor NOVA regulated synaptic proteins; Insulin signaling	4	0	1.731e+07	2.25164e+07	1.42595e+07	2.73614e+07	2.33148e+07	1.69775e+07	2.03421e+07	2.01342e+07	High	High	High	High	High	High	High	High	1
Q8IYB8	ATP-dependent RNA helicase SUPV3L1, mitochondrial OS=Homo sapiens OX=9606 GN=SUPV3L1 PE=1 SV=1	0	236.914	55	39	256	39	786	87.9	7.99	670.24	39	cell organization and biogenesis;DNA metabolism;RNA metabolism OR transcription;other metabolic processes;other biological processes	mitochondrion;nucleus;other cytoplasmic organelle	nucleic acid binding activity;other molecular function	Pf00271, Pf12513, Pf18114, Pf18147	6832	ENSG00000156502	SUPV3L1	A8K301; hsa:6832; O43630; Q8IYB8			0	0	3.55593e+07	4.76437e+07	2.04003e+07	4.88706e+07	3.31951e+07	1.94955e+07	2.19329e+07	4.47353e+07	High	High	High	High	High	High	High	High	1
P50851	Lipopolysaccharide-responsive and beige-like anchor protein OS=Homo sapiens OX=9606 GN=LRBA PE=1 SV=4	0	235.862	22	44	195	44	2863	318.9	5.6	487.04	44	other biological processes	plasma membrane;other membranes;cytosol;ER/Golgi;other cytoplasmic organelle	other molecular function	Pf02138, Pf06469, Pf13385, Pf14844, Pf15787	987	ENSG00000198589	LRBA	hsa:987; P50851; Q4W5J4; Q4W5L6; Q8NFQ0; Q9H2U3; Q9H2U4			0	0	1.1215e+07	1.24438e+07	7.84589e+06	1.6515e+07	1.32051e+07	1.01473e+07	1.11941e+07	1.16819e+07	High	High	High	High	High	High	High	High	1
O95757	Heat shock 70 kDa protein 4L OS=Homo sapiens OX=9606 GN=HSPA4L PE=1 SV=3	0	235.309	51	31	174	26	839	94.5	5.88	501.33	31	stress response;other biological processes	cytosol;nucleus;other cell component	other molecular function	Pf00012	22824	ENSG00000164070	HSPA4L	A2ICT2; hsa:22824; O95757; Q4W5M5; Q8IWA2	Regulation of HSF1-mediated heat shock response		1	0	6.61703e+06	8.95881e+06	5.19944e+06	9.52652e+06	9.84323e+06	7.11483e+06	7.77803e+06	8.31797e+06	High	High	High	High	High	High	High	High	1
Q02790	Peptidyl-prolyl cis-trans isomerase FKBP4 OS=Homo sapiens OX=9606 GN=FKBP4 PE=1 SV=3	0	235.1	72	30	237	30	459	51.8	5.43	725.16	30	protein metabolism;other metabolic processes;transport;other biological processes	cytosol;cytoskeleton;mitochondrion;nucleus;other cell component	cytoskeletal activity;other molecular function	Pf00254, Pf00515	2288	ENSG00000004478	FKBP4	D3DUQ1; hsa:2288; Q02790; Q9UCP1; Q9UCV7	HSP90 chaperone cycle for steroid hormone receptors (SHR) in the presence of ligand; Potential therapeutics for SARS; Estrogen-dependent gene expression; Attenuation phase	Androgen receptor signaling pathway	6	0	3.18715e+07	3.97756e+07	2.59513e+07	5.21235e+07	4.29466e+07	3.99735e+07	3.90909e+07	3.95071e+07	High	High	High	High	High	High	High	High	1
Q15021	Condensin complex subunit 1 OS=Homo sapiens OX=9606 GN=NCAPD2 PE=1 SV=3	0	235.018	43	40	256	40	1401	157.1	6.61	711.09	40	cell cycle OR cell proliferation;cell organization and biogenesis;other biological processes	cytosol;nucleus;other cell component	other molecular function	Pf12717, Pf12922	9918	ENSG00000010292	NCAPD2	D3DUR4; hsa:9918; Q15021; Q8N6U3	Condensation of Prometaphase Chromosomes		1	0	1.41725e+07	1.81559e+07	1.04499e+07	2.16828e+07	1.58849e+07	1.48237e+07	1.53494e+07	1.56983e+07	High	High	High	High	High	High	High	High	1	Met-loss [N-Term]
O00151	PDZ and LIM domain protein 1 OS=Homo sapiens OX=9606 GN=PDLIM1 PE=1 SV=4	0	234.331	85	22	191	22	329	36	7.02	627.06	22	cell organization and biogenesis;stress response;developmental processes;other biological processes	cytoskeleton;other cell component	cytoskeletal activity;other molecular function	Pf00412, Pf00595, Pf15936	9124	ENSG00000107438	PDLIM1	B2RBS6; hsa:9124; O00151; Q5VZH5; Q9BPZ9			0	0	3.04507e+07	4.57911e+07	2.7527e+07	6.19791e+07	5.94686e+07	4.76655e+07	4.76169e+07	4.5224e+07	High	High	High	High	High	High	High	High	1	Met-loss+Acetyl [N-Term]
Q93008	Probable ubiquitin carboxyl-terminal hydrolase FAF-X OS=Homo sapiens OX=9606 GN=USP9X PE=1 SV=3	0	234.031	25	44	192	44	2570	292.1	5.8	499.58	44	protein metabolism;other metabolic processes		other molecular function	Pf00443, Pf12030	100971796; 465582	ENSPPAG00000039671; ENSPTRG00000045541	USP9X	A0A2I3RAB4; A0A2J8JDU7; A0A2R9BVD0; A0A6D2WW26			0	0	6.96443e+06	8.23206e+06	4.70622e+06	1.02958e+07	9.12151e+06	8.6097e+06	8.68654e+06	9.17643e+06	High	High	High	High	High	High	High	High	1
Q9NNW7	Thioredoxin reductase 2, mitochondrial OS=Homo sapiens OX=9606 GN=TXNRD2 PE=1 SV=3	0	233.943	71	25	202	24	524	56.5	7.5	744.64	25	stress response;other biological processes	cytosol;mitochondrion;other cell component	other molecular function	Pf02852, Pf07992	10587	ENSG00000184470	TXNRD2	hsa:10587; O95840; Q96IJ2; Q9H2Z5; Q9NNW7; Q9NZV3; Q9NZV4; Q9P2Y0; Q9P2Y1; Q9UQU8	Detoxification of Reactive Oxygen Species	Selenium micronutrient network; Selenium micronutrient network ; Selenium micronutrient network; Oxidative stress response; 22q11.2 copy number variation syndrome	6	1	5.28626e+07	7.07168e+07	2.87405e+07	7.97257e+07	4.99811e+07	3.0846e+07	3.43643e+07	6.4976e+07	High	High	High	High	High	High	High	High	1
P47897	Glutamine--tRNA ligase OS=Homo sapiens OX=9606 GN=QARS1 PE=1 SV=1	0	233.878	52	35	251	35	775	87.7	7.15	688.1	35	protein metabolism;RNA metabolism OR transcription;other metabolic processes;developmental processes;other biological processes	cytosol;mitochondrion;other cell component	enzyme regulator activity;other molecular function	Pf00749, Pf03950, Pf04557, Pf04558	5859	ENSG00000172053	QARS1	B4DWJ2; hsa:5859; P47897	Selenoamino acid metabolism; Cytosolic tRNA aminoacylation; Mitochondrial tRNA aminoacylation		3	0	1.81186e+07	2.16849e+07	1.41021e+07	2.70152e+07	2.72742e+07	2.19455e+07	2.24316e+07	1.96747e+07	High	High	High	High	High	High	High	High	1
P35658	Nuclear pore complex protein Nup214 OS=Homo sapiens OX=9606 GN=NUP214 PE=1 SV=2	0	233.758	26	34	204	34	2090	213.5	7.47	583.46	34	cell cycle OR cell proliferation;protein metabolism;other metabolic processes;transport;other biological processes	cytosol;nucleus;other cell component	other molecular function	Pf18617	8021	ENSG00000126883	NUP214	A6NFQ0; hsa:8021; P35658; Q15010; Q3KQZ0; Q5JUP7; Q75R47; Q86XD3	HCMV Early Events; ISG15 antiviral mechanism; NS1 Mediated Effects on Host Pathways; HCMV Late Events; Transport of the SLBP independent Mature mRNA; Transport of the SLBP Dependant Mature mRNA; Transport of Mature mRNA Derived from an Intronless Transcript; Transport of Mature mRNA derived from an Intron-Containing Transcript; Rev-mediated nuclear export of HIV RNA; Transport of Ribonucleoprotei…	TGF-beta signaling pathway	29	0	1.5277e+07	1.84311e+07	1.03661e+07	2.12925e+07	1.88076e+07	1.54952e+07	1.66201e+07	1.61694e+07	High	High	High	High	High	High	High	High	1	Met-loss+Acetyl [N-Term]
P29144	Tripeptidyl-peptidase 2 OS=Homo sapiens OX=9606 GN=TPP2 PE=1 SV=4	0	233.5	42	38	209	38	1249	138.3	6.32	545.85	38	protein metabolism;other metabolic processes	cytosol;nucleus;other cell component	other molecular function	Pf00082, Pf12580	7174	ENSG00000134900	TPP2	hsa:7174; P29144; Q5VZU8	Antigen processing: Ubiquitination & Proteasome degradation		1	0	4.08573e+07	5.26205e+07	2.5013e+07	5.24865e+07	4.05374e+07	3.07195e+07	3.24247e+07	4.97714e+07	High	High	High	High	High	High	High	High	1	Met-loss+Acetyl [N-Term]
O00571	ATP-dependent RNA helicase DDX3X OS=Homo sapiens OX=9606 GN=DDX3X PE=1 SV=3	0	233.315	64	35	247	34	662	73.2	7.18	754.97	35	cell-cell signaling;cell organization and biogenesis;protein metabolism;RNA metabolism OR transcription;other metabolic processes;stress response;transport;signal transduction;other biological processes	non-structural extracellular;plasma membrane;other membranes;cytosol;cytoskeleton;nucleus;other cell component	enzyme regulator activity;cytoskeletal activity;translation activity;nucleic acid binding activity;other molecular function	Pf00270, Pf00271	1654	ENSG00000215301	DDX3X	A8K538; B4E3E8; hsa:1654; O00571; O15536	Neutrophil degranulation	Novel intracellular components of RIG-I-like receptor (RLR) pathway; Hepatitis B infection	3	1	3.71645e+07	4.55783e+07	2.80668e+07	5.45195e+07	4.86302e+07	4.19716e+07	4.351e+07	4.05999e+07	High	High	High	High	High	High	High	High	1	Met-loss+Acetyl [N-Term]
P12277	Creatine kinase B-type OS=Homo sapiens OX=9606 GN=CKB PE=1 SV=1	0	232.918	83	23	201	22	381	42.6	5.59	662.99	23	other metabolic processes;developmental processes;other biological processes	non-structural extracellular;cytosol;nucleus;other cell component	kinase activity;other molecular function	Pf00217, Pf02807	1152	ENSG00000166165	CKB	A8K236; B2R5R4; hsa:1152; P12277; Q2LE07; Q6FG40; Q9UC66	RND3 GTPase cycle; Creatine metabolism		2	1	7.06717e+07	8.77893e+07	5.64586e+07	1.09162e+08	8.73129e+07	7.50984e+07	8.31166e+07	7.69324e+07	High	High	High	High	High	High	High	High	1	Met-loss [N-Term]
P28838	Cytosol aminopeptidase OS=Homo sapiens OX=9606 GN=LAP3 PE=1 SV=3	0	232.38	74	29	219	29	519	56.1	7.93	702.1	29	protein metabolism	cytosol;ER/Golgi;nucleus;other cell component	other molecular function	Pf00883, Pf02789	51056	ENSG00000002549	LAP3	B3KMQ3; hsa:51056; P28838; Q6IAM6; Q6P0L6; Q9UQE3			0	0	7.6465e+07	8.83777e+07	4.63322e+07	97025081	7.10554e+07	4.81709e+07	5.05776e+07	8.38602e+07	High	High	High	High	High	High	High	High	1
P23786	Carnitine O-palmitoyltransferase 2, mitochondrial OS=Homo sapiens OX=9606 GN=CPT2 PE=1 SV=2	0	232.298	66	36	246	36	658	73.7	8.18	653.78	36	other metabolic processes;transport;other biological processes	other membranes;mitochondrion;nucleus	other molecular function	Pf00755	1376	ENSG00000157184	CPT2	B2R6S0; hsa:1376; P23786; Q5SW68; Q9BQ26	PPARA activates gene expression; Carnitine metabolism	Fatty acid beta-oxidation; PPAR-alpha pathway; Nuclear receptors meta-pathway; Mitochondrial long chain fatty acid beta-oxidation; PPAR signaling pathway; Thermogenesis	8	0	4.04373e+07	4.46337e+07	2.34565e+07	5.26269e+07	3.25506e+07	2.09549e+07	2.56582e+07	4.47967e+07	High	High	High	High	High	High	High	High	1
Q96RQ3	Methylcrotonoyl-CoA carboxylase subunit alpha, mitochondrial OS=Homo sapiens OX=9606 GN=MCCC1 PE=1 SV=3	0	232.186	56	26	221	26	725	80.4	7.78	770.11	26	other metabolic processes	cytosol;mitochondrion;other cell component	other molecular function	Pf00289, Pf00364, Pf02785, Pf02786	56922	ENSG00000078070	MCCC1	hsa:56922; Q59ES4; Q96RQ3; Q9H959; Q9NS97	Branched-chain amino acid catabolism; Biotin transport and metabolism; Defective HLCS causes multiple carboxylase deficiency	Amino acid metabolism	4	0	2.92732e+07	3.47724e+07	1.65196e+07	3.84212e+07	2.38476e+07	1.59249e+07	1.79842e+07	3.45603e+07	High	High	High	High	High	High	High	High	1
O94925	Glutaminase kidney isoform, mitochondrial OS=Homo sapiens OX=9606 GN=GLS PE=1 SV=1	0	231.407	47	27	190	27	669	73.4	7.77	632.04	27	cell-cell signaling;cell organization and biogenesis;other metabolic processes;transport;other biological processes	cytosol;mitochondrion;other cell component	other molecular function	Pf04960, Pf12796, Pf17959	2744	ENSG00000115419	GLS	hsa:2744; O94925; Q9UL05; Q9UL06; Q9UL07; Q9UN40	TP53 Regulates Metabolic Genes; Glutamate Neurotransmitter Release Cycle; Glutamate and glutamine metabolism	Amino acid metabolism; Metabolic reprogramming in colon cancer; Neuroinflammation and glutamatergic signaling	6	0	3.52382e+07	4.21116e+07	1.78986e+07	4.25682e+07	2.48436e+07	1.58062e+07	1.7205e+07	3.92855e+07	High	High	High	High	High	High	High	High	1
P08195	4F2 cell-surface antigen heavy chain OS=Homo sapiens OX=9606 GN=SLC3A2 PE=1 SV=3	0	231.393	49	29	209	29	630	68	5.01	681	29	other metabolic processes;transport;other biological processes	plasma membrane;other membranes;nucleus;other cytoplasmic organelle;other cell component	transporter activity;nucleic acid binding activity;other molecular function	Pf00128, Pf16028	6520	ENSG00000168003	SLC3A2	hsa:6520; P08195; Q13543	Amino acid transport across the plasma membrane; Tryptophan catabolism; Basigin interactions; Defective SLC7A7 causes lysinuric protein intolerance (LPI)	Ferroptosis; Proximal tubule transport; Malignant pleural mesothelioma	7	0	4.34451e+07	5.6853e+07	3.97813e+07	7.19005e+07	7.0421e+07	4.98256e+07	6.29529e+07	6.02872e+07	High	High	High	High	High	High	High	High	1	Acetyl [N-Term]
P31150	Rab GDP dissociation inhibitor alpha OS=Homo sapiens OX=9606 GN=GDI1 PE=1 SV=2	0	231.081	73	27	189	17	447	50.6	5.14	623.13	27	cell organization and biogenesis;transport;developmental processes;signal transduction;other biological processes	cytosol;ER/Golgi;other cell component	enzyme regulator activity;other molecular function	Pf00996	2664	ENSG00000203879	GDI1	hsa:2664; P31150; P50394; Q6FG50; Q7Z2G6; Q7Z2G9; Q7Z2H5; Q7Z2I6	RAB GEFs exchange GTP for GDP on RABs	Integrated breast cancer pathway; Ciliary landscape; Airway smooth muscle cell contraction	4	0	4.81831e+06	6.13645e+06	4.713e+06	8.0962e+06	7.42701e+06	5.27267e+06	7.03374e+06	6.18951e+06	High	High	High	High	High	High	High	High	1	Acetyl [N-Term]
O15067	Phosphoribosylformylglycinamidine synthase OS=Homo sapiens OX=9606 GN=PFAS PE=1 SV=4	0	230.978	40	29	182	29	1338	144.6	5.76	568.29	29	other metabolic processes;other biological processes	cytosol	other molecular function	Pf02769, Pf13507, Pf18072, Pf18076	5198	ENSG00000178921	PFAS	A6H8V8; hsa:5198; O15067	Purine ribonucleoside monophosphate biosynthesis		1	0	7.17353e+06	1.10758e+07	6.69342e+06	1.36501e+07	1.16553e+07	1.02816e+07	1.04991e+07	1.01121e+07	High	High	High	High	High	High	High	High	1
Q8TEQ6	Gem-associated protein 5 OS=Homo sapiens OX=9606 GN=GEMIN5 PE=1 SV=3	0	230.915	38	39	204	39	1508	168.5	6.62	558	39	cell organization and biogenesis;protein metabolism;RNA metabolism OR transcription;other metabolic processes;transport;other biological processes	cytosol;nucleus;other cell component	translation activity;nucleic acid binding activity	Pf00400, Pf12894	25929	ENSG00000082516	GEMIN5	hsa:25929; Q14CV0; Q8TEQ6; Q8WWV4; Q969W4; Q9H9K3; Q9UFI5	snRNP Assembly		1	0	8.4208e+06	1.03257e+07	5.92974e+06	1.27646e+07	1.22046e+07	1.03192e+07	9.74466e+06	9.79131e+06	High	High	High	High	High	High	High	High	1
P00338	L-lactate dehydrogenase A chain OS=Homo sapiens OX=9606 GN=LDHA PE=1 SV=2	0	229.726	81	26	240	25	332	36.7	8.27	732.85	26	other metabolic processes;stress response;developmental processes;other biological processes	cytosol	other molecular function	Pf00056, Pf02866	3939	ENSG00000134333; ENSG00000288299	LDHA	B4DKQ2; B7Z5E3; D3DQY3; F8W819; hsa:3939; P00338; Q53G53; Q6IBM7; Q6ZNV1; Q9UDE8; Q9UDE9	Pyruvate metabolism	Cori cycle; HIF1A and PPARG regulation of glycolysis; Photodynamic therapy-induced HIF-1 survival signaling; VEGFA-VEGFR2 signaling pathway; Amino acid metabolism; Clear cell renal cell carcinoma pathways; PI3K/AKT/mTOR - VitD3 signaling; Metabolic reprogramming in colon cancer; Aerobic glycolysis; Glycolysis in senescence; Orexin receptor pathway; CCL18 signaling pathway; Glycolysis and gluconeo…	14	2	1.98234e+08	2.59336e+08	1.61195e+08	3.29041e+08	3.00889e+08	2.37487e+08	2.51e+08	2.3131e+08	High	High	High	High	High	High	High	High	1	Met-loss+Acetyl [N-Term]
Q6P2E9	Enhancer of mRNA-decapping protein 4 OS=Homo sapiens OX=9606 GN=EDC4 PE=1 SV=1	0	229.676	39	33	190	33	1401	151.6	5.86	526.28	33	RNA metabolism OR transcription;other metabolic processes	cytosol;nucleus;other cell component		Pf16529	23644	ENSG00000038358	EDC4	A6NGM1; A8K4T4; hsa:23644; Q13025; Q13826; Q6P2E9; Q6ZR12; Q7Z6H7	mRNA decay by 5' to 3' exoribonuclease		1	0	9.24087e+06	1.28208e+07	7.90465e+06	1.53342e+07	1.39259e+07	1.21522e+07	1.2305e+07	1.09644e+07	High	High	High	High	High	High	High	High	1	Met-loss+Acetyl [N-Term]
Q9NY65	Tubulin alpha-8 chain OS=Homo sapiens OX=9606 GN=TUBA8 PE=1 SV=1	0	228.449	41	17	624	2	449	50.1	5.06	1818.76	17	cell cycle OR cell proliferation;cell organization and biogenesis	cytoskeleton;other cell component	cytoskeletal activity;other molecular function	Pf00091, Pf03953	51807	ENSG00000183785	TUBA8	B2RCX2; B3KPW9; B4DWG3; hsa:51807; Q2M3N4; Q9NY65	Recycling pathway of L1; Separation of Sister Chromatids; The role of GTSE1 in G2/M progression after G2 checkpoint; Resolution of Sister Chromatid Cohesion; RHO GTPases Activate Formins; EML4 and NUDC in mitotic spindle formation; Recruitment of NuMA to mitotic centrosomes; MHC class II antigen presentation; COPI-dependent Golgi-to-ER retrograde traffic; Kinesins; HCMV Early Events; Aggrephagy; …	Alzheimer's disease and miRNA effects; Pathogenic Escherichia coli infection; Parkin-ubiquitin proteasomal system pathway; Alzheimer's disease	31	0	2.67615e+06	2.38864e+06	1.08175e+06	2.82874e+06	2.62794e+06	1.59046e+06	2.15129e+06	2.86218e+06	High	High	High	High	High	High	High	High	1
P05783	CRAP Keratin, type I cytoskeletal 18 OS=Homo sapiens OX=9606 GN=KRT18 PE=1 SV=2	0	228.355	67	28	246	26	430	48	5.45	804.05	28	cell cycle OR cell proliferation;cell organization and biogenesis;transport;developmental processes;signal transduction;other biological processes	plasma membrane;other membranes;cytosol;cytoskeleton;nucleus;other cell component	other molecular function	Pf00038	3875	ENSG00000111057	KRT18	hsa:3875; P05783; Q53G38; Q5U0N8; Q9BW26	Formation of the cornified envelope	Pathogenic Escherichia coli infection	3	2	6.36679e+07	7.55507e+07	4.3297e+07	8.02926e+07	7.36768e+07	5.92058e+07	6.47787e+07	6.75691e+07	High	High	High	High	High	High	High	High	1
P54578	Ubiquitin carboxyl-terminal hydrolase 14 OS=Homo sapiens OX=9606 GN=USP14 PE=1 SV=3	0	228.063	67	32	240	32	494	56	5.3	689.45	32	protein metabolism;other metabolic processes;stress response;other biological processes	plasma membrane;other membranes;cytosol;nucleus;other cell component	enzyme regulator activity;other molecular function	Pf00443	9097	ENSG00000101557	USP14	B7Z4N8; hsa:9097; J3QRZ5; P54578; Q53XY5	Ub-specific processing proteases		1	0	2.35843e+07	2.7596e+07	1.69997e+07	3.24949e+07	3.023e+07	2.4464e+07	2.69052e+07	2.55092e+07	High	High	High	High	High	High	High	High	1	Met-loss [N-Term]
P42356	Phosphatidylinositol 4-kinase alpha OS=Homo sapiens OX=9606 GN=PI4KA PE=1 SV=4	0	226.366	28	41	199	41	2102	236.7	7.06	436.96	41	cell organization and biogenesis;other metabolic processes;signal transduction;other biological processes	plasma membrane;other membranes;cytosol;ER/Golgi;other cell component	kinase activity;other molecular function	Pf00454, Pf00613, Pf19274	5297	ENSG00000241973	PI4KA	hsa:5297; P42356; Q7Z625; Q9UPG2	Synthesis of PIPs at the Golgi membrane; Synthesis of PIPs at the ER membrane	Ectoderm differentiation; 22q11.2 copy number variation syndrome	4	0	9.04675e+06	1.20512e+07	8.30962e+06	1.43941e+07	1.31624e+07	1.00816e+07	1.15489e+07	1.0832e+07	High	High	High	High	High	High	High	High	1
Q9BXJ9	N-alpha-acetyltransferase 15, NatA auxiliary subunit OS=Homo sapiens OX=9606 GN=NAA15 PE=1 SV=1	0	225.987	55	41	241	41	866	101.2	7.42	566.35	41	protein metabolism;other metabolic processes;developmental processes;other biological processes	cytosol;nucleus;other cell component	translation activity	Pf12569, Pf13181	80155	ENSG00000164134	NAA15	D3DNY6; hsa:80155; Q52LG9; Q8IWH4; Q8NEV2; Q9BXJ9; Q9H8P6			0	0	1.63612e+07	2.20879e+07	1.43077e+07	2.93963e+07	2.85025e+07	2.1952e+07	2.19727e+07	2.06038e+07	High	High	High	High	High	High	High	High	1
P22234	Multifunctional protein ADE2 OS=Homo sapiens OX=9606 GN=PAICS PE=1 SV=3	0	225.498	74	31	286	31	425	47	7.23	795.57	31	other metabolic processes	cytosol;other cell component	other molecular function	Pf00731, Pf01259	10606	ENSG00000128050	PAICS	E9PDH9; hsa:10606; P22234; Q68CQ5	Purine ribonucleoside monophosphate biosynthesis	Metabolic reprogramming in colon cancer	2	0	6.75293e+07	9.01131e+07	5.26101e+07	1.09366e+08	1.03582e+08	8.70482e+07	9.29678e+07	8.80306e+07	High	High	High	High	High	High	High	High	1	Met-loss+Acetyl [N-Term]
Q14160	Protein scribble homolog OS=Homo sapiens OX=9606 GN=SCRIB PE=1 SV=4	0	225.428	34	35	200	35	1630	174.8	5.07	560.41	35	cell adhesion;cell cycle OR cell proliferation;transport;developmental processes;other biological processes	plasma membrane;other membranes;nucleus;other cell component		Pf00595, Pf13855	23513	ENSG00000180900	SCRIB	hsa:23513; Q14160; Q6P496; Q7Z5D1; Q8WWV8; Q96C69; Q96GG1	Asymmetric localization of PCP proteins; RND3 GTPase cycle; CDC42 GTPase cycle; RHOQ GTPase cycle; RHOJ GTPase cycle; RND2 GTPase cycle	Thyroid stimulating hormone (TSH) signaling pathway; Complement system in neuronal development and plasticity	8	0	8.39881e+06	1.15501e+07	8.06236e+06	1.43934e+07	1.25736e+07	8.55252e+06	1.15099e+07	1.09295e+07	High	High	High	High	High	High	High	High	1
Q16531	DNA damage-binding protein 1 OS=Homo sapiens OX=9606 GN=DDB1 PE=1 SV=1	0	224.949	41	39	250	39	1140	126.9	5.26	631.44	39	cell organization and biogenesis;protein metabolism;DNA metabolism;other metabolic processes;stress response;other biological processes	nucleus;other cell component	nucleic acid binding activity;other molecular function	Pf03178, Pf10433	1642	ENSG00000167986	DDB1	A6NG77; B2R648; B4DG00; hsa:1642; O15176; Q13289; Q16531; Q58F96	Neddylation; Formation of TC-NER Pre-Incision Complex; Dual incision in TC-NER; Gap-filling DNA repair synthesis and ligation in TC-NER; Formation of Incision Complex in GG-NER; DNA Damage Recognition in GG-NER; Recognition of DNA damage by PCNA-containing replication complex; Dual Incision in GG-NER	Hippo-Merlin signaling dysregulation; Hepatitis B infection; Nucleotide excision repair; DNA repair pathways, full network; Nucleotide excision repair in xeroderma pigmentosum	14	0	1.34296e+07	1.64783e+07	9.61689e+06	1.89566e+07	1.74917e+07	1.55951e+07	1.46784e+07	1.44127e+07	High	High	High	High	High	High	High	High	1
P17858	ATP-dependent 6-phosphofructokinase, liver type OS=Homo sapiens OX=9606 GN=PFKL PE=1 SV=6	0	223.64	56	29	199	24	780	85	7.5	560.64	29	other metabolic processes;transport;other biological processes	non-structural extracellular;cytosol;other cell component	kinase activity;other molecular function	Pf00365	5211	ENSG00000141959	PFKL	hsa:5211; P17858; Q96A64; Q96IH4; Q9BR91	Neutrophil degranulation; Glycolysis	Photodynamic therapy-induced HIF-1 survival signaling; Clear cell renal cell carcinoma pathways; Metabolic reprogramming in colon cancer; Insulin signaling; Glycolysis and gluconeogenesis	7	1	1.84777e+07	2.25548e+07	1.44468e+07	2.70009e+07	1.94052e+07	1.72335e+07	1.98888e+07	2.21235e+07	High	High	High	High	High	High	High	High	1
Q96TA2	ATP-dependent zinc metalloprotease YME1L1 OS=Homo sapiens OX=9606 GN=YME1L1 PE=1 SV=2	0	223.562	48	29	217	29	773	86.4	8.76	656.14	29	cell cycle OR cell proliferation;cell organization and biogenesis;protein metabolism;other metabolic processes;transport;other biological processes	other membranes;mitochondrion;nucleus	other molecular function	Pf00004, Pf01434, Pf17862	10730	ENSG00000136758	YME1L1	B4DNM1; D3DRV8; D3DRV9; hsa:10730; Q5T8D9; Q96TA2; Q9H1Q0; Q9UMR9	Processing of SMDT1		1	0	3.49445e+07	3.91753e+07	1.83862e+07	4.07314e+07	2.26293e+07	1.50139e+07	1.82275e+07	3.60701e+07	High	High	High	High	High	High	High	High	1
Q14203	Dynactin subunit 1 OS=Homo sapiens OX=9606 GN=DCTN1 PE=1 SV=3	0	223.387	41	36	169	36	1278	141.6	5.81	516.41	36	cell cycle OR cell proliferation;cell organization and biogenesis;stress response;transport;developmental processes;signal transduction;other biological processes	non-structural extracellular;cytosol;cytoskeleton;nucleus;other cell component	cytoskeletal activity;other molecular function	Pf01302, Pf12455	1639	ENSG00000204843	DCTN1	A8MY36; B4DM45; E9PFS5; E9PGE1; G5E9H4; hsa:1639; O95296; Q14203; Q6IQ37; Q9BRM9; Q9UIU1; Q9UIU2	MHC class II antigen presentation; HSP90 chaperone cycle for steroid hormone receptors (SHR) in the presence of ligand; COPI-mediated anterograde transport; COPI-independent Golgi-to-ER retrograde traffic; XBP1(S) activates chaperone genes; Signaling by ALK fusions and activated point mutants		6	0	9.56295e+06	1.19135e+07	7.45461e+06	1.47058e+07	1.2841e+07	1.08866e+07	1.12369e+07	1.06308e+07	High	High	High	High	High	High	High	High	1
Q86VP6	Cullin-associated NEDD8-dissociated protein 1 OS=Homo sapiens OX=9606 GN=CAND1 PE=1 SV=2	0	223.341	45	40	242	37	1230	136.3	5.78	615.29	40	cell organization and biogenesis;protein metabolism;other metabolic processes;transport;other biological processes	non-structural extracellular;cytosol;ER/Golgi;nucleus;other cell component	other molecular function	Pf08623	55832	ENSG00000111530	CAND1	B2RAU3; hsa:55832; O94918; Q6PIY4; Q86VP6; Q8NDJ4; Q96JZ9; Q96T19; Q9BTC4; Q9H0G2; Q9P0H7; Q9UF85	Neutrophil degranulation; Neddylation; Iron uptake and transport	Endoderm differentiation	4	4	1.61078e+07	1.86301e+07	1.18954e+07	2.15518e+07	1.99311e+07	1.6867e+07	1.82228e+07	1.6325e+07	High	High	High	High	High	High	High	High	1	Met-loss+Acetyl [N-Term]
Q16822	Phosphoenolpyruvate carboxykinase [GTP], mitochondrial OS=Homo sapiens OX=9606 GN=PCK2 PE=1 SV=4	0	223.035	58	31	267	31	640	70.7	7.62	713.14	31	other metabolic processes;stress response;developmental processes;other biological processes	cytosol;mitochondrion	other molecular function	Pf00821, Pf17297	5106	ENSG00000100889; ENSG00000285241	PCK2	B4DW73; hsa:5106; O43253; Q16822; Q86U01; Q9BV62	Gluconeogenesis	Adipogenesis; Transcription factor regulation in adipogenesis; PPAR signaling pathway; PI3K-Akt signaling pathway; DNA damage response (only ATM dependent)	6	0	7.55467e+07	9.31578e+07	4.85765e+07	9.74464e+07	6.83658e+07	3.89687e+07	5.14263e+07	9.28171e+07	High	High	High	High	High	High	High	High	1
P10515	Dihydrolipoyllysine-residue acetyltransferase component of pyruvate dehydrogenase complex, mitochondrial OS=Homo sapiens OX=9606 GN=DLAT PE=1 SV=3	0	222.938	49	25	245	25	647	69	7.84	656.31	25	other metabolic processes;other biological processes	mitochondrion;other cell component	other molecular function	Pf00198, Pf00364, Pf02817	1737	ENSG00000150768	DLAT	hsa:1737; P10515; Q16783; Q53EP3	Regulation of pyruvate dehydrogenase (PDH) complex; Glyoxylate metabolism and glycine degradation; Signaling by Retinoic Acid	TCA cycle and deficiency of pyruvate dehydrogenase complex (PDHc); Neuroinflammation and glutamatergic signaling; Glycolysis and gluconeogenesis	7	0	2.54655e+08	2.77107e+08	1.24589e+08	2.94368e+08	1.74308e+08	1.2452e+08	1.38059e+08	2.59935e+08	High	High	High	High	High	High	High	High	1
P22830	Ferrochelatase, mitochondrial OS=Homo sapiens OX=9606 GN=FECH PE=1 SV=2	0	222.401	74	26	205	26	423	47.8	8.73	634.76	26	other metabolic processes;other biological processes	other membranes;mitochondrion	other molecular function	Pf00762	2235	ENSG00000066926	FECH	A8KA72; hsa:2235; P22830; Q8IXN1; Q8NAN0	Heme biosynthesis	Heme biosynthesis	2	0	3.19336e+08	4.32536e+08	3.238e+08	5.36403e+08	5.07856e+08	3.78864e+08	4.03715e+08	4.07227e+08	High	High	High	High	High	High	High	High	1
P07858	Cathepsin B OS=Homo sapiens OX=9606 GN=CTSB PE=1 SV=3	0	222.381	46	14	190	14	339	37.8	6.3	656.75	14	protein metabolism;other metabolic processes;transport;signal transduction;other biological processes	non-structural extracellular;plasma membrane;other membranes;other cytoplasmic organelle;other cell component	other molecular function	Pf00112, Pf08127	1508	ENSG00000164733; ENSG00000285132	CTSB	B3KQR5; B3KRR5; hsa:1508; P07858; Q503A6; Q96D87	MHC class II antigen presentation; Collagen degradation; Assembly of collagen fibrils and other multimeric structures; Neutrophil degranulation; Trafficking and processing of endosomal TLR	Ebola virus pathway in host	6	0	1.36282e+08	1.70589e+08	1.05681e+08	2.64501e+08	2.22115e+08	1.15999e+08	1.34943e+08	1.9534e+08	High	High	High	High	High	High	High	High	1
Q7L576	Cytoplasmic FMR1-interacting protein 1 OS=Homo sapiens OX=9606 GN=CYFIP1 PE=1 SV=1	0	222.296	39	40	232	21	1253	145.1	6.9	560.7	40	cell organization and biogenesis;transport;developmental processes;signal transduction;other biological processes	non-structural extracellular;cytosol;other cell component	cytoskeletal activity;nucleic acid binding activity;other molecular function	Pf05994, Pf07159	23191	ENSG00000273749; ENSG00000288461	CYFIP1	A8K6D9; hsa:23191; Q14467; Q5IED0; Q6ZSX1; Q7L576; Q9BSD9; Q9BVC7	Neutrophil degranulation; FCGR3A-mediated phagocytosis; VEGFA-VEGFR2 Pathway; Regulation of actin dynamics for phagocytic cup formation; RHO GTPases Activate WASPs and WAVEs; RAC1 GTPase cycle; RHOG GTPase cycle; RAC2 GTPase cycle; RAC3 GTPase cycle	Brain-derived neurotrophic factor (BDNF) signaling pathway; Prader-Willi and Angelman syndrome; Fragile X syndrome; Disruption of postsynaptic signaling by CNV; 15q11.2 copy number variation syndrome; G13 signaling pathway	15	18	1.80376e+07	2.06864e+07	1.2822e+07	2.87783e+07	1.98713e+07	1.2691e+07	1.66771e+07	2.1242e+07	High	High	High	High	High	High	High	High	1
Q9H4M9	EH domain-containing protein 1 OS=Homo sapiens OX=9606 GN=EHD1 PE=1 SV=2	0	222.113	77	34	228	30	534	60.6	6.83	685.47	34	cell organization and biogenesis;stress response;transport;developmental processes;other biological processes	plasma membrane;other membranes;other cytoplasmic organelle;other cell component	other molecular function	Pf00350, Pf12763, Pf16880, Pf18150	10938	ENSG00000110047	EHD1	hsa:10938; O14611; Q2M3Q4; Q9H4M9; Q9UNR3	Factors involved in megakaryocyte development and platelet production	Insulin signaling	2	4	2.79285e+07	3.06037e+07	2.13229e+07	3.34297e+07	2.98261e+07	2.31645e+07	2.63813e+07	2.78477e+07	High	High	High	High	High	High	High	High	1	Acetyl [N-Term]
P55786	Puromycin-sensitive aminopeptidase OS=Homo sapiens OX=9606 GN=NPEPPS PE=1 SV=2	0	220.682	54	38	244	38	919	103.2	5.72	709.02	38	protein metabolism;other metabolic processes;stress response	cytosol;nucleus;other cell component	other molecular function	Pf01433, Pf11838, Pf17900	9520	ENSG00000141279	NPEPPS	B7Z463; hsa:9520; P55786; Q6P145; Q9NP16; Q9UEM2	Antigen processing: Ubiquitination & Proteasome degradation		1	0	3.39128e+07	3.91996e+07	2.93539e+07	5.18806e+07	4.71802e+07	3.28512e+07	3.55267e+07	3.89671e+07	High	High	High	High	High	High	High	High	1
O60488	Long-chain-fatty-acid--CoA ligase 4 OS=Homo sapiens OX=9606 GN=ACSL4 PE=1 SV=2	0	219.986	61	31	211	29	711	79.1	8.38	648.33	31	cell organization and biogenesis;other metabolic processes;transport;developmental processes;other biological processes	plasma membrane;other membranes;mitochondrion;ER/Golgi;other cytoplasmic organelle;other cell component	other molecular function	Pf00501	2182	ENSG00000068366	ACSL4	D3DUY2; hsa:2182; O60488; O60848; O60849; Q5JWV8	Synthesis of very long-chain fatty acyl-CoAs; Intracellular metabolism of fatty acids regulates insulin secretion	Fatty acid beta-oxidation; Fatty acid biosynthesis; Mitochondrial long chain fatty acid beta-oxidation; PPAR signaling pathway; Ferroptosis; Thermogenesis; Cholesterol metabolism with Bloch and Kandutsch-Russell pathways; Omega-3 / omega-6 fatty acid synthesis; Omega-9 fatty acid synthesis; Fatty acid transporters	12	2	3.21154e+07	3.88904e+07	1.81889e+07	4.48632e+07	2.71685e+07	1.98063e+07	2.2485e+07	3.5879e+07	High	High	High	High	High	High	High	High	1
Q9NVI7	ATPase family AAA domain-containing protein 3A OS=Homo sapiens OX=9606 GN=ATAD3A PE=1 SV=2	0	218.194	60	37	325	18	634	71.3	8.98	811.33	37	cell organization and biogenesis;stress response;other biological processes	other membranes;mitochondrion	other molecular function	Pf00004, Pf12037	55210	ENSG00000197785	ATAD3A	B3KPB3; D2K8Q1; G3V1I6; hsa:55210; Q5SV23; Q8N275; Q96A50; Q9NVI7			0	0	8.14169e+07	9.49758e+07	4.84714e+07	1.01422e+08	5.7415e+07	3.71418e+07	4.90835e+07	8.0676e+07	High	High	High	High	High	High	High	High	1	Met-loss+Acetyl [N-Term]
P35606	Coatomer subunit beta' OS=Homo sapiens OX=9606 GN=COPB2 PE=1 SV=2	0	217.422	51	34	219	34	906	102.4	5.27	575.32	34	transport	other membranes;cytosol;ER/Golgi	other molecular function	Pf00400, Pf04053	9276	ENSG00000184432	COPB2	B4DZI8; hsa:9276; P35606	COPI-mediated anterograde transport; COPI-dependent Golgi-to-ER retrograde traffic		2	0	3.66525e+07	5.11464e+07	2.68434e+07	5.52924e+07	3.39826e+07	2.30239e+07	2.96667e+07	3.54989e+07	High	High	High	High	High	High	High	High	1
P40926	Malate dehydrogenase, mitochondrial OS=Homo sapiens OX=9606 GN=MDH2 PE=1 SV=3	0	216.471	70	27	507	27	338	35.5	8.68	1425.49	27	other metabolic processes	other membranes;mitochondrion;other cell component	other molecular function	Pf00056, Pf02866	4191	ENSG00000146701	MDH2	A8K414; B2RE78; B4DE44; E9PDB2; hsa:4191; O43682; P40926	Citric acid cycle (TCA cycle); Gluconeogenesis	Amino acid metabolism; Metabolic reprogramming in colon cancer; NAD metabolism in oncogene-induced senescence and mitochondrial dysfunction-associated senescence; Glycolysis and gluconeogenesis; TCA cycle (aka Krebs or citric acid cycle)	7	0	3.31133e+09	3.59702e+09	2.11668e+09	4.012e+09	2.99595e+09	2.06782e+09	2.31422e+09	3.46013e+09	High	High	High	High	High	High	High	High	1
Q9UM54	Unconventional myosin-VI OS=Homo sapiens OX=9606 GN=MYO6 PE=1 SV=4	0	215.867	39	34	174	34	1294	149.6	8.53	456.3	34	cell organization and biogenesis;stress response;transport;developmental processes;signal transduction;other biological processes	plasma membrane;other membranes;cytosol;cytoskeleton;ER/Golgi;nucleus;other cytoplasmic organelle;other cell component	cytoskeletal activity;other molecular function	Pf00063, Pf16521	4646	ENSG00000196586	MYO6	A6H8V4; E1P540; hsa:4646; Q5TEM5; Q5TEM6; Q5TEM7; Q9BZZ7; Q9UEG2; Q9UM54	RHOU GTPase cycle; RHOBTB2 GTPase cycle; Gap junction degradation; RHOBTB1 GTPase cycle; Trafficking of AMPA receptors	VEGFA-VEGFR2 signaling pathway; Joubert syndrome	7	0	5.04177e+06	6.72999e+06	4.96677e+06	1.09341e+07	9.31475e+06	6.63795e+06	8.32983e+06	7.08727e+06	High	High	High	High	High	High	High	High	1	Acetyl [N-Term]
O00299	Chloride intracellular channel protein 1 OS=Homo sapiens OX=9606 GN=CLIC1 PE=1 SV=4	0	215.863	87	21	218	21	241	26.9	5.17	684.05	21	other metabolic processes;transport;signal transduction;other biological processes	non-structural extracellular;plasma membrane;other membranes;mitochondrion;nucleus;other cell component	transporter activity	Pf13409, Pf13410	1192	ENSG00000206394; ENSG00000213719; ENSG00000223639; ENSG00000226248; ENSG00000226417; ENSG00000226651; ENSG00000230685	CLIC1	hsa:1192; O00299; Q15089; Q502X1		VEGFA-VEGFR2 signaling pathway	1	0	1.16959e+08	1.5174e+08	9.57344e+07	182612225	1.69784e+08	1.419e+08	1.51343e+08	1.35181e+08	High	High	High	High	High	High	High	High	1	Met-loss+Acetyl [N-Term]
Q9BW92	Threonine--tRNA ligase, mitochondrial OS=Homo sapiens OX=9606 GN=TARS2 PE=1 SV=1	0	215.618	66	34	233	34	718	81	7.3	683.41	34	protein metabolism;RNA metabolism OR transcription;other metabolic processes	mitochondrion	other molecular function	Pf00587, Pf02824, Pf03129, Pf07973	80222	ENSG00000143374	TARS2	hsa:80222; Q53GW7; Q96I50; Q9BW92; Q9H9V2	Mitochondrial tRNA aminoacylation		1	0	2.74037e+07	3.25556e+07	1.70791e+07	3.76482e+07	2.37063e+07	1.35045e+07	1.82797e+07	3.22647e+07	High	High	High	High	High	High	High	High	1
P52272	Heterogeneous nuclear ribonucleoprotein M OS=Homo sapiens OX=9606 GN=HNRNPM PE=1 SV=3	0	215.516	65	35	241	35	730	77.5	8.7	657.73	35	RNA metabolism OR transcription;other metabolic processes;stress response;signal transduction	nucleus;other cell component	nucleic acid binding activity;other molecular function	Pf00076, Pf11532	4670	ENSG00000099783	HNRNPM	hsa:4670; P52272; Q15584; Q8WZ44; Q96H56; Q9BWL9; Q9Y492	mRNA Splicing - Major Pathway; FGFR2 alternative splicing; Processing of Capped Intron-Containing Pre-mRNA	mRNA processing	4	0	2.37831e+07	2.89186e+07	1.68504e+07	3.3378e+07	2.63784e+07	1.98724e+07	2.0672e+07	2.56737e+07	High	High	High	High	High	High	High	High	1	Met-loss+Acetyl [N-Term]
Q01518	Adenylyl cyclase-associated protein 1 OS=Homo sapiens OX=9606 GN=CAP1 PE=1 SV=5	0	215.292	65	29	230	29	475	51.9	8.06	628.15	29	cell organization and biogenesis;transport;signal transduction;other biological processes	non-structural extracellular;plasma membrane;other membranes;cytoskeleton;other cytoplasmic organelle;other cell component	cytoskeletal activity;other molecular function	Pf01213, Pf08603	10487	ENSG00000131236	CAP1	hsa:10487; Q01518; Q53HR7; Q5T0S1; Q5T0S2; Q6I9U6	Neutrophil degranulation; Platelet degranulation ; Role of ABL in ROBO-SLIT signaling	Angiopoietin-like protein 8 regulatory pathway; Insulin signaling; Complement system in neuronal development and plasticity	6	0	5.66694e+07	7.20263e+07	4.36657e+07	9.35689e+07	9.09825e+07	7.06211e+07	7.76553e+07	6.99054e+07	High	High	High	High	High	High	High	High	1	Met-loss+Acetyl [N-Term]
P54803	Galactocerebrosidase OS=Homo sapiens OX=9606 GN=GALC PE=1 SV=3	0	215.187	49	21	149	21	685	77	6.64	518.96	21	other metabolic processes;developmental processes	other cytoplasmic organelle	other molecular function	Pf02057, Pf17387	2581	ENSG00000054983	GALC	B4DKE8; B4DYN1; B4DZJ8; B7Z7Z2; hsa:2581; J3KN25; J3KPP8; P54803; Q8J030	Glycosphingolipid metabolism		1	0	2.21526e+07	2.62769e+07	1.85318e+07	3.91977e+07	2.79613e+07	1.94161e+07	2.05991e+07	2.91409e+07	High	High	High	High	High	High	High	High	1
Q7L0Y3	tRNA methyltransferase 10 homolog C OS=Homo sapiens OX=9606 GN=TRMT10C PE=1 SV=2	0	214.77	68	28	260	28	403	47.3	9.36	678.99	28	RNA metabolism OR transcription;other metabolic processes;other biological processes	mitochondrion;nucleus	nucleic acid binding activity;other molecular function	Pf01746	54931	ENSG00000174173	TRMT10C	hsa:54931; Q7L0Y3; Q9NRG5; Q9NX54; Q9Y596	tRNA processing in the mitochondrion; tRNA modification in the mitochondrion; rRNA processing in the mitochondrion		3	0	7.70204e+07	8.95601e+07	4.11178e+07	9.64506e+07	6.68263e+07	4.13357e+07	4.61231e+07	8.73063e+07	High	High	High	High	High	High	High	High	1
Q7L8L6	FAST kinase domain-containing protein 5, mitochondrial OS=Homo sapiens OX=9606 GN=FASTKD5 PE=1 SV=1	0	214.113	54	32	218	32	764	86.5	8.13	603.76	32	RNA metabolism OR transcription;other metabolic processes;other biological processes	mitochondrion;other cell component	nucleic acid binding activity	Pf06743, Pf08368, Pf08373	60493	ENSG00000215251	FASTKD5	hsa:60493; Q7L8L6; Q96JN3; Q9H5D1; Q9H8Y3			0	0	3.03566e+07	2.40686e+07	1.18428e+07	2.61994e+07	1.91767e+07	1.12619e+07	1.39716e+07	2.42142e+07	High	High	High	High	High	High	High	High	1
P54098	DNA polymerase subunit gamma-1 OS=Homo sapiens OX=9606 GN=POLG PE=1 SV=1	0	214.101	47	39	187	39	1239	139.5	6.9	516.03	39	DNA metabolism;other metabolic processes;stress response;other biological processes	mitochondrion;other cell component	nucleic acid binding activity;other molecular function	Pf00476, Pf18136	5428	ENSG00000140521	POLG	hsa:5428; P54098; Q8NFM2; Q92515		Nucleotide metabolism; Male infertility	2	0	1.09817e+07	1.31201e+07	6.58986e+06	1.35791e+07	8.14041e+06	4.93339e+06	6.13995e+06	1.27337e+07	High	High	High	High	High	High	High	High	1
Q9Y4L1	Hypoxia up-regulated protein 1 OS=Homo sapiens OX=9606 GN=HYOU1 PE=1 SV=1	0	213.848	39	30	207	30	999	111.3	5.22	597.74	30	stress response;transport;signal transduction;other biological processes	non-structural extracellular;ER/Golgi;other cell component	other molecular function	Pf00012	10525	ENSG00000149428; ENSG00000280682	HYOU1	A8C1Z0; B7Z909; hsa:10525; Q2I204; Q53H25; Q9Y4L1	XBP1(S) activates chaperone genes; Scavenging by Class F Receptors	VEGFA-VEGFR2 signaling pathway	3	0	1.80246e+07	2.10071e+07	1.36386e+07	2.68656e+07	1.97775e+07	1.2213e+07	1.74107e+07	1.62714e+07	High	High	High	High	High	High	High	High	1
Q92974	Rho guanine nucleotide exchange factor 2 OS=Homo sapiens OX=9606 GN=ARHGEF2 PE=1 SV=4	0	213.731	44	30	191	30	986	111.5	7.27	585.92	30	cell cycle OR cell proliferation;cell organization and biogenesis;stress response;transport;developmental processes;signal transduction;other biological processes	plasma membrane;other membranes;cytosol;cytoskeleton;ER/Golgi;other cell component	enzyme regulator activity;cytoskeletal activity;other molecular function	Pf00621, Pf17838	9181	ENSG00000116584	ARHGEF2	D3DVA6; hsa:9181; O75142; Q15079; Q5VY92; Q8TDA3; Q8WUG4; Q92974; Q9H023	RHOA GTPase cycle; RHOB GTPase cycle; NRAGE signals death through JNK; G alpha (12/13) signalling events	Pathogenic Escherichia coli infection	5	0	1.18313e+07	1.50736e+07	8.89078e+06	16488449	1.5624e+07	1.14261e+07	1.38938e+07	1.4027e+07	High	High	High	High	High	High	High	High	1
Q9H845	Complex I assembly factor ACAD9, mitochondrial OS=Homo sapiens OX=9606 GN=ACAD9 PE=1 SV=1	0	212.888	68	36	223	36	621	68.7	7.96	581.19	36	cell organization and biogenesis;other metabolic processes	other membranes;mitochondrion;nucleus;other cell component	other molecular function	Pf00441, Pf02770, Pf02771	28976	ENSG00000177646	ACAD9	D3DNB8; hsa:28976; Q8WXX3; Q9H845	Complex I biogenesis	Mitochondrial immune response to SARS-CoV-2	2	0	2.90399e+07	3.3689e+07	1.58852e+07	3.64405e+07	2.37517e+07	1.40518e+07	1.84599e+07	31329411	High	High	High	High	High	High	High	High	1
O75116	Rho-associated protein kinase 2 OS=Homo sapiens OX=9606 GN=ROCK2 PE=1 SV=4	0	212.206	34	40	236	33	1388	160.8	6.02	624.03	40	cell cycle OR cell proliferation;cell organization and biogenesis;protein metabolism;other metabolic processes;stress response;developmental processes;signal transduction;other biological processes	plasma membrane;other membranes;cytosol;cytoskeleton;nucleus;other cell component	cytoskeletal activity;kinase activity;other molecular function	Pf00069, Pf08912	9475	ENSG00000134318	ROCK2	hsa:9475; O75116; Q53QZ0; Q53SJ7; Q9UQN5	RHOA GTPase cycle; RHOB GTPase cycle; RHO GTPases Activate ROCKs; EPHB-mediated forward signaling; VEGFA-VEGFR2 Pathway; RHOC GTPase cycle; G alpha (12/13) signalling events; Potential therapeutics for SARS; EPHA-mediated growth cone collapse; Sema4D induced cell migration and growth-cone collapse; RHOBTB1 GTPase cycle; RHOH GTPase cycle	Androgen receptor signaling pathway; MicroRNAs in cardiomyocyte hypertrophy; Integrin-mediated cell adhesion; Leptin signaling pathway; Pathogenic Escherichia coli infection; Spinal cord injury; Focal adhesion; Physico-chemical features and toxicity-associated pathways; VEGFA-VEGFR2 signaling pathway; Chemokine signaling pathway; Wnt signaling; Airway smooth muscle cell contraction; Regulation of…	26	0	1.70568e+07	2.16003e+07	1.44422e+07	2.6242e+07	2.42684e+07	1.60488e+07	1.85585e+07	2.19528e+07	High	High	High	High	High	High	High	High	1
P36551	Oxygen-dependent coproporphyrinogen-III oxidase, mitochondrial OS=Homo sapiens OX=9606 GN=CPOX PE=1 SV=3	0	211.979	66	30	207	30	454	50.1	8.25	664.18	30	other metabolic processes	cytosol;mitochondrion;other cell component	other molecular function	Pf01218	1371	ENSG00000080819	CPOX	A8K275; B4DSD5; hsa:1371; P36551; Q14060; Q53F08; Q8IZ45; Q96AF3	Heme biosynthesis	Heme biosynthesis	2	0	8.23476e+07	9.72063e+07	4.46356e+07	1.13836e+08	6.71616e+07	3.86369e+07	4.91741e+07	9.56293e+07	High	High	High	High	High	High	High	High	1
Q10567	AP-1 complex subunit beta-1 OS=Homo sapiens OX=9606 GN=AP1B1 PE=1 SV=2	0	210.613	40	32	237	17	949	104.6	5.06	643.21	32	transport;developmental processes;other biological processes	other membranes;cytosol;ER/Golgi;other cytoplasmic organelle;other cell component	other molecular function	Pf01602, Pf02883, Pf09066	162	ENSG00000100280	AP1B1	C9JRD1; F8WDL0; hsa:162; P78436; Q10567; Q20WL3; Q86X54	MHC class II antigen presentation; Lysosome Vesicle Biogenesis; Golgi Associated Vesicle Biogenesis; Nef mediated downregulation of MHC class I complex cell surface expression		4	0	5.57534e+06	6.38828e+06	4.02889e+06	8.43073e+06	6.1748e+06	5.05341e+06	5.7242e+06	6.09023e+06	High	High	High	High	High	High	High	High	1
O95163	Elongator complex protein 1 OS=Homo sapiens OX=9606 GN=ELP1 PE=1 SV=3	0	210.241	41	33	188	33	1332	150.2	5.94	525.4	33	RNA metabolism OR transcription;other metabolic processes	cytosol;nucleus;other cell component	nucleic acid binding activity	Pf04762	8518	ENSG00000070061	ELP1	hsa:8518; O95163; Q5JSV2; Q9H327; Q9UG87	HATs acetylate histones		1	0	1.11715e+07	1.44731e+07	8.21134e+06	1.61672e+07	1.44587e+07	1.151e+07	1.25512e+07	1.35868e+07	High	High	High	High	High	High	High	High	1
P46199	Translation initiation factor IF-2, mitochondrial OS=Homo sapiens OX=9606 GN=MTIF2 PE=1 SV=2	0	209.699	46	27	204	27	727	81.3	7.15	609.08	27	cell organization and biogenesis;protein metabolism;other metabolic processes;other biological processes	mitochondrion;nucleus	translation activity;nucleic acid binding activity;other molecular function	Pf00009, Pf11987	4528	ENSG00000085760	MTIF2	D6W5D0; hsa:4528; P46199	Mitochondrial translation initiation		1	0	2.20705e+07	2.23782e+07	1.27618e+07	2.50543e+07	1.8548e+07	1.04104e+07	1.32797e+07	2.37288e+07	High	High	High	High	High	High	High	High	1
Q15181	Inorganic pyrophosphatase OS=Homo sapiens OX=9606 GN=PPA1 PE=1 SV=2	0	209.654	84	24	190	23	289	32.6	5.86	621.72	24	protein metabolism;RNA metabolism OR transcription;other metabolic processes	cytosol;other cell component	other molecular function	Pf00719	5464	ENSG00000180817	PPA1	hsa:5464; Q15181; Q2M348; Q5SQT7; Q6P7P4; Q9UQJ5; Q9Y5B1	Cytosolic tRNA aminoacylation; Pyrophosphate hydrolysis		2	0	3.84725e+07	5.0501e+07	2.84093e+07	6.16886e+07	5.47305e+07	4.6971e+07	4.80045e+07	4.74728e+07	High	High	High	High	High	High	High	High	1	Met-loss+Acetyl [N-Term]
P55809	Succinyl-CoA:3-ketoacid coenzyme A transferase 1, mitochondrial OS=Homo sapiens OX=9606 GN=OXCT1 PE=1 SV=1	0	208.599	58	21	189	21	520	56.1	7.46	621.83	21	other metabolic processes;stress response;developmental processes;other biological processes	mitochondrion	other molecular function	Pf01144	5019	ENSG00000083720	OXCT1	B2R5V2; B7Z528; hsa:5019; P55809	Utilization of Ketone Bodies	Ketone bodies synthesis and degradation	2	0	6.90877e+07	7.39766e+07	3.84247e+07	8.29137e+07	5.02952e+07	3.68031e+07	4.03752e+07	7.82667e+07	High	High	High	High	High	High	High	High	1
P12235	ADP/ATP translocase 1 OS=Homo sapiens OX=9606 GN=SLC25A4 PE=1 SV=4	0	208.492	71	26	667	6	298	33	9.76	1550.55	26	cell organization and biogenesis;other metabolic processes;transport;other biological processes	plasma membrane;other membranes;mitochondrion	transporter activity	Pf00153	291	ENSG00000151729	SLC25A4	D3DP59; hsa:291; P12235	Mitochondrial protein import; Transport of nucleosides and free purine and pyrimidine bases across the plasma membrane; Vpr-mediated induction of apoptosis by mitochondrial outer membrane permeabilization	Electron transport chain: OXPHOS system in mitochondria; Alzheimer's disease and miRNA effects; Synaptic vesicle pathway; Alzheimer's disease; Sudden infant death syndrome (SIDS) susceptibility pathways	8	6	5.32356e+07	6.17881e+07	2.44334e+07	6.72024e+07	4.91062e+07	3.27889e+07	3.66714e+07	6.40556e+07	High	High	High	High	High	High	High	High	1	Met-loss+Acetyl [N-Term]
Q9Y2A7	Nck-associated protein 1 OS=Homo sapiens OX=9606 GN=NCKAP1 PE=1 SV=1	0	208.388	45	36	175	36	1128	128.7	6.62	490.25	36	cell organization and biogenesis;transport;developmental processes;signal transduction;other biological processes	plasma membrane;other membranes;cytosol;cytoskeleton;other cell component		Pf09735	10787	ENSG00000061676	NCKAP1	hsa:10787; O60329; Q53QN5; Q53S94; Q53Y35; Q9Y2A7	RAC1 GTPase cycle; Regulation of actin dynamics for phagocytic cup formation; FCGR3A-mediated phagocytosis; RHO GTPases Activate WASPs and WAVEs; VEGFA-VEGFR2 Pathway; RAC2 GTPase cycle; RAC3 GTPase cycle	Exercise-induced circadian regulation; Regulation of actin cytoskeleton	9	0	1.03412e+07	1.22487e+07	8.07292e+06	1.94582e+07	1.55447e+07	1.01623e+07	1.24976e+07	1.10553e+07	High	High	High	High	High	High	High	High	1
Q16658	Fascin OS=Homo sapiens OX=9606 GN=FSCN1 PE=1 SV=3	0	208.172	77	32	226	32	493	54.5	7.24	640.23	32	cell organization and biogenesis;signal transduction;other biological processes	plasma membrane;other membranes;cytosol;cytoskeleton;other cell component	cytoskeletal activity;other molecular function	Pf06268	6624	ENSG00000075618	FSCN1	A6NI89; B2RE97; hsa:6624; Q16658; Q96IC5; Q96IH1; Q9BRF1	Interleukin-4 and Interleukin-13 signaling	VEGFA-VEGFR2 signaling pathway	2	0	6.35904e+07	9.21721e+07	5.40104e+07	1.02646e+08	1.0744e+08	8.32738e+07	9.03383e+07	9.08277e+07	High	High	High	High	High	High	High	High	1
Q9UQ80	Proliferation-associated protein 2G4 OS=Homo sapiens OX=9606 GN=PA2G4 PE=1 SV=3	0	207.869	73	26	239	26	394	43.8	6.55	714.3	26	RNA metabolism OR transcription;other metabolic processes;transport;other biological processes	non-structural extracellular;nucleus;other cytoplasmic organelle;other cell component	nucleic acid binding activity;other molecular function	Pf00557	5036	ENSG00000170515	PA2G4	hsa:5036; O43846; Q9UM59; Q9UQ80	Neutrophil degranulation		1	0	8.13847e+07	1.0208e+08	6.51508e+07	1.2747e+08	1.27204e+08	1.02133e+08	1.01263e+08	9.34049e+07	High	High	High	High	High	High	High	High	1	Met-loss+Acetyl [N-Term]
P07339	Cathepsin D OS=Homo sapiens OX=9606 GN=CTSD PE=1 SV=1	0	207.778	41	17	213	17	412	44.5	6.54	703.4	17	protein metabolism;other metabolic processes;transport;other biological processes	other membranes;other cytoplasmic organelle;other cell component	other molecular function	Pf00026, Pf07966	1509	ENSG00000117984	CTSD	hsa:1509; P07339; Q6IB57	Neutrophil degranulation; MHC class II antigen presentation; Collagen degradation; Estrogen-dependent gene expression; Metabolism of Angiotensinogen to Angiotensins	Prolactin signaling pathway	6	0	2.51806e+08	2.97221e+08	1.88942e+08	4.32804e+08	3.25862e+08	2.24362e+08	2.44855e+08	3.2713e+08	High	High	High	High	High	High	High	High	1
O94788	Retinal dehydrogenase 2 OS=Homo sapiens OX=9606 GN=ALDH1A2 PE=1 SV=3	0	207.67	68	27	202	25	518	56.7	6.05	605.85	27	cell organization and biogenesis;other metabolic processes;developmental processes;signal transduction;other biological processes	cytosol;other cell component	other molecular function	Pf00171	8854	ENSG00000128918	ALDH1A2	B3KY52; B4DZR2; F5H2Y9; H0YM00; hsa:8854; O94788; Q2PJS6; Q8NHQ4; Q9UBR8; Q9UFY0	RA biosynthesis pathway	Ethanol effects on histone modifications; Tryptophan metabolism; 22q11.2 copy number variation syndrome; Vitamin A and carotenoid metabolism	5	0	1.7678e+07	2.24614e+07	1.2959e+07	2.72247e+07	2.2287e+07	1.92083e+07	1.9416e+07	1.90961e+07	High	High	High	High	High	High	High	High	1
P51692	Signal transducer and activator of transcription 5B OS=Homo sapiens OX=9606 GN=STAT5B PE=1 SV=2	0	207.519	50	30	208	10	787	89.8	6.05	614.55	30	other metabolic processes;stress response;transport;developmental processes;signal transduction;other biological processes	cytosol;nucleus;other cell component	nucleic acid binding activity;other molecular function	Pf00017, Pf01017, Pf02864, Pf02865	6777	ENSG00000173757	STAT5B	hsa:6777; P51692; Q8WWS8	Downstream signal transduction; Inactivation of CSF3 (G-CSF) signaling; Signaling by cytosolic FGFR1 fusion mutants; Interleukin-3, Interleukin-5 and GM-CSF signaling; Interleukin-7 signaling; Signaling by SCF-KIT; Signaling by phosphorylated juxtamembrane, extracellular and kinase domain KIT mutants; Signaling by FLT3 fusion proteins; Growth hormone receptor signaling; Signaling by CSF3 (G-CSF);…	IL-5 signaling pathway; Leptin signaling pathway; Prolactin signaling pathway; IL-7 signaling pathway; IL-9 signaling pathway; Thymic stromal lymphopoietin (TSLP) signaling pathway; AGE/RAGE pathway; Adipogenesis; Oncostatin M signaling pathway; Brain-derived neurotrophic factor (BDNF) signaling pathway; IL-3 signaling pathway; Kit receptor signaling pathway; RAC1/PAK1/p38/MMP2 pathway; Chemokine…	47	0	2.59963e+06	3.25472e+06	1.96217e+06	3.71151e+06	3.09748e+06	2.7301e+06	2.72048e+06	2.80302e+06	High	High	High	High	High	High	High	High	1	Met-loss+Acetyl [N-Term]
P07948	Tyrosine-protein kinase Lyn OS=Homo sapiens OX=9606 GN=LYN PE=1 SV=3	0	207.272	71	29	237	26	512	58.5	7.11	652.4	29	cell-cell signaling;cell organization and biogenesis;protein metabolism;other metabolic processes;stress response;transport;developmental processes;signal transduction;other biological processes	plasma membrane;other membranes;cytosol;mitochondrion;ER/Golgi;nucleus;other cell component	signal transduction activity or receptor binding;cytoskeletal activity;kinase activity;other molecular function	Pf00017, Pf00018, Pf07714	4067	ENSG00000254087	LYN	A0AVQ5; hsa:4067; P07948	FCERI mediated NF-kB activation; FCGR3A-mediated phagocytosis; EPHB-mediated forward signaling; Role of LAT2/NTAL/LAB on calcium mobilization; Regulation of signaling by CBL; GPVI-mediated activation cascade; Signaling by phosphorylated juxtamembrane, extracellular and kinase domain KIT mutants; EPHA-mediated growth cone collapse; CD209 (DC-SIGN) signaling; FCGR activation; FCGR3A-mediated IL10 s…	IL-5 signaling pathway; RANKL/RANK signaling pathway; Thymic stromal lymphopoietin (TSLP) signaling pathway; B cell receptor signaling pathway; IL-3 signaling pathway; Kit receptor signaling pathway; Chemokine signaling pathway; Microglia pathogen phagocytosis pathway	43	3	3.07075e+07	3.96442e+07	2.38501e+07	4.65224e+07	4.22603e+07	2.95332e+07	3.69977e+07	3.74198e+07	High	High	High	High	High	High	High	High	1
Q9NTK5	Obg-like ATPase 1 OS=Homo sapiens OX=9606 GN=OLA1 PE=1 SV=2	0	206.854	72	25	209	25	396	44.7	7.81	677.02	25	other metabolic processes;transport	non-structural extracellular;cytosol;cytoskeleton;nucleus;other cell component	translation activity;other molecular function	Pf01926, Pf06071	29789	ENSG00000138430	OLA1	D7EHM2; hsa:29789; Q5BJD7; Q8NCI8; Q96CU1; Q96SV2; Q9NTK5; Q9P1D3; Q9UNY9; Q9Y6G4	Platelet degranulation		1	0	2.85788e+07	3.38059e+07	1.98822e+07	4.56863e+07	4.2844e+07	3.50789e+07	3.59691e+07	3.16257e+07	High	High	High	High	High	High	High	High	1
Q99497	Parkinson disease protein 7 OS=Homo sapiens OX=9606 GN=PARK7 PE=1 SV=2	0	206.787	87	18	165	18	189	19.9	6.79	576.45	18	cell-cell signaling;cell organization and biogenesis;protein metabolism;DNA metabolism;other metabolic processes;stress response;transport;signal transduction;other biological processes	plasma membrane;other membranes;cytosol;mitochondrion;ER/Golgi;nucleus;other cell component	signal transduction activity or receptor binding;enzyme regulator activity;nucleic acid binding activity;other molecular function	Pf01965	11315	ENSG00000116288	PARK7	B2R4Z1; hsa:11315; O14805; Q6DR95; Q7LFU2; Q99497	Aggrephagy; Late endosomal microautophagy; SUMOylation of transcription cofactors; Chaperone Mediated Autophagy	Androgen receptor signaling pathway; Synaptic vesicle pathway; Parkinson's disease pathway	7	0	6.12699e+07	7.06851e+07	4.04538e+07	9.59228e+07	8.5862e+07	6.28086e+07	7.1513e+07	7.27004e+07	High	High	High	High	High	High	High	High	1
Q13509	Tubulin beta-3 chain OS=Homo sapiens OX=9606 GN=TUBB3 PE=1 SV=2	0	206.765	59	22	378	4	450	50.4	4.93	993.73	22	cell cycle OR cell proliferation;cell organization and biogenesis;developmental processes;signal transduction	cytoskeleton;other cell component	signal transduction activity or receptor binding;cytoskeletal activity;other molecular function	Pf00091, Pf03953	10381	ENSG00000258947	TUBB3	A8K854; hsa:10381; Q13509; Q9BTZ0; Q9BW10	Recycling pathway of L1; COPI-dependent Golgi-to-ER retrograde traffic; Separation of Sister Chromatids; The role of GTSE1 in G2/M progression after G2 checkpoint; Translocation of SLC2A4 (GLUT4) to the plasma membrane; Microtubule-dependent trafficking of connexons from Golgi to the plasma membrane; Gap junction assembly; MHC class II antigen presentation; Resolution of Sister Chromatid Cohesion…	Alzheimer's disease and miRNA effects; Pathogenic Escherichia coli infection; Parkin-ubiquitin proteasomal system pathway; Exercise-induced circadian regulation; Alzheimer's disease	35	0	135892	274142	105924	294999	255321	145340	223399	191835	Peak Found	High	Peak Found	High	High	High	High	Peak Found	1	Met-loss [N-Term]
P22570	NADPH:adrenodoxin oxidoreductase, mitochondrial OS=Homo sapiens OX=9606 GN=FDXR PE=1 SV=3	0	206.764	79	30	236	30	491	53.8	8.44	650.53	30	protein metabolism;other metabolic processes	other membranes;mitochondrion	other molecular function	Pf07992	2232	ENSG00000161513	FDXR	B4DDI7; B4DHX5; B4DQQ4; B4DX24; B7Z7G2; E7EQC1; hsa:2232; P22570; Q13716; Q4PJI0; Q9BU12	Endogenous sterols; Pregnenolone biosynthesis; Defective CYP11A1 causes AICSR; Electron transport from NADPH to Ferredoxin		4	0	8.01344e+07	9.03105e+07	4.8353e+07	1.13206e+08	7.24138e+07	4.40678e+07	5.24487e+07	9.47946e+07	High	High	High	High	High	High	High	High	1
Q99536	Synaptic vesicle membrane protein VAT-1 homolog OS=Homo sapiens OX=9606 GN=VAT1 PE=1 SV=2	0	206.591	70	24	189	24	393	41.9	6.29	635.83	24	transport;other biological processes	non-structural extracellular;other membranes;mitochondrion;other cytoplasmic organelle	other molecular function	Pf08240, Pf13602	10493	ENSG00000108828	VAT1	A8K345; B0AZP7; B4DPX4; hsa:10493; Q13035; Q5BKZ7; Q96A39; Q99536; Q9BUT8	Neutrophil degranulation		1	0	2.75298e+07	3.58603e+07	2.02053e+07	4.32223e+07	4.37698e+07	3.28064e+07	3.28449e+07	3.17852e+07	High	High	High	High	High	High	High	High	1	Met-loss+Acetyl [N-Term]
Q08211	ATP-dependent RNA helicase A OS=Homo sapiens OX=9606 GN=DHX9 PE=1 SV=4	0	205.879	38	34	205	34	1270	140.9	6.84	568.51	34	cell organization and biogenesis;RNA metabolism OR transcription;other metabolic processes;stress response;transport;other biological processes	cytosol;cytoskeleton;translational apparatus;nucleus;other cell component	nucleic acid binding activity;other molecular function	Pf00035, Pf00270, Pf00271, Pf04408, Pf07717	1660	ENSG00000135829	DHX9	B2RNV4; hsa:1660; Q05CI5; Q08211; Q12803; Q32Q22; Q5VY62; Q6PD69; Q99556	mRNA Splicing - Major Pathway; RIP-mediated NFkB activation via ZBP1; DEx/H-box helicases activate type I IFN and inflammatory cytokines production	MECP2 and associated Rett syndrome; mRNA processing	5	0	1.35847e+07	1.84617e+07	9.25922e+06	1.98539e+07	1.58957e+07	1.0574e+07	1.09301e+07	1.4546e+07	High	High	High	High	High	High	High	High	1
P13489	Ribonuclease inhibitor OS=Homo sapiens OX=9606 GN=RNH1 PE=1 SV=2	0	205.737	70	21	144	21	461	49.9	4.82	475.99	21	RNA metabolism OR transcription;other metabolic processes;other biological processes	non-structural extracellular;cytosol;nucleus	enzyme regulator activity	Pf13516, Pf18779	6050	ENSG00000023191; ENSG00000276230	RNH1	hsa:6050; P13489; Q8IZK8; Q96FD7; Q9BQ80; Q9UDK6			0	0	2.14826e+07	2.69269e+07	1.70566e+07	3.63612e+07	4.1486e+07	2.99284e+07	2.94119e+07	2.6849e+07	High	High	High	High	High	High	High	High	1	Met-loss+Acetyl [N-Term]
P54802	Alpha-N-acetylglucosaminidase OS=Homo sapiens OX=9606 GN=NAGLU PE=1 SV=2	0	205.042	48	23	181	23	743	82.2	6.65	556.11	23	cell organization and biogenesis;other metabolic processes;developmental processes;other biological processes	non-structural extracellular;other cytoplasmic organelle	other molecular function	Pf05089, Pf12971, Pf12972	4669	ENSG00000108784	NAGLU	hsa:4669; P54802	HS-GAG degradation; MPS IIIB - Sanfilippo syndrome B	Glycosaminoglycan degradation	3	0	1.01949e+07	1.20598e+07	9.38736e+06	1.85198e+07	1.26417e+07	8.2989e+06	9.78228e+06	1.28182e+07	High	High	High	High	High	High	High	High	1
Q9Y613	FH1/FH2 domain-containing protein 1 OS=Homo sapiens OX=9606 GN=FHOD1 PE=1 SV=3	0	204.649	40	33	184	33	1164	126.5	6.39	503.37	33	cell organization and biogenesis;transport;other biological processes	cytosol;cytoskeleton;nucleus;other cell component	cytoskeletal activity;other molecular function	Pf02181, Pf18382	29109	ENSG00000135723	FHOD1	hsa:29109; Q59F76; Q6Y1F2; Q76MS8; Q8N521; Q9Y613		VEGFA-VEGFR2 signaling pathway	1	0	1.62199e+07	1.89158e+07	1.12614e+07	2.20348e+07	1.46977e+07	1.17704e+07	1.40529e+07	1.64542e+07	High	High	High	High	High	High	High	High	1
O75390	Citrate synthase, mitochondrial OS=Homo sapiens OX=9606 GN=CS PE=1 SV=2	0	204.542	58	23	268	23	466	51.7	8.32	908.12	23	other metabolic processes	mitochondrion	other molecular function	Pf00285	1431	ENSG00000062485	CS	hsa:1431; O75390; Q71UT9; Q7KZH0; Q96FZ8; Q9BWN8	Mitochondrial protein import; Citric acid cycle (TCA cycle)	TCA cycle and deficiency of pyruvate dehydrogenase complex (PDHc); Amino acid metabolism; Fluoroacetic acid toxicity; TCA cycle (aka Krebs or citric acid cycle)	6	0	4.63191e+08	4.99019e+08	2.42306e+08	5.70126e+08	3.01467e+08	1.82044e+08	2.42301e+08	4.58298e+08	High	High	High	High	High	High	High	High	1
Q9HB71	Calcyclin-binding protein OS=Homo sapiens OX=9606 GN=CACYBP PE=1 SV=2	0	203.722	75	20	171	20	228	26.2	8.25	564.32	20	developmental processes;other biological processes	cytosol;nucleus;other cell component	cytoskeletal activity;other molecular function	Pf04969, Pf05002, Pf09032	27101	ENSG00000116161	CACYBP	B2ZWH2; B3KSF1; hsa:27101; O60666; Q5R370; Q5R371; Q9HB71		Gastric cancer network 2	1	0	3.60178e+07	5.25688e+07	3.37125e+07	6.26594e+07	5.53326e+07	4.60473e+07	4.67532e+07	5.12347e+07	High	High	High	High	High	High	High	High	1	Met-loss+Acetyl [N-Term]
Q9Y277	Voltage-dependent anion-selective channel protein 3 OS=Homo sapiens OX=9606 GN=VDAC3 PE=1 SV=1	0	203.611	58	13	270	12	283	30.6	8.66	858.66	13	transport;other biological processes	other membranes;mitochondrion	transporter activity;other molecular function	Pf01459	7419	ENSG00000078668	VDAC3	hsa:7419; Q9UIS0; Q9Y277	Ub-specific processing proteases; Mitochondrial calcium ion transport	Alzheimer's disease and miRNA effects; Ferroptosis; Hepatitis B infection; Alzheimer's disease	6	0	1.50372e+08	1.82853e+08	8.97532e+07	2.0038e+08	1.27656e+08	7.76402e+07	9.05855e+07	1.68489e+08	High	High	High	High	High	High	High	High	1
P16278	Beta-galactosidase OS=Homo sapiens OX=9606 GN=GLB1 PE=1 SV=2	0	203.107	43	22	249	22	677	76	6.57	734.17	22	other metabolic processes;transport;other biological processes	non-structural extracellular;ER/Golgi;other cytoplasmic organelle;other cell component	other molecular function	Pf01301, Pf13364	2720	ENSG00000170266	GLB1	B2R7H8; B7Z6B0; hsa:2720; P16278; P16279	Neutrophil degranulation; Glycosphingolipid metabolism; HS-GAG degradation; Sialic acid metabolism; Keratan sulfate degradation; Defective NEU1 causes sialidosis; MPS IV - Morquio syndrome B	Ectoderm differentiation; Degradation pathway of sphingolipids, including diseases; Ciliary landscape; Glycosaminoglycan degradation; Sphingolipid metabolism in senescence	12	0	1.26245e+08	1.50135e+08	1.04533e+08	2.21951e+08	1.65072e+08	1.09471e+08	1.23357e+08	1.70091e+08	High	High	High	High	High	High	High	High	1
P07384	Calpain-1 catalytic subunit OS=Homo sapiens OX=9606 GN=CAPN1 PE=1 SV=1	0	202.505	60	38	256	38	714	81.8	5.67	661.29	38	cell organization and biogenesis;protein metabolism;other metabolic processes;transport;developmental processes;other biological processes	non-structural extracellular;plasma membrane;other membranes;cytosol;mitochondrion;other cytoplasmic organelle;other cell component	other molecular function	Pf00648, Pf01067, Pf13833	823	ENSG00000014216	CAPN1	hsa:823; P07384; Q2TTR0; Q6DHV4	Neutrophil degranulation; Degradation of the extracellular matrix; Formation of the cornified envelope; Deregulated CDK5 triggers multiple neurodegenerative pathways in Alzheimer's disease models	Integrin-mediated cell adhesion; Alzheimer's disease and miRNA effects; Alzheimer's disease	7	0	2.09407e+07	2.91812e+07	1.82713e+07	3.57313e+07	3.20836e+07	2.3873e+07	2.8336e+07	2.63291e+07	High	High	High	High	High	High	High	High	1	Met-loss+Acetyl [N-Term]
P04844	Dolichyl-diphosphooligosaccharide--protein glycosyltransferase subunit 2 OS=Homo sapiens OX=9606 GN=RPN2 PE=1 SV=3	0	202.138	52	22	157	22	631	69.2	5.69	574.97	22	protein metabolism;other metabolic processes;other biological processes	other membranes;ER/Golgi;nucleus;other cytoplasmic organelle	translation activity	Pf05817	6185	ENSG00000118705	RPN2	hsa:6185; P04844; Q5JYR6; Q6IBA5; Q96E21; Q9BUQ3; Q9UBE1	SRP-dependent cotranslational protein targeting to membrane; Asparagine N-linked glycosylation; Maturation of spike protein	Proteasome degradation	4	0	1.43547e+07	1.65187e+07	9.26228e+06	1.99932e+07	1.06698e+07	7.4833e+06	1.04626e+07	1.30059e+07	High	High	High	High	High	High	High	High	1
P20020	Plasma membrane calcium-transporting ATPase 1 OS=Homo sapiens OX=9606 GN=ATP2B1 PE=1 SV=4	0	201.049	32	28	145	16	1220	134.6	5.91	404.54	28	stress response;transport;developmental processes;other biological processes	plasma membrane;other membranes;nucleus;other cell component	transporter activity;other molecular function	Pf00122, Pf00689, Pf00690, Pf00702, Pf12424, Pf13246	490	ENSG00000070961	ATP2B1	hsa:490; P20020; Q12992; Q12993; Q13819; Q13820; Q13821; Q16504; Q93082	Sensory processing of sound by inner hair cells of the cochlea; Ion homeostasis; Ion transport by P-type ATPases; Reduction of cytosolic Ca++ levels	Vitamin D receptor pathway; Splicing factor NOVA regulated synaptic proteins; Vitamin D-sensitive calcium signaling in depression; Calcium regulation in cardiac cells	8	11	1.43362e+07	1.72284e+07	1.25065e+07	2.33261e+07	2.30231e+07	1.5218e+07	1.90635e+07	1.71069e+07	High	High	High	High	High	High	High	High	1
P51649	Succinate-semialdehyde dehydrogenase, mitochondrial OS=Homo sapiens OX=9606 GN=ALDH5A1 PE=1 SV=2	0	200.568	60	25	191	25	535	57.2	8.28	566.89	25	other metabolic processes;developmental processes	mitochondrion	other molecular function	Pf00171	7915	ENSG00000112294	ALDH5A1	B2RD26; G5E949; hsa:7915; P51649; Q546H9; Q8N3W6	Degradation of GABA	Fragile X syndrome	2	0	2.71246e+07	3.18287e+07	1.37425e+07	3.30736e+07	2.48623e+07	1.46952e+07	1.77402e+07	3.17394e+07	High	High	High	High	High	High	High	High	1
P07686	Beta-hexosaminidase subunit beta OS=Homo sapiens OX=9606 GN=HEXB PE=1 SV=3	0	200.45	48	30	260	29	556	63.1	6.76	707.51	30	cell organization and biogenesis;protein metabolism;other metabolic processes;transport;developmental processes;other biological processes	non-structural extracellular;ER/Golgi;other cytoplasmic organelle;other cell component	other molecular function	Pf00728, Pf14845	3074	ENSG00000049860	HEXB	hsa:3074; P07686	Neutrophil degranulation; Glycosphingolipid metabolism; CS/DS degradation; Hyaluronan uptake and degradation; Keratan sulfate degradation; Defective HEXB causes GM2G2	Glycosaminoglycan degradation	7	1	1.90828e+08	2.28864e+08	1.59348e+08	3.22088e+08	2.45942e+08	1.40889e+08	1.74728e+08	2.55359e+08	High	High	High	High	High	High	High	High	1
P27824	Calnexin OS=Homo sapiens OX=9606 GN=CANX PE=1 SV=2	0	200.352	52	27	211	27	592	67.5	4.6	566.5	27	stress response;transport;signal transduction;other biological processes	other membranes;ER/Golgi;other cell component	other molecular function	Pf00262	821	ENSG00000127022; ENSG00000283777	CANX	B2R5V8; B4DGP8; B4E2T8; D3DWQ3; D6R9K3; hsa:821; P27824	MHC class II antigen presentation; Antigen Presentation: Folding, assembly and peptide loading of class I MHC; Maturation of spike protein; Interleukin-35 Signalling; Interleukin-27 signaling; Assembly of Viral Components at the Budding Site; Calnexin/calreticulin cycle; Maturation of spike protein		8	0	4.1429e+07	5.21205e+07	3.04354e+07	6.25678e+07	4.58821e+07	2.58777e+07	3.76114e+07	4.09306e+07	High	High	High	High	High	High	High	High	1
O60763	General vesicular transport factor p115 OS=Homo sapiens OX=9606 GN=USO1 PE=1 SV=2	0	200.132	46	30	176	30	962	107.8	4.91	498.24	30	cell organization and biogenesis;transport;signal transduction;other biological processes	other membranes;cytosol;cytoskeleton;ER/Golgi;nucleus;other cell component		Pf04869, Pf04871, Pf18770	8615	ENSG00000138768	USO1	B2RAQ0; hsa:8615; O60763; Q6PK63; Q86TB8; Q8N592	COPI-mediated anterograde transport; COPII-mediated vesicle transport; Golgi Cisternae Pericentriolar Stack Reorganization		3	0	7.98214e+06	9.28896e+06	6.2774e+06	1.15919e+07	1.26344e+07	9.31443e+06	9.71193e+06	9.43057e+06	High	High	High	High	High	High	High	High	1
Q12849	G-rich sequence factor 1 OS=Homo sapiens OX=9606 GN=GRSF1 PE=1 SV=3	0	200.096	55	20	189	20	480	53.1	6.19	554.03	20	RNA metabolism OR transcription;other metabolic processes;developmental processes;other biological processes	mitochondrion;nucleus;other cell component	nucleic acid binding activity	Pf00076	2926	ENSG00000132463	GRSF1	B3KPW0; hsa:2926; Q12849; Q4W5S5; Q6ZST3; Q8IWD6; Q8NBD2	Viral mRNA Translation	VEGFA-VEGFR2 signaling pathway	2	0	5.36365e+07	6.32755e+07	3.31499e+07	6.75052e+07	3.92239e+07	2.46217e+07	3.05475e+07	6.08324e+07	High	High	High	High	High	High	High	High	1
P60842	Eukaryotic initiation factor 4A-I OS=Homo sapiens OX=9606 GN=EIF4A1 PE=1 SV=1	0	199.835	74	29	233	14	406	46.1	5.48	704.1	29	protein metabolism;other metabolic processes;other biological processes	cytosol;translational apparatus;other cell component	nucleic acid binding activity;other molecular function	Pf00270, Pf00271	1973	ENSG00000161960	EIF4A1	B2R6L8; D3DTP9; hsa:1973; J3QLC4; P04765; P60842; Q5U018; Q61516	ISG15 antiviral mechanism; GTP hydrolysis and joining of the 60S ribosomal subunit; L13a-mediated translational silencing of Ceruloplasmin expression; Translation initiation complex formation; Ribosomal scanning and start codon recognition; Deadenylation of mRNA	Translation factors; Fragile X syndrome; Translation inhibitors in chronically activated PDGFRA cells; Interferon type I signaling pathways	11	16	1.31062e+08	1.67848e+08	1.10796e+08	2.08184e+08	1.76386e+08	1.54331e+08	1.46953e+08	1.5261e+08	High	High	High	High	High	High	High	High	1
Q15029	116 kDa U5 small nuclear ribonucleoprotein component OS=Homo sapiens OX=9606 GN=EFTUD2 PE=1 SV=1	0	199.565	50	30	147	29	972	109.4	5	398.68	30	RNA metabolism OR transcription;other metabolic processes;other biological processes	cytosol;nucleus;other cell component	nucleic acid binding activity;other molecular function	Pf00009, Pf00679, Pf03144, Pf03764, Pf14492, Pf16004	9343	ENSG00000108883	EFTUD2	B4DK30; B4DMC0; D3DX58; hsa:9343; K7EJ81; Q15029; Q9BUR0	mRNA Splicing - Major Pathway; mRNA Splicing - Minor Pathway	mRNA processing; Ciliary landscape	4	0	5.10153e+06	6.00033e+06	3.74947e+06	7.57821e+06	6.00336e+06	5.80941e+06	5.78794e+06	5.23977e+06	High	High	High	High	High	High	High	High	1
Q9NP58	ATP-binding cassette sub-family B member 6, mitochondrial OS=Homo sapiens OX=9606 GN=ABCB6 PE=1 SV=1	0	199.039	47	30	205	30	842	93.8	8.48	587.96	30	cell organization and biogenesis;other metabolic processes;stress response;transport;developmental processes;other biological processes	non-structural extracellular;plasma membrane;other membranes;cytosol;mitochondrion;ER/Golgi;nucleus;other cytoplasmic organelle	transporter activity;other molecular function	Pf00005, Pf00664, Pf16185	10058	ENSG00000115657	ABCB6	hsa:10058; O75542; Q49A66; Q59GQ5; Q6ZME6; Q96ME8; Q9HAQ6; Q9HAQ7; Q9NP58	Mitochondrial ABC transporters; Defective ABCB6 causes MCOPCB7		2	0	2.21951e+07	3.00913e+07	1.84608e+07	4.31919e+07	3.0618e+07	1.88882e+07	2.28415e+07	3.59158e+07	High	High	High	High	High	High	High	High	1
P22033	Methylmalonyl-CoA mutase, mitochondrial OS=Homo sapiens OX=9606 GN=MMUT PE=1 SV=4	0	198.859	46	27	180	27	750	83.1	6.93	553.07	27	other metabolic processes;developmental processes;other biological processes	mitochondrion;other cell component	other molecular function	Pf01642, Pf02310	4594	ENSG00000146085	MMUT	A8K953; hsa:4594; P22033; Q5SYZ3; Q96B11; Q9UD64	Cobalamin (Cbl, vitamin B12) transport and metabolism; Propionyl-CoA catabolism; Defective MMAA causes MMA, cblA type; Defective MUT causes MMAM	Vitamin B12 metabolism; Amino acid metabolism	6	0	2.6125e+07	3.02713e+07	1.47864e+07	3.23591e+07	1.91936e+07	1.41451e+07	1.60594e+07	3.00187e+07	High	High	High	High	High	High	High	High	1
Q8TEX9	Importin-4 OS=Homo sapiens OX=9606 GN=IPO4 PE=1 SV=2	0	198.316	39	28	153	28	1081	118.6	4.96	437.8	28	cell organization and biogenesis;transport	nucleus;other cell component	other molecular function	Pf02985, Pf03810, Pf13513	79711	ENSG00000196497; ENSG00000285248	IPO4	B2RN95; hsa:79711; Q2NL96; Q86TZ9; Q8NCG8; Q8TEX9; Q96SJ3; Q9BTI4; Q9H5L0			0	0	5.50979e+08	6.63299e+08	4.02135e+08	5.51944e+08	3.99724e+08	2.9417e+08	4.31195e+08	5.04145e+08	High	High	High	High	High	High	High	High	1	Acetyl [N-Term]
P11171	Protein 4.1 OS=Homo sapiens OX=9606 GN=EPB41 PE=1 SV=4	0	198.21	47	33	268	31	864	97	5.58	693.99	33	cell cycle OR cell proliferation;cell organization and biogenesis;other biological processes	non-structural extracellular;plasma membrane;other membranes;cytosol;cytoskeleton;nucleus;other cell component	cytoskeletal activity;other molecular function	Pf00373, Pf04382, Pf05902, Pf08736, Pf09379, Pf09380	2035	ENSG00000159023	EPB41	B1ALH8; B1ALH9; D3DPM9; D3DPN0; hsa:2035; P11171; P11176; Q14245; Q5TB35; Q5VXN8; Q8IXV9; Q9Y578; Q9Y579	Neurexins and neuroligins	VEGFA-VEGFR2 signaling pathway; Splicing factor NOVA regulated synaptic proteins; IL-18 signaling pathway	4	2	4.26515e+07	5.11994e+07	3.2877e+07	6.86149e+07	6.07773e+07	5.12251e+07	5.62174e+07	4.74968e+07	High	High	High	High	High	High	High	High	1
Q9BQ52	Zinc phosphodiesterase ELAC protein 2 OS=Homo sapiens OX=9606 GN=ELAC2 PE=1 SV=2	0	197.304	57	28	169	28	826	92.2	7.9	466.9	28	RNA metabolism OR transcription;other metabolic processes	mitochondrion;nucleus	other molecular function	Pf12706, Pf13691	60528	ENSG00000006744	ELAC2	B4DPL9; hsa:60528; Q6IA94; Q9BQ52; Q9HAS8; Q9HAS9; Q9NVT1	tRNA processing in the nucleus; tRNA processing in the mitochondrion; rRNA processing in the mitochondrion; tRNA-derived small RNA (tsRNA or tRNA-related fragment, tRF) biogenesis		4	0	1.2201e+07	1.48579e+07	5.8575e+06	1.38196e+07	7.39961e+06	5.72583e+06	6.44114e+06	1.2352e+07	High	High	High	High	High	High	High	High	1
Q70J99	Protein unc-13 homolog D OS=Homo sapiens OX=9606 GN=UNC13D PE=1 SV=1	0	197.154	41	29	178	29	1090	123.2	6.65	527.84	29	stress response;transport;other biological processes	non-structural extracellular;other membranes;cytosol;ER/Golgi;other cytoplasmic organelle;other cell component	other molecular function	Pf00168, Pf06292	201294	ENSG00000092929	UNC13D	B4DWG9; hsa:201294; Q70J99; Q9H7K5	Neutrophil degranulation	Deregulation of Rab and Rab effector genes in bladder cancer	2	0	7.43535e+06	9126815	5.21212e+06	1.05488e+07	8.72239e+06	7.37697e+06	7.83647e+06	7.60815e+06	High	High	High	High	High	High	High	High	1
P12829	Myosin light chain 4 OS=Homo sapiens OX=9606 GN=MYL4 PE=1 SV=3	0	196.443	91	20	186	19	197	21.6	5.03	639.55	20	other biological processes	cytosol;cytoskeleton	cytoskeletal activity;other molecular function		4635	ENSG00000198336	MYL4	D3DXJ7; hsa:4635; P11783; P12829	Striated Muscle Contraction	Myometrial relaxation and contraction pathways; Striated muscle contraction pathway	3	1	3.89296e+07	48379650	3.79773e+07	6.578e+07	6.47628e+07	4.22506e+07	5.4896e+07	4.81071e+07	High	High	High	High	High	High	High	High	1
Q14166	Tubulin--tyrosine ligase-like protein 12 OS=Homo sapiens OX=9606 GN=TTLL12 PE=1 SV=2	0	196.212	60	28	189	28	644	74.4	5.53	560.59	28	protein metabolism;other metabolic processes;stress response;other biological processes	cytoskeleton;nucleus;other cell component	cytoskeletal activity;other molecular function	Pf03133	23170	ENSG00000100304	TTLL12	hsa:23170; Q14166; Q20WK5; Q9UGU3	Carboxyterminal post-translational modifications of tubulin		1	0	1.39312e+07	1.72568e+07	1.03501e+07	1.9695e+07	1.90449e+07	1.43126e+07	1.60361e+07	1.59496e+07	High	High	High	High	High	High	High	High	1
P48735	Isocitrate dehydrogenase [NADP], mitochondrial OS=Homo sapiens OX=9606 GN=IDH2 PE=1 SV=2	0	196.161	60	27	224	26	452	50.9	8.69	615.15	27	other metabolic processes;developmental processes;other biological processes	cytosol;mitochondrion;other cytoplasmic organelle	other molecular function	Pf00180	3418	ENSG00000182054	IDH2	B2R6L6; B4DFL2; hsa:3418; P48735; Q96GT3	Transcriptional activation of mitochondrial biogenesis; Citric acid cycle (TCA cycle)	VEGFA-VEGFR2 signaling pathway; Metabolic reprogramming in colon cancer; Cerebral organic acidurias, including diseases; TCA cycle (aka Krebs or citric acid cycle)	6	1	1.64581e+08	2.01908e+08	9.87349e+07	2.15902e+08	1.43708e+08	8.21802e+07	1.04849e+08	1.89665e+08	High	High	High	High	High	High	High	High	1
Q6YN16	Hydroxysteroid dehydrogenase-like protein 2 OS=Homo sapiens OX=9606 GN=HSDL2 PE=1 SV=1	0	195.739	77	28	186	28	418	45.4	7.99	562.45	28		mitochondrion;other cytoplasmic organelle	other molecular function	Pf00106, Pf02036	84263	ENSG00000119471	HSDL2	A8K1L4; A8K8X1; A8MSV3; hsa:84263; Q658M8; Q6YN16; Q9BT58			0	0	2.89677e+07	3.50657e+07	1.59195e+07	3.58309e+07	2.43017e+07	1.57384e+07	1.71841e+07	3.34117e+07	High	High	High	High	High	High	High	High	1
P07355	Annexin A2 OS=Homo sapiens OX=9606 GN=ANXA2 PE=1 SV=2	0	195.268	73	29	232	29	339	38.6	7.75	637.67	29	cell organization and biogenesis;transport;developmental processes;signal transduction;other biological processes	non-structural extracellular;extracellular matrix;plasma membrane;other membranes;other cytoplasmic organelle;other cell component	transporter activity;enzyme regulator activity;cytoskeletal activity;other molecular function	Pf00191	302	ENSG00000182718	ANXA2	hsa:302; P07355; Q567R4; Q6N0B3; Q8TBV2; Q96DD5; Q9UDH8	Neutrophil degranulation; Dissolution of Fibrin Clot; Gene and protein expression by JAK-STAT signaling after Interleukin-12 stimulation; Smooth Muscle Contraction	Gastrin signaling pathway; CCL18 signaling pathway; Prostaglandin synthesis and regulation	7	0	1.17484e+08	1.52732e+08	9.44856e+07	1.65741e+08	1.49965e+08	1.29303e+08	1.28062e+08	1.41669e+08	High	High	High	High	High	High	High	High	1	Met-loss+Acetyl [N-Term]
P11940	Polyadenylate-binding protein 1 OS=Homo sapiens OX=9606 GN=PABPC1 PE=1 SV=2	0	195.061	54	33	273	21	636	70.6	9.5	707.15	33	protein metabolism;RNA metabolism OR transcription;other metabolic processes;other biological processes	cytosol;nucleus;other cell component	nucleic acid binding activity;other molecular function	Pf00076, Pf00658	26986	ENSG00000070756	PABPC1	hsa:26986; P11940; Q15097; Q93004	L13a-mediated translational silencing of Ceruloplasmin expression; Translation initiation complex formation; AUF1 (hnRNP D0) binds and destabilizes mRNA; Regulation of expression of SLITs and ROBOs; Nonsense Mediated Decay (NMD) enhanced by the Exon Junction Complex (EJC); Nonsense Mediated Decay (NMD) independent of the Exon Junction Complex (EJC); Deadenylation of mRNA	Translation factors; Endoderm differentiation; VEGFA-VEGFR2 signaling pathway; Acute viral myocarditis	11	0	3.22111e+07	4.09814e+07	2.59041e+07	5.21398e+07	5.09431e+07	3.89297e+07	4.08952e+07	3.3928e+07	High	High	High	High	High	High	High	High	1	Acetyl [N-Term]
Q9NP81	Serine--tRNA ligase, mitochondrial OS=Homo sapiens OX=9606 GN=SARS2 PE=1 SV=1	0	194.885	67	25	187	25	518	58.2	8.13	537.49	25	protein metabolism;RNA metabolism OR transcription;other metabolic processes	mitochondrion	nucleic acid binding activity;other molecular function	Pf00587	54938	ENSG00000104835; ENSG00000283104	SARS2	A6NHW7; B4DE10; hsa:54938; Q9BVP3; Q9NP81	Mitochondrial tRNA aminoacylation		1	0	2.82241e+07	3.27088e+07	1.73873e+07	3.70597e+07	2.43108e+07	1.50203e+07	1.64417e+07	3.13161e+07	High	High	High	High	High	High	High	High	1
O95140	Mitofusin-2 OS=Homo sapiens OX=9606 GN=MFN2 PE=1 SV=3	0	194.359	50	32	197	31	757	86.3	6.98	569.56	32	cell organization and biogenesis;other metabolic processes;stress response;transport;other biological processes	other membranes;cytosol;mitochondrion	other molecular function	Pf00350, Pf04799	9927	ENSG00000116688	MFN2	A8K1B3; hsa:9927; O95140; O95572; Q5JXC3; Q5JXC4; Q9H131; Q9NSX8	PINK1-PRKN Mediated Mitophagy; Factors involved in megakaryocyte development and platelet production; RHOT2 GTPase cycle	Intracellular trafficking proteins involved in CMT neuropathy	4	1	1.98136e+07	2.42176e+07	1.10408e+07	2.60557e+07	1.44977e+07	9.17674e+06	1.19338e+07	2.20913e+07	High	High	High	High	High	High	High	High	1
O43847	Nardilysin OS=Homo sapiens OX=9606 GN=NRDC PE=1 SV=3	0	194.259	34	35	210	35	1151	131.6	4.98	481.94	35	protein metabolism;other biological processes	cytosol;mitochondrion;other cell component	other molecular function	Pf00675, Pf05193, Pf16187	4898	ENSG00000078618	NRDC	A6NI41; hsa:4898; O15241; O15242; O43847; Q5VUL0; Q96HB2; Q9NU57			0	0	1.14623e+07	1.45635e+07	8.97789e+06	1.65956e+07	1.68263e+07	1.37029e+07	1.41307e+07	1.41086e+07	High	High	High	High	High	High	High	High	1
Q07021	Complement component 1 Q subcomponent-binding protein, mitochondrial OS=Homo sapiens OX=9606 GN=C1QBP PE=1 SV=1	0	194.204	52	12	297	12	282	31.3	4.84	1054.05	12	cell organization and biogenesis;protein metabolism;RNA metabolism OR transcription;other metabolic processes;stress response;signal transduction;other biological processes	non-structural extracellular;plasma membrane;other membranes;cytosol;mitochondrion;nucleus;other cell component	signal transduction activity or receptor binding;translation activity;nucleic acid binding activity;other molecular function	Pf02330	708	ENSG00000108561	C1QBP	hsa:708; Q07021; Q2HXR8; Q9NNY8	RHOC GTPase cycle; RHOA GTPase cycle; Intrinsic Pathway of Fibrin Clot Formation; Apoptotic factor-mediated response; Defective Intrinsic Pathway for Apoptosis Due to p14ARF Loss of Function	Complement system; Mesodermal commitment pathway; Ebola virus pathway in host	8	0	2.96966e+08	3.36487e+08	1.49888e+08	3.09082e+08	2.26687e+08	1.81261e+08	2.11529e+08	3.3012e+08	High	High	High	High	High	High	High	High	1
Q16881	Thioredoxin reductase 1, cytoplasmic OS=Homo sapiens OX=9606 GN=TXNRD1 PE=1 SV=3	0	194.123	46	18	146	17	649	70.9	7.39	494.28	18	cell cycle OR cell proliferation;other metabolic processes;stress response;developmental processes;signal transduction;other biological processes	cytosol;mitochondrion;nucleus;other cell component	other molecular function	Pf00462, Pf02852, Pf07992	7296	ENSG00000198431	TXNRD1	B7Z1F4; B7Z3Y8; B7Z904; E9PMY9; F5H780; hsa:7296; Q16881; Q6FI31; Q6VB40; Q6VB41; Q6VB42; Q6VBP2; Q6VBP3; Q6VBP4; Q6VBP5; Q6VBP9; Q6VBQ0; Q6YNQ1; Q76P53; Q7LA96; Q8WVC8; Q99475; Q9UES8; Q9UH79	Detoxification of Reactive Oxygen Species; Metabolism of ingested H2SeO4 and H2SeO3 into H2Se; TP53 Regulates Metabolic Genes; Interconversion of nucleotide di- and triphosphates; PPARA activates gene expression; Uptake and function of diphtheria toxin; Metabolism of ingested MeSeO2H into MeSeH	Selenium micronutrient network; Selenium micronutrient network ; Selenium micronutrient network; Nuclear receptors meta-pathway; NRF2 pathway; Oxidative stress response; Ferroptosis	14	0	7.85981e+06	9.34543e+06	6.13451e+06	1.19542e+07	1.05972e+07	8.77269e+06	1.00883e+07	9.23512e+06	High	High	High	High	High	High	High	High	1
P52907	F-actin-capping protein subunit alpha-1 OS=Homo sapiens OX=9606 GN=CAPZA1 PE=1 SV=3	0	193.699	77	17	153	14	286	32.9	5.69	539.57	17	cell organization and biogenesis;stress response;transport;signal transduction;other biological processes	non-structural extracellular;cytosol;cytoskeleton;other cell component	cytoskeletal activity	Pf01267	829	ENSG00000116489	CAPZA1	hsa:829; P52907; Q53FQ6; Q6FHD5	MHC class II antigen presentation; COPI-mediated anterograde transport; HSP90 chaperone cycle for steroid hormone receptors (SHR) in the presence of ligand; Gene and protein expression by JAK-STAT signaling after Interleukin-12 stimulation; Advanced glycosylation endproduct receptor signaling; Factors involved in megakaryocyte development and platelet production; Sensory processing of sound by in…		8	5	2.16823e+07	2.48746e+07	1.66291e+07	3.09303e+07	2.86013e+07	2.381e+07	2.38747e+07	2.25321e+07	High	High	High	High	High	High	High	High	1	Met-loss+Acetyl [N-Term]
Q7Z2W4	Zinc finger CCCH-type antiviral protein 1 OS=Homo sapiens OX=9606 GN=ZC3HAV1 PE=1 SV=3	0	193.249	44	28	152	27	902	101.4	8.4	465.77	28	protein metabolism;other metabolic processes;stress response;other biological processes	cytosol;nucleus;other cell component	other molecular function	Pf00644, Pf02825, Pf18606, Pf18633	56829	ENSG00000105939	ZC3HAV1	A4D1R2; A4D1S4; hsa:56829; Q7Z2W4; Q8IW57; Q8TAJ3; Q96N79; Q9H8R9; Q9P0Y7	Signaling by BRAF and RAF1 fusions		1	1	8.5444e+06	1.22471e+07	6.14423e+06	1.54282e+07	1.48177e+07	1.01789e+07	1.02306e+07	1.24577e+07	High	High	High	High	High	High	High	High	1
P63244	Receptor of activated protein C kinase 1 OS=Homo sapiens OX=9606 GN=RACK1 PE=1 SV=3	0	193.234	90	21	226	21	317	35.1	7.69	706.04	21	cell cycle OR cell proliferation;protein metabolism;other metabolic processes;developmental processes;other biological processes	plasma membrane;cytosol;mitochondrion;translational apparatus;nucleus;other cell component	signal transduction activity or receptor binding;enzyme regulator activity;translation activity;other molecular function	Pf00400	10399	ENSG00000204628	RACK1	B3KTJ0; D3DWS0; hsa:10399; P25388; P63244; P99049; Q53HU2; Q5J8M6; Q5VLR4; Q6FH47	Regulation of TNFR1 signaling; TNFR1-induced NFkappaB signaling pathway; TNFR1-mediated ceramide production	Androgen receptor signaling pathway; Brain-derived neurotrophic factor (BDNF) signaling pathway; VEGFA-VEGFR2 signaling pathway; Angiotensin II receptor type 1 pathway; Interferon type I signaling pathways	8	0	8.1298e+07	1.06304e+08	5.85141e+07	1.28708e+08	1.31364e+08	1.07268e+08	1.04438e+08	1.00221e+08	High	High	High	High	High	High	High	High	1	Met-loss+Acetyl [N-Term]
P49589	Cysteine--tRNA ligase, cytoplasmic OS=Homo sapiens OX=9606 GN=CARS1 PE=1 SV=3	0	192.799	53	33	196	33	748	85.4	6.76	479.75	33	protein metabolism;RNA metabolism OR transcription;other metabolic processes	cytosol;other cell component	nucleic acid binding activity;other molecular function	Pf01406	833	ENSG00000110619; ENSG00000278191	CARS1	hsa:833; P49589; Q53XI8; Q5HYE4; Q9HD24; Q9HD25	Cytosolic tRNA aminoacylation; Signaling by ALK fusions and activated point mutants		2	0	9.35671e+06	1.40333e+07	8.54615e+06	1.42586e+07	1.61401e+07	1.25736e+07	1.34165e+07	1.22658e+07	High	High	High	High	High	High	High	High	1
P51812	Ribosomal protein S6 kinase alpha-3 OS=Homo sapiens OX=9606 GN=RPS6KA3 PE=1 SV=1	0	192.496	53	31	207	18	740	83.7	6.89	492.87	31	cell-cell signaling;cell cycle OR cell proliferation;protein metabolism;other metabolic processes;stress response;developmental processes;signal transduction;other biological processes	cytosol;nucleus;other cell component	enzyme regulator activity;kinase activity;other molecular function	Pf00069, Pf00433	6197	ENSG00000177189	RPS6KA3	B2R9V4; hsa:6197; P51812; Q4VAP3; Q59H26; Q5JPK8; Q7Z3Z7	Recycling pathway of L1; Senescence-Associated Secretory Phenotype (SASP); RSK activation; ERK/MAPK targets; CREB phosphorylation; Gastrin-CREB signalling pathway via PKC and MAPK	Brain-derived neurotrophic factor (BDNF) signaling pathway; Kit receptor signaling pathway; MAPK signaling pathway; Angiopoietin-like protein 8 regulatory pathway; Thermogenesis; EGF/EGFR signaling pathway; Cytoplasmic ribosomal proteins; Insulin signaling; Host-pathogen interaction of human coronaviruses - MAPK signaling; Malignant pleural mesothelioma	17	15	1.19105e+07	1.54254e+07	9.10393e+06	1.79385e+07	1.57985e+07	1.19238e+07	1.31699e+07	1.39447e+07	High	High	High	High	High	High	High	High	1	Met-loss [N-Term]
O75306	NADH dehydrogenase [ubiquinone] iron-sulfur protein 2, mitochondrial OS=Homo sapiens OX=9606 GN=NDUFS2 PE=1 SV=2	0	192.36	64	23	216	23	463	52.5	7.55	675.83	23	cell cycle OR cell proliferation;cell organization and biogenesis;other metabolic processes;stress response;transport;developmental processes;other biological processes	other membranes;mitochondrion;nucleus	transporter activity;other molecular function	Pf00346	4720	ENSG00000158864	NDUFS2	D3DVG7; hsa:4720; J3KPM7; O75306; Q5VTW0; Q969P3; Q9UEV3	Complex I biogenesis	Electron transport chain: OXPHOS system in mitochondria; Nonalcoholic fatty liver disease; Oxidative phosphorylation	5	0	8.06099e+07	9.48898e+07	4.84449e+07	1.09426e+08	6.57197e+07	4.184e+07	5.03197e+07	9.08903e+07	High	High	High	High	High	High	High	High	1
Q92614	Unconventional myosin-XVIIIa OS=Homo sapiens OX=9606 GN=MYO18A PE=1 SV=3	0	191.797	23	30	147	30	2054	233	6.3	445.86	30	cell organization and biogenesis;DNA metabolism;other metabolic processes;transport;other biological processes	other membranes;cytoskeleton;ER/Golgi;other cell component	cytoskeletal activity;nucleic acid binding activity;other molecular function	Pf00063, Pf01576, Pf17820	399687	ENSG00000196535	MYO18A	hsa:399687; Q5H9U3; Q5QD01; Q5W9F9; Q5W9G1; Q8IXP8; Q92614	Signaling by cytosolic FGFR1 fusion mutants; Signaling by FGFR1 in disease; Signaling by FLT3 fusion proteins		3	0	7.00465e+06	7.92772e+06	5.16406e+06	1.0362e+07	1.03592e+07	6.51039e+06	7.95223e+06	7.8023e+06	High	High	High	High	High	High	High	High	1
Q9BSJ8	Extended synaptotagmin-1 OS=Homo sapiens OX=9606 GN=ESYT1 PE=1 SV=1	0	191.53	34	27	192	27	1104	122.8	5.83	577.97	27	cell organization and biogenesis;other metabolic processes;transport	plasma membrane;other membranes;ER/Golgi	other molecular function	Pf00168, Pf17047	23344	ENSG00000139641	ESYT1	A0FGR7; A8K2S2; hsa:23344; O94848; Q6PJN4; Q9BSJ8; Q9H6J1; Q9H6W2; Q9Y416	RAC1 GTPase cycle; RAC2 GTPase cycle; RAC3 GTPase cycle; RHOD GTPase cycle; RHOF GTPase cycle; RHOG GTPase cycle; Glycosphingolipid metabolism		7	0	1.58666e+07	2.00063e+07	1.31316e+07	2.45207e+07	1.75612e+07	1.09399e+07	1.59907e+07	1.72002e+07	High	High	High	High	High	High	High	High	1
Q92499	ATP-dependent RNA helicase DDX1 OS=Homo sapiens OX=9606 GN=DDX1 PE=1 SV=2	0	191.363	48	29	176	29	740	82.4	7.23	470.59	29	cell organization and biogenesis;DNA metabolism;RNA metabolism OR transcription;other metabolic processes;stress response;developmental processes;other biological processes	cytosol;mitochondrion;nucleus;other cell component	nucleic acid binding activity;other molecular function	Pf00270, Pf00271, Pf00622	1653	ENSG00000079785	DDX1	B4DME8; B4DPN6; hsa:1653; Q92499	tRNA processing in the nucleus	DDX1 as a regulatory component of the Drosha microprocessor; mRNA processing	3	0	8.20586e+06	1.13558e+07	6.53218e+06	1.25434e+07	1.21498e+07	9.91893e+06	1.01972e+07	1.02847e+07	High	High	High	High	High	High	High	High	1
P28482	Mitogen-activated protein kinase 1 OS=Homo sapiens OX=9606 GN=MAPK1 PE=1 SV=3	0	191.233	78	26	174	19	360	41.4	6.98	508.44	26	cell-cell signaling;cell cycle OR cell proliferation;cell organization and biogenesis;protein metabolism;other metabolic processes;stress response;transport;developmental processes;signal transduction;other biological processes	non-structural extracellular;plasma membrane;other membranes;cytosol;cytoskeleton;mitochondrion;ER/Golgi;nucleus;other cytoplasmic organelle;other cell component	nucleic acid binding activity;kinase activity;other molecular function	Pf00069	5594	ENSG00000100030	MAPK1	A8CZ64; hsa:5594; P28482	Signaling by BRAF and RAF1 fusions; Neutrophil degranulation; Estrogen-dependent nuclear events downstream of ESR-membrane signaling; PI5P, PP2A and IER3 Regulate PI3K/AKT Signaling; Regulation of actin dynamics for phagocytic cup formation; FCGR3A-mediated phagocytosis; RHO GTPases Activate WASPs and WAVEs; Regulation of PTEN gene transcription; Oxidative Stress Induced Senescence; Senescence-As…	IL-5 signaling pathway; Osteopontin signaling; Regulation of toll-like receptor signaling pathway; Physiological and pathological hypertrophy of the heart; Angiogenesis; MicroRNAs in cardiomyocyte hypertrophy; Type II diabetes mellitus; Heart development; Integrin-mediated cell adhesion; IL-1 signaling pathway; Integrated breast cancer pathway; RANKL/RANK signaling pathway; Thyroid stimulating ho…	183	7	2.39692e+07	2.91917e+07	19333163	3.72322e+07	3.51781e+07	2.62823e+07	28812644	2.69439e+07	High	High	High	High	High	High	High	High	1	Met-loss+Acetyl [N-Term]
P26641	Elongation factor 1-gamma OS=Homo sapiens OX=9606 GN=EEF1G PE=1 SV=3	0	190.984	77	27	216	27	437	50.1	6.67	637.96	27	protein metabolism;other metabolic processes;other biological processes	cytosol;other cell component	nucleic acid binding activity	Pf00043, Pf00647, Pf02798	1937	ENSG00000254772	EEF1G	B4DTG2; hsa:1937; P26641; Q6PJ62; Q6PK31; Q96CU2; Q9P196	Signaling by ALK fusions and activated point mutants; Eukaryotic Translation Elongation	Translation factors	3	0	1.03686e+08	1.21527e+08	8.06584e+07	1.57046e+08	1.36734e+08	1.09313e+08	1.15403e+08	1.08529e+08	High	High	High	High	High	High	High	High	1	Met-loss+Acetyl [N-Term]
Q06210	Glutamine--fructose-6-phosphate aminotransferase [isomerizing] 1 OS=Homo sapiens OX=9606 GN=GFPT1 PE=1 SV=3	0	190.932	57	29	204	29	699	78.8	7.11	522.2	29	protein metabolism;other metabolic processes;stress response;signal transduction;other biological processes	cytosol	other molecular function	Pf01380, Pf13522	2673	ENSG00000198380	GFPT1	hsa:2673; Q06210; Q53QE6; Q9BXF8	Synthesis of UDP-N-acetyl-glucosamine; XBP1(S) activates chaperone genes; Defective GFPT1 causes CMSTA1		3	0	1.37807e+07	1.8358e+07	1.11127e+07	2.27067e+07	2.3198e+07	1.54534e+07	1.84427e+07	1.6003e+07	High	High	High	High	High	High	High	High	1	Met-loss [N-Term]
O43615	Mitochondrial import inner membrane translocase subunit TIM44 OS=Homo sapiens OX=9606 GN=TIMM44 PE=1 SV=2	0	190.307	53	31	238	31	452	51.3	8.32	557.56	31	cell organization and biogenesis;transport	other membranes;mitochondrion;nucleus	other molecular function	Pf04280	10469	ENSG00000104980	TIMM44	A8K0R9; D6W664; hsa:10469; O43615; Q8N193	Mitochondrial protein import		1	0	1.38268e+08	1.31724e+08	7.31139e+07	1.55849e+08	8.33265e+07	5.87124e+07	7.18546e+07	1.30179e+08	High	High	High	High	High	High	High	High	1
P26599	Polypyrimidine tract-binding protein 1 OS=Homo sapiens OX=9606 GN=PTBP1 PE=1 SV=1	0	189.19	59	18	116	15	531	57.2	9.17	381.66	18	RNA metabolism OR transcription;other metabolic processes;signal transduction;other biological processes	nucleus	nucleic acid binding activity	Pf00076, Pf13893	5725	ENSG00000011304	PTBP1	hsa:5725; P26599; Q9BUQ0	mRNA Splicing - Major Pathway; Processing of Capped Intron-Containing Pre-mRNA; FGFR2 alternative splicing	mir-124 predicted interactions with cell cycle and differentiation ; mRNA processing	5	3	9.53333e+06	1.20535e+07	6.86445e+06	1.23667e+07	1.12159e+07	1.00959e+07	1.08475e+07	9.84779e+06	High	High	High	High	High	High	High	High	1
P16615	Sarcoplasmic/endoplasmic reticulum calcium ATPase 2 OS=Homo sapiens OX=9606 GN=ATP2A2 PE=1 SV=1	0	189.086	37	30	195	24	1042	114.7	5.34	550.76	30	cell adhesion;cell organization and biogenesis;other metabolic processes;stress response;transport;signal transduction;other biological processes	plasma membrane;other membranes;cytosol;ER/Golgi;other cell component	signal transduction activity or receptor binding;transporter activity;other molecular function	Pf00122, Pf00689, Pf00690, Pf08282, Pf13246	488	ENSG00000174437	ATP2A2	A6NDN7; B4DF05; hsa:488; P16614; P16615; Q86VJ2	Ion homeostasis; Ion transport by P-type ATPases; Pre-NOTCH Processing in Golgi; Reduction of cytosolic Ca++ levels	Alzheimer's disease and miRNA effects; Arrhythmogenic right ventricular cardiomyopathy; Endothelin pathways; Myometrial relaxation and contraction pathways; Alzheimer's disease; Calcium regulation in cardiac cells	10	6	2.18072e+07	2.68591e+07	1.57034e+07	3.34068e+07	2.71111e+07	1.56429e+07	2.05956e+07	2.13171e+07	High	High	High	High	High	High	High	High	1
Q13177	Serine/threonine-protein kinase PAK 2 OS=Homo sapiens OX=9606 GN=PAK2 PE=1 SV=3	0	189.086	67	25	166	25	524	58	5.96	463.61	25	cell organization and biogenesis;protein metabolism;other metabolic processes;stress response;developmental processes;signal transduction;other biological processes	plasma membrane;other membranes;cytosol;nucleus;other cell component	enzyme regulator activity;kinase activity;other molecular function	Pf00069, Pf00786	5062	ENSG00000180370	PAK2	hsa:5062; Q13154; Q13177; Q6ISC3	RHOV GTPase cycle; FCERI mediated MAPK activation; Regulation of activated PAK-2p34 by proteasome mediated degradation; MAPK6/MAPK4 signaling; RHOG GTPase cycle; RAC2 GTPase cycle; RAC3 GTPase cycle; RHOU GTPase cycle; CDC42 GTPase cycle; RAC1 GTPase cycle; RHOQ GTPase cycle; RHOJ GTPase cycle; CD209 (DC-SIGN) signaling; RHOH GTPase cycle; Gene and protein expression by JAK-STAT signaling after I…	Integrin-mediated cell adhesion; Apoptosis-related network due to altered Notch3 in ovarian cancer; Focal adhesion; Fas ligand pathway and stress induction of heat shock proteins; TGF-beta signaling pathway; MAPK signaling pathway; VEGFA-VEGFR2 signaling pathway; Ras signaling; Pancreatic adenocarcinoma pathway; Mechanoregulation and pathology of YAP/TAZ via Hippo and non-Hippo mechanisms; Hippo-…	44	0	1.30723e+07	1.56801e+07	9.50382e+06	2.1058e+07	1.72162e+07	1.41041e+07	1.65013e+07	1.41736e+07	High	High	High	High	High	High	High	High	1	Met-loss+Acetyl [N-Term]
P27797	Calreticulin OS=Homo sapiens OX=9606 GN=CALR PE=1 SV=1	0	188.819	70	21	207	21	417	48.1	4.44	694.74	21	cell organization and biogenesis;protein metabolism;other metabolic processes;stress response;transport;developmental processes;signal transduction;other biological processes	non-structural extracellular;extracellular matrix;plasma membrane;other membranes;cytosol;ER/Golgi;nucleus;other cell component	signal transduction activity or receptor binding;nucleic acid binding activity;other molecular function	Pf00262	811	ENSG00000179218	CALR	hsa:811; P27797; Q6IAT4; Q9UDG2	ER-Phagosome pathway; Scavenging by Class A Receptors; Scavenging by Class F Receptors; Antigen Presentation: Folding, assembly and peptide loading of class I MHC; Assembly of Viral Components at the Budding Site; ATF6 (ATF6-alpha) activates chaperone genes; Calnexin/calreticulin cycle	Androgen receptor signaling pathway; Complement system; Photodynamic therapy-induced unfolded protein response; VEGFA-VEGFR2 signaling pathway; Calcium regulation in cardiac cells	12	0	3.50319e+07	4.92793e+07	3.07715e+07	6.44014e+07	4.58762e+07	3.08067e+07	4.23365e+07	3.90547e+07	High	High	High	High	High	High	High	High	1
O00159	Unconventional myosin-Ic OS=Homo sapiens OX=9606 GN=MYO1C PE=1 SV=4	0	188.593	42	33	218	33	1063	121.6	9.41	570.08	33	cell organization and biogenesis;stress response;transport;signal transduction;other biological processes	plasma membrane;other membranes;cytosol;cytoskeleton;nucleus;other cell component	signal transduction activity or receptor binding;cytoskeletal activity;other molecular function	Pf00063, Pf00612, Pf06017	4641	ENSG00000197879	MYO1C	hsa:4641; O00159; Q4LE56; Q6NVJ7; Q86Y95	Translocation of SLC2A4 (GLUT4) to the plasma membrane; Regulation of actin dynamics for phagocytic cup formation; FCGR3A-mediated phagocytosis; Sensory processing of sound by inner hair cells of the cochlea; Sensory processing of sound by outer hair cells of the cochlea	VEGFA-VEGFR2 signaling pathway; Insulin signaling	7	0	9.17574e+06	1.19222e+07	7.61126e+06	1.44619e+07	1.27093e+07	8.95197e+06	1.13795e+07	1.09273e+07	High	High	High	High	High	High	High	High	1
Q13310	Polyadenylate-binding protein 4 OS=Homo sapiens OX=9606 GN=PABPC4 PE=1 SV=1	0	188.307	48	33	241	21	644	70.7	9.26	606.6	33	protein metabolism;RNA metabolism OR transcription;other metabolic processes;stress response;developmental processes;other biological processes	cytosol;nucleus;other cell component	nucleic acid binding activity	Pf00076, Pf00658	8761	ENSG00000090621	PABPC4	B1ANQ8; hsa:8761; Q13310; Q4VC03; Q6P0N3			0	16	4.35507e+07	5.86451e+07	3.39771e+07	7.24241e+07	6.78775e+07	5.21904e+07	5.02367e+07	5.2564e+07	High	High	High	High	High	High	High	High	1	Acetyl [N-Term]
P12236	ADP/ATP translocase 3 OS=Homo sapiens OX=9606 GN=SLC25A6 PE=1 SV=4	0	188.101	64	24	521	3	298	32.8	9.74	1204.93	24	cell organization and biogenesis;transport;other biological processes	other membranes;mitochondrion	transporter activity	Pf00153	293	ENSG00000169100	SLC25A6	hsa:293; P12236; Q96C49	Mitochondrial protein import; Transport of nucleosides and free purine and pyrimidine bases across the plasma membrane; Influenza Virus Induced Apoptosis; Vpr-mediated induction of apoptosis by mitochondrial outer membrane permeabilization	Electron transport chain: OXPHOS system in mitochondria; Alzheimer's disease and miRNA effects; Alzheimer's disease	7	0	5.98102e+07	6.2193e+07	3.12112e+07	6.39864e+07	4.28043e+07	2.8648e+07	2.99547e+07	5.8319e+07	High	High	High	High	High	High	High	High	1	Met-loss+Acetyl [N-Term]; Acetyl [N-Term]
P69892	Hemoglobin subunit gamma-2 OS=Homo sapiens OX=9606 GN=HBG2 PE=1 SV=2	0	188.033	95	19	287	1	147	16.1	7.2	807.92	19	other metabolic processes;stress response;transport;other biological processes	cytosol;other cell component	other molecular function	Pf00042	3048	ENSG00000196565	HBG2	A8MZE0; hsa:3048; P02096; P62027; P69892; Q14491; Q68NH9; Q96FH6; Q96FH7	Factors involved in megakaryocyte development and platelet production		1	0	3.80026e+07	4.63987e+07	2.59144e+07	4.45268e+07	4.41997e+07	3.76016e+07	3.29776e+07	3.5122e+07	High	High	High	High	High	High	High	High	1	Met-loss+Acetyl [N-Term]; Met-loss [N-Term]
Q9NRK6	ATP-binding cassette sub-family B member 10, mitochondrial OS=Homo sapiens OX=9606 GN=ABCB10 PE=1 SV=2	0	187.948	48	28	214	27	738	79.1	9.85	603.1	28	transport	other membranes;mitochondrion	transporter activity;other molecular function	Pf00005, Pf00664	23456	ENSG00000135776	ABCB10	hsa:23456; Q13040; Q6P1Q8; Q9H3V0; Q9NRK6	Mitochondrial ABC transporters		1	1	4.18194e+07	4.8445e+07	2.22805e+07	5.14122e+07	3.46895e+07	2.2967e+07	2.39697e+07	4.61427e+07	High	High	High	High	High	High	High	High	1
O75534	Cold shock domain-containing protein E1 OS=Homo sapiens OX=9606 GN=CSDE1 PE=1 SV=2	0	187.899	45	34	208	34	798	88.8	6.25	531.22	34	cell organization and biogenesis;RNA metabolism OR transcription;other metabolic processes;developmental processes;other biological processes	plasma membrane;other membranes;cytosol;ER/Golgi;other cell component	nucleic acid binding activity	Pf00313, Pf12901	7812	ENSG00000009307	CSDE1	A8K281; E9PGZ0; G5E9Q2; hsa:7812; O75534; O94961; Q5TF04; Q5TF05; Q68DF1; Q68DI9; Q9Y2S4			0	0	1.15084e+07	1.79368e+07	8.51365e+06	1.99886e+07	1.95117e+07	1.52905e+07	1.6266e+07	1.35106e+07	High	High	High	High	High	High	High	High	1
O00429	Dynamin-1-like protein OS=Homo sapiens OX=9606 GN=DNM1L PE=1 SV=2	0	187.881	57	30	170	30	736	81.8	6.81	469.31	30	cell organization and biogenesis;stress response;transport;developmental processes;signal transduction;other biological processes	plasma membrane;other membranes;cytosol;cytoskeleton;mitochondrion;ER/Golgi;other cytoplasmic organelle;other cell component	enzyme regulator activity;cytoskeletal activity;other molecular function	Pf00350, Pf01031, Pf02212	10059	ENSG00000087470	DNM1L	A8K4X9; B4DGC9; B4DSU8; G8JLD5; hsa:10059; J3KPI2; O00429; O14541; O60709; Q59GN9; Q7L6B3; Q8TBT7; Q9BWM1; Q9Y5J2	Apoptotic execution phase	Synaptic vesicle pathway; CAMKK2 pathway	3	0	8.1946e+06	1.03644e+07	6.18956e+06	1.13202e+07	1.09199e+07	9.62867e+06	9.82681e+06	9.85016e+06	High	High	High	High	High	High	High	High	1	Acetyl [N-Term]
O95373	Importin-7 OS=Homo sapiens OX=9606 GN=IPO7 PE=1 SV=1	0	187.831	37	28	166	27	1038	119.4	4.82	459.91	28	stress response;transport;signal transduction;other biological processes	cytosol;nucleus	transporter activity;enzyme regulator activity;other molecular function	Pf03810, Pf08506	10527	ENSG00000205339	IPO7	A6NNM5; B2R786; hsa:10527; O95373; Q1RMF7; Q9H177; Q9NTE3			0	1	1.33174e+07	1.51667e+07	9.38138e+06	19994050	1.56872e+07	1.54213e+07	1.53621e+07	1.44853e+07	High	High	High	High	High	High	High	High	1	Acetyl [N-Term]
Q15437	Protein transport protein Sec23B OS=Homo sapiens OX=9606 GN=SEC23B PE=1 SV=2	0	187.756	56	26	129	23	767	86.4	6.89	403.78	26	cell organization and biogenesis;transport	other membranes;cytosol;ER/Golgi;other cell component	enzyme regulator activity;other molecular function	Pf00626, Pf04810, Pf04811, Pf04815, Pf08033	10483	ENSG00000101310	SEC23B	D3DW33; hsa:10483; Q15437; Q503A9; Q5W183; Q9BS15; Q9BSI2; Q9H1D7		Sterol regulatory element-binding proteins (SREBP) signaling	1	4	4.46618e+06	6.79653e+06	3.81605e+06	7.88485e+06	6.70059e+06	7.42045e+06	6.91861e+06	5.13551e+06	High	High	High	High	High	High	High	High	1	Met-loss+Acetyl [N-Term]
O15371	Eukaryotic translation initiation factor 3 subunit D OS=Homo sapiens OX=9606 GN=EIF3D PE=1 SV=1	0	187.745	64	23	152	23	548	63.9	6.05	479.55	23	cell organization and biogenesis;protein metabolism;other metabolic processes;other biological processes	cytosol;translational apparatus;other cell component	nucleic acid binding activity	Pf05091	8664	ENSG00000100353	EIF3D	A8MWD3; B2R7D4; B4DTF8; B4DVY1; hsa:8664; O15371; Q3MJD9; Q5M9Q6	L13a-mediated translational silencing of Ceruloplasmin expression; Translation initiation complex formation; Formation of a pool of free 40S subunits; Formation of the ternary complex, and subsequently, the 43S complex; Ribosomal scanning and start codon recognition; GTP hydrolysis and joining of the 60S ribosomal subunit	Translation factors; VEGFA-VEGFR2 signaling pathway; nsp1 from SARS-CoV-2 inhibits translation initiation in the host cell	9	0	1.15216e+07	1.35408e+07	8.93548e+06	1.88988e+07	1.53389e+07	1.52062e+07	1.34641e+07	1.22193e+07	High	High	High	High	High	High	High	High	1
P07237	Protein disulfide-isomerase OS=Homo sapiens OX=9606 GN=P4HB PE=1 SV=3	0	187.541	66	30	205	30	508	57.1	4.87	556.49	30	cell organization and biogenesis;protein metabolism;other metabolic processes;stress response;signal transduction;other biological processes	non-structural extracellular;plasma membrane;other membranes;cytosol;cytoskeleton;ER/Golgi;other cell component	signal transduction activity or receptor binding;cytoskeletal activity;other molecular function	Pf00085, Pf13848	5034	ENSG00000185624	P4HB	B2RDQ2; hsa:5034; P07237; P30037; P32079; Q15205; Q6LDE5	Hedgehog ligand biogenesis; Detoxification of Reactive Oxygen Species; Collagen biosynthesis and modifying enzymes; Regulation of Insulin-like Growth Factor (IGF) transport and uptake by Insulin-like Growth Factor Binding Proteins (IGFBPs); Post-translational protein phosphorylation; Interleukin-12 signaling; Interleukin-23 signaling; Chylomicron assembly; VLDL assembly; LDL remodeling	VEGFA-VEGFR2 signaling pathway; Type I collagen synthesis in the context of osteogenesis imperfecta	12	0	3.33056e+07	3.63476e+07	2.68127e+07	5.12919e+07	3.34814e+07	2.04706e+07	3.21955e+07	2.92554e+07	High	High	High	High	High	High	High	High	1
P69891	Hemoglobin subunit gamma-1 OS=Homo sapiens OX=9606 GN=HBG1 PE=1 SV=2	0	187.281	95	19	279	1	147	16.1	7.2	785.21	19	other metabolic processes;stress response;transport;other biological processes	cytosol;other cell component	other molecular function	Pf00042	3047	ENSG00000213934	HBG1	hsa:3047; P02096; P62027; P69891; Q549G1; Q8TDA1; Q96FH7	Factors involved in megakaryocyte development and platelet production		1	21	3.45898e+08	4.27908e+08	2.32188e+08	4.2253e+08	4.05831e+08	3.75309e+08	3.5605e+08	3.54258e+08	High	High	High	High	High	High	High	High	1	Met-loss+Acetyl [N-Term]; Met-loss [N-Term]
Q15365	Poly(rC)-binding protein 1 OS=Homo sapiens OX=9606 GN=PCBP1 PE=1 SV=2	0	186.886	82	17	151	12	356	37.5	7.09	490.2	17	RNA metabolism OR transcription;other metabolic processes;other biological processes	cytosol;nucleus;other cell component	nucleic acid binding activity;other molecular function	Pf00013	5093	ENSG00000169564	PCBP1	hsa:5093; Q13157; Q14975; Q15365	mRNA Splicing - Major Pathway; Processing of Capped Intron-Containing Pre-mRNA	Ferroptosis	3	6	3.52369e+07	4.70452e+07	2.59037e+07	5.36202e+07	5.04161e+07	4.89478e+07	4.32189e+07	3.87712e+07	High	High	High	High	High	High	High	High	1
P33527	Multidrug resistance-associated protein 1 OS=Homo sapiens OX=9606 GN=ABCC1 PE=1 SV=3	0	186.773	33	31	175	31	1531	171.5	7.11	506.3	31	cell organization and biogenesis;other metabolic processes;transport;other biological processes	plasma membrane;other membranes	transporter activity;other molecular function	Pf00005, Pf00664	4363	ENSG00000103222; ENSG00000278183	ABCC1	A3RJX2; C9JPJ4; hsa:4363; O14819; O43333; P33527; P78419; Q59GI9; Q9UQ97; Q9UQ99; Q9UQA0	ABC-family proteins mediated transport; Cobalamin (Cbl, vitamin B12) transport and metabolism; Cytoprotection by HMOX1; Heme degradation; Synthesis of Leukotrienes (LT) and Eoxins (EX)	Irinotecan pathway	6	0	9.78711e+06	1.07429e+07	8.35163e+06	1.42448e+07	1.13023e+07	9.11062e+06	1.28236e+07	1.20243e+07	High	High	High	High	High	High	High	High	1
Q07157	Tight junction protein ZO-1 OS=Homo sapiens OX=9606 GN=TJP1 PE=1 SV=3	0	186.661	23	29	168	29	1748	195.3	6.7	448.63	29	cell adhesion;cell organization and biogenesis;signal transduction;other biological processes	plasma membrane;other membranes;cytosol;cytoskeleton;other cell component	other molecular function	Pf00595, Pf00625, Pf00791, Pf07653	7082	ENSG00000104067; ENSG00000277401	TJP1	B4E3K1; hsa:7082; Q07157; Q2NKP3; Q4ZGJ6	Signaling by Hippo; Apoptotic cleavage of cell adhesion proteins; RUNX1 regulates expression of components of tight junctions; Regulation of gap junction activity	Epithelial to mesenchymal transition in colorectal cancer; MFAP5 effect on permeability and motility of endothelial cells via cytoskeleton rearrangement; Gastrin signaling pathway; Disruption of postsynaptic signaling by CNV; 1q21.1 copy number variation syndrome	9	0	5.65207e+06	7.41824e+06	6.73289e+06	1.24176e+07	1.01633e+07	7.61256e+06	1.0171e+07	8.35356e+06	High	High	High	High	High	High	High	High	1
Q9UJZ1	Stomatin-like protein 2, mitochondrial OS=Homo sapiens OX=9606 GN=STOML2 PE=1 SV=1	0	186.415	59	21	182	21	356	38.5	7.39	651.91	21	cell organization and biogenesis;protein metabolism;other metabolic processes;stress response;transport;signal transduction;other biological processes	plasma membrane;other membranes;cytoskeleton;mitochondrion	signal transduction activity or receptor binding;other molecular function	Pf01145, Pf16200	30968	ENSG00000165283	STOML2	B4E1K7; D3DRN3; hsa:30968; O60376; Q53G29; Q96FY2; Q9P042; Q9UJZ1	Processing of SMDT1		1	0	9.06391e+07	1.04743e+08	5.03265e+07	1.11976e+08	6.26703e+07	4.17152e+07	4.99679e+07	9.56481e+07	High	High	High	High	High	High	High	High	1
P30153	Serine/threonine-protein phosphatase 2A 65 kDa regulatory subunit A alpha isoform OS=Homo sapiens OX=9606 GN=PPP2R1A PE=1 SV=4	0	186.404	54	26	193	19	589	65.3	5.11	554.28	26	cell cycle OR cell proliferation;cell organization and biogenesis;protein metabolism;RNA metabolism OR transcription;other metabolic processes;signal transduction;other biological processes	plasma membrane;other membranes;cytosol;cytoskeleton;mitochondrion;nucleus;other cell component	enzyme regulator activity;other molecular function	Pf02985	5518	ENSG00000105568	PPP2R1A	hsa:5518; P30153; Q13773; Q6ICQ3; Q96DH3	Separation of Sister Chromatids; Resolution of Sister Chromatid Cohesion; RHO GTPases Activate Formins; EML4 and NUDC in mitotic spindle formation; Amplification of signal from unattached kinetochores via a MAD2 inhibitory signal; Regulation of PLK1 Activity at G2/M Transition; AURKA Activation by TPX2; Cyclin A/B1/B2 associated events during G2/M transition; PI5P, PP2A and IER3 Regulate PI3K/AKT…	Focal adhesion: PI3K-Akt-mTOR-signaling pathway; Wnt signaling pathway and pluripotency; PI3K-Akt signaling pathway; 16p11.2 proximal deletion syndrome; Glycogen synthesis and degradation; Cohesin complex - Cornelia de Lange syndrome	49	7	3.23477e+07	3.70489e+07	2.59488e+07	4.60907e+07	4.37405e+07	4.27468e+07	4.15125e+07	3.70248e+07	High	High	High	High	High	High	High	High	1
P23368	NAD-dependent malic enzyme, mitochondrial OS=Homo sapiens OX=9606 GN=ME2 PE=1 SV=1	0	186.154	69	31	189	31	584	65.4	7.61	534.24	31	other metabolic processes;other biological processes	mitochondrion;other cell component	other molecular function	Pf00390, Pf03949	4200	ENSG00000082212	ME2	B2R8J2; hsa:4200; P23368; Q9BWL6; Q9BYG1; Q9H4B2	Citric acid cycle (TCA cycle)	TCA cycle in senescence	2	0	3.84603e+07	4.17244e+07	2.0779e+07	5.01069e+07	3.37012e+07	2.16578e+07	2.37079e+07	4.29913e+07	High	High	High	High	High	High	High	High	1
P50897	Palmitoyl-protein thioesterase 1 OS=Homo sapiens OX=9606 GN=PPT1 PE=1 SV=1	0	185.971	46	12	182	12	306	34.2	6.52	605.56	12	cell organization and biogenesis;protein metabolism;other metabolic processes;transport;developmental processes;other biological processes	non-structural extracellular;other membranes;cytosol;ER/Golgi;nucleus;other cytoplasmic organelle;other cell component	other molecular function	Pf02089	5538	ENSG00000131238	PPT1	B4DY24; hsa:5538; P50897; Q6FGQ4	Fatty acyl-CoA biosynthesis		1	0	1.09579e+08	1.32426e+08	9.94321e+07	1.96715e+08	1.66711e+08	9.6587e+07	1.01554e+08	1.63922e+08	High	High	High	High	High	High	High	High	1
Q16181	Septin-7 OS=Homo sapiens OX=9606 GN=SEPTIN7 PE=1 SV=2	0	185.896	58	25	184	23	437	50.6	8.63	540.48	25	cell cycle OR cell proliferation;cell organization and biogenesis;other biological processes	plasma membrane;other membranes;cytosol;cytoskeleton;nucleus;other cell component	other molecular function	Pf00735	989	ENSG00000122545	SEPTIN7	hsa:989; Q16181; Q52M76; Q6NX50	MAPK6/MAPK4 signaling		1	2	1.56116e+07	1.91983e+07	1.2476e+07	2.43787e+07	2.34114e+07	1.82901e+07	1.98052e+07	2.19315e+07	High	High	High	High	High	High	High	High	1
P07195	L-lactate dehydrogenase B chain OS=Homo sapiens OX=9606 GN=LDHB PE=1 SV=2	0	185.818	55	20	207	19	334	36.6	6.05	559.15	20	other metabolic processes	other membranes;cytosol;other cell component	other molecular function	Pf00056, Pf02866	3945	ENSG00000111716	LDHB	hsa:3945; P07195	Pyruvate metabolism	Clear cell renal cell carcinoma pathways; CCL18 signaling pathway; Glycolysis and gluconeogenesis	4	0	1.36923e+08	1.71736e+08	1.14223e+08	1.94061e+08	1.84156e+08	1.56799e+08	1.79499e+08	1.63552e+08	High	High	High	High	High	High	High	High	1
O75027	ATP-binding cassette sub-family B member 7, mitochondrial OS=Homo sapiens OX=9606 GN=ABCB7 PE=1 SV=2	0	185.717	43	24	175	24	752	82.6	9.33	506.47	24	transport;other biological processes	other membranes;mitochondrion	transporter activity;other molecular function	Pf00005, Pf00664	22	ENSG00000131269	ABCB7	G3XAC4; hsa:22; O75027; O75345; Q5VWY7; Q5VWY8; Q9BRE1; Q9UND1; Q9UP01	Mitochondrial ABC transporters; Cytosolic iron-sulfur cluster assembly		2	0	2.30544e+07	2.63511e+07	1.30804e+07	3.16028e+07	1.83658e+07	1.00202e+07	1.36001e+07	2.64933e+07	High	High	High	High	High	High	High	High	1
Q08257	Quinone oxidoreductase OS=Homo sapiens OX=9606 GN=CRYZ PE=1 SV=1	0	185.469	87	23	192	23	329	35.2	8.44	637.32	23	cell organization and biogenesis;other metabolic processes;other biological processes	cytosol	nucleic acid binding activity;other molecular function	Pf08240, Pf13602	1429	ENSG00000116791	CRYZ	A6NN60; D3DQ76; hsa:1429; Q08257; Q53FT0; Q59EU7; Q5HYE7; Q6NSK9			0	0	6.21543e+07	7.3931e+07	4.12341e+07	7.74338e+07	5.51471e+07	3.3578e+07	4.00281e+07	6.52247e+07	High	High	High	High	High	High	High	High	1
P30084	Enoyl-CoA hydratase, mitochondrial OS=Homo sapiens OX=9606 GN=ECHS1 PE=1 SV=4	0	184.772	69	21	191	21	290	31.4	8.07	569.47	21	other metabolic processes	mitochondrion	other molecular function	Pf00378	1892	ENSG00000127884	ECHS1	hsa:1892; O00739; P30084; Q5VWY1; Q96H54	Branched-chain amino acid catabolism; Beta oxidation of decanoyl-CoA to octanoyl-CoA-CoA; Beta oxidation of octanoyl-CoA to hexanoyl-CoA; Beta oxidation of hexanoyl-CoA to butanoyl-CoA; Beta oxidation of butanoyl-CoA to acetyl-CoA; Beta oxidation of lauroyl-CoA to decanoyl-CoA-CoA	Fatty acid beta-oxidation; Fatty acid biosynthesis; Ciliary landscape; Tryptophan metabolism	10	0	1.21129e+08	1.38255e+08	6.72784e+07	1.59526e+08	9.98161e+07	6.17453e+07	7.17964e+07	1.31965e+08	High	High	High	High	High	High	High	High	1
P51659	Peroxisomal multifunctional enzyme type 2 OS=Homo sapiens OX=9606 GN=HSD17B4 PE=1 SV=3	0	184.656	54	25	166	25	736	79.6	8.84	508.79	25	other metabolic processes;developmental processes;other biological processes	cytosol;other cytoplasmic organelle	other molecular function	Pf00106, Pf01575, Pf02036	3295	ENSG00000133835	HSD17B4	B4DNV1; B4DVS5; E9PB82; F5HE57; hsa:3295; P51659	TYSND1 cleaves peroxisomal proteins; Synthesis of bile acids and bile salts via 7alpha-hydroxycholesterol; alpha-linolenic acid (ALA) metabolism; Beta-oxidation of pristanoyl-CoA; Beta-oxidation of very long chain fatty acids	Steroid biosynthesis	7	0	1.48726e+07	1.74238e+07	1.02441e+07	1.99465e+07	1.61197e+07	1.06095e+07	1.43018e+07	1.62479e+07	High	High	High	High	High	High	High	High	1
P35232	Prohibitin OS=Homo sapiens OX=9606 GN=PHB PE=1 SV=1	0	183.9	84	23	609	23	272	29.8	5.76	1810.46	23	cell organization and biogenesis;protein metabolism;DNA metabolism;other metabolic processes;stress response;transport;developmental processes;signal transduction;other biological processes	plasma membrane;other membranes;mitochondrion;nucleus;other cytoplasmic organelle;other cell component	signal transduction activity or receptor binding;other molecular function	Pf01145	5245	ENSG00000167085	PHB	B4DY47; hsa:5245; P35232; Q4VBQ0	RAF activation; Signaling by moderate kinase activity BRAF mutants; Paradoxical activation of RAF signaling by kinase inactive BRAF; Signaling downstream of RAS mutants; Processing of SMDT1	Integrated breast cancer pathway	6	0	4.20453e+08	4.72752e+08	2.33193e+08	4.97528e+08	3.09759e+08	2.16078e+08	2.52798e+08	4.64363e+08	High	High	High	High	High	High	High	High	1
P43487	Ran-specific GTPase-activating protein OS=Homo sapiens OX=9606 GN=RANBP1 PE=1 SV=1	0	183.72	65	10	149	10	201	23.3	5.29	537.56	10	transport;signal transduction;other biological processes	cytosol;cytoskeleton;nucleus;other cell component	enzyme regulator activity;other molecular function	Pf00638	5902	ENSG00000099901	RANBP1	hsa:5902; P43487; Q53EY3	Rev-mediated nuclear export of HIV RNA	22q11.2 copy number variation syndrome	2	0	8.44006e+07	1.07575e+08	8.00705e+07	1.49408e+08	1.42463e+08	1.30457e+08	1.29217e+08	1.1212e+08	High	High	High	High	High	High	High	High	1	Met-loss+Acetyl [N-Term]
Q53R41	FAST kinase domain-containing protein 1, mitochondrial OS=Homo sapiens OX=9606 GN=FASTKD1 PE=1 SV=1	0	183.662	44	26	176	26	847	97.3	7.74	505.35	26	RNA metabolism OR transcription;other biological processes	mitochondrion		Pf06743, Pf08368, Pf08373	79675	ENSG00000138399	FASTKD1	hsa:79675; Q53R41; Q8N583; Q8TEA9; Q96JM5; Q96N71; Q9H6T4			0	0	1.50192e+07	1.62312e+07	8.14948e+06	1.90819e+07	1.1829e+07	7.70596e+06	9421660	1.57445e+07	High	High	High	High	High	High	High	High	1
P11310	Medium-chain specific acyl-CoA dehydrogenase, mitochondrial OS=Homo sapiens OX=9606 GN=ACADM PE=1 SV=1	0	183.048	62	28	277	28	421	46.6	8.37	789.78	28	other metabolic processes;other biological processes	other membranes;mitochondrion;other cell component	other molecular function	Pf00441, Pf02770, Pf02771	34	ENSG00000117054	ACADM	hsa:34; P11310; Q5T4U4; Q9NYF1	PPARA activates gene expression; mitochondrial fatty acid beta-oxidation of unsaturated fatty acids; Beta oxidation of decanoyl-CoA to octanoyl-CoA-CoA; Beta oxidation of octanoyl-CoA to hexanoyl-CoA	Fatty acid beta-oxidation; PPAR-alpha pathway; Nuclear receptors meta-pathway; Mitochondrial long chain fatty acid beta-oxidation; Amino acid metabolism; PPAR signaling pathway; Sudden infant death syndrome (SIDS) susceptibility pathways	11	0	1.70661e+08	2.00691e+08	9.35714e+07	2.18742e+08	1.21669e+08	8.23029e+07	9.43969e+07	1.7822e+08	High	High	High	High	High	High	High	High	1
Q9H4A4	Aminopeptidase B OS=Homo sapiens OX=9606 GN=RNPEP PE=1 SV=2	0	183.033	57	27	183	27	650	72.5	5.74	485.1	27	protein metabolism	non-structural extracellular;plasma membrane;other membranes	other molecular function	Pf01433, Pf09127, Pf17900	6051	ENSG00000176393	RNPEP	hsa:6051; Q9BVM9; Q9H1D4; Q9H4A4; Q9NPT7			0	0	1.07781e+07	1.46919e+07	8.62837e+06	1.87334e+07	1.66752e+07	1.27354e+07	1.29596e+07	1.26749e+07	High	High	High	High	High	High	High	High	1
P15170	Eukaryotic peptide chain release factor GTP-binding subunit ERF3A OS=Homo sapiens OX=9606 GN=GSPT1 PE=1 SV=1	0	182.341	54	26	180	13	499	55.7	5.62	527.4	26	cell cycle OR cell proliferation;cell organization and biogenesis;protein metabolism;RNA metabolism OR transcription;other metabolic processes;other biological processes	cytosol;other cell component	nucleic acid binding activity;other molecular function	Pf00009, Pf03143, Pf03144	2935	ENSG00000103342	GSPT1	hsa:2935; J3KQG6; P15170; Q96GF2	Regulation of expression of SLITs and ROBOs; Nonsense Mediated Decay (NMD) enhanced by the Exon Junction Complex (EJC); Eukaryotic Translation Termination; Nonsense Mediated Decay (NMD) independent of the Exon Junction Complex (EJC)		4	13	1.52799e+07	1.99567e+07	1.24644e+07	2.3465e+07	2.40936e+07	2.20097e+07	1.97341e+07	1.89335e+07	High	High	High	High	High	High	High	High	1
P49591	Serine--tRNA ligase, cytoplasmic OS=Homo sapiens OX=9606 GN=SARS1 PE=1 SV=3	0	182.303	57	26	191	26	514	58.7	6.43	561.82	26	protein metabolism;RNA metabolism OR transcription;other metabolic processes;other biological processes	cytosol;nucleus;other cell component	nucleic acid binding activity;other molecular function	Pf00587, Pf02403	6301	ENSG00000031698	SARS1	B2R6Y9; hsa:6301; P49591; Q5T5C8; Q9NSE3	Selenocysteine synthesis; Cytosolic tRNA aminoacylation	VEGFA-VEGFR2 signaling pathway	3	0	2.93993e+07	4.04493e+07	2.60052e+07	5.11404e+07	4.41702e+07	3.87068e+07	4.03546e+07	3.92492e+07	High	High	High	High	High	High	High	High	1	Met-loss [N-Term]
P13804	Electron transfer flavoprotein subunit alpha, mitochondrial OS=Homo sapiens OX=9606 GN=ETFA PE=1 SV=1	0	181.415	71	18	207	18	333	35.1	8.38	595.33	18	other metabolic processes	mitochondrion	other molecular function	Pf00766, Pf01012	2108	ENSG00000140374	ETFA	B4DT43; hsa:2108; P13804; Q53XN3	Respiratory electron transport		1	0	2.41948e+08	2.83463e+08	1.37793e+08	3.1676e+08	1.9351e+08	1.25699e+08	1.56072e+08	2.78621e+08	High	High	High	High	High	High	High	High	1
Q16698	2,4-dienoyl-CoA reductase, mitochondrial OS=Homo sapiens OX=9606 GN=DECR1 PE=1 SV=1	0	181.361	64	22	233	22	335	36	9.28	677.7	22	other metabolic processes;other biological processes	cytosol;mitochondrion;nucleus;other cell component	other molecular function	Pf13561	1666	ENSG00000104325	DECR1	B7Z6B8; hsa:1666; Q16698; Q2M304; Q93085	mitochondrial fatty acid beta-oxidation of unsaturated fatty acids	Fatty acid beta-oxidation; Fatty acid biosynthesis; VEGFA-VEGFR2 signaling pathway	4	0	1.76273e+08	2.09996e+08	8.91588e+07	2.12538e+08	1.42041e+08	9.42758e+07	9.56521e+07	1.97518e+08	High	High	High	High	High	High	High	High	1
Q9H3U1	Protein unc-45 homolog A OS=Homo sapiens OX=9606 GN=UNC45A PE=1 SV=1	0	181.232	45	31	181	31	944	103	6.07	491.07	31	developmental processes;other biological processes	cytosol;ER/Golgi;nucleus;other cell component	other molecular function	Pf11701, Pf13181, Pf13432	55898	ENSG00000140553	UNC45A	A8K6F7; hsa:55898; Q7L3Y6; Q9H3U1; Q9H3U8; Q9NSE8; Q9NSE9			0	0	6.93469e+06	9.65468e+06	5.52242e+06	1.11864e+07	9.8476e+06	7.69725e+06	8.29332e+06	8.55304e+06	High	High	High	High	High	High	High	High	1
P09972	Fructose-bisphosphate aldolase C OS=Homo sapiens OX=9606 GN=ALDOC PE=1 SV=2	0	181.225	82	24	239	20	364	39.4	6.87	682.69	24	other metabolic processes;transport;other biological processes	non-structural extracellular;cytosol;cytoskeleton;other cell component	cytoskeletal activity;other molecular function	Pf00274	230	ENSG00000109107	ALDOC	B2R5R3; hsa:230; P09972; Q3SYL3; Q6FH94; Q6P0L5	Neutrophil degranulation; Glycolysis; Gluconeogenesis	Clear cell renal cell carcinoma pathways; Glycolysis and gluconeogenesis	5	0	3.06258e+07	3.28292e+07	2.18699e+07	3.97902e+07	3.66954e+07	4.00729e+07	3.32282e+07	2.85887e+07	High	High	High	High	High	High	High	High	1	Met-loss [N-Term]
P35573	Glycogen debranching enzyme OS=Homo sapiens OX=9606 GN=AGL PE=1 SV=3	0	181.182	35	35	133	35	1532	174.7	6.76	315.28	35	other metabolic processes;transport;other biological processes	non-structural extracellular;cytosol;ER/Golgi;nucleus;other cell component	other molecular function	Pf06202, Pf14699, Pf14701, Pf14702	178	ENSG00000162688	AGL	A6NCX7; A6NEK2; D3DT51; hsa:178; P35573; P78354; P78544; Q59H92; Q6AZ90; Q9UF08	Neutrophil degranulation; Glycogen breakdown (glycogenolysis)	Glycogen synthesis and degradation	3	0	8.35719e+06	7.55053e+06	5.71194e+06	1.0571e+07	9.50697e+06	6.81881e+06	7.69006e+06	7.40364e+06	High	High	High	High	High	High	High	High	1
P54819	Adenylate kinase 2, mitochondrial OS=Homo sapiens OX=9606 GN=AK2 PE=1 SV=2	0	180.744	76	18	217	18	239	26.5	7.81	658.01	18	other metabolic processes	cytoskeleton;mitochondrion;other cell component	kinase activity;other molecular function	Pf00406, Pf05191	204	ENSG00000004455	AK2	A8K6L1; B4DHH7; B4DL64; hsa:204; P54819; Q16856; Q5EB54; Q5TIF7; Q8TCY2; Q8TCY3	Interconversion of nucleotide di- and triphosphates		1	0	2.8033e+08	3.30828e+08	1.67175e+08	3.74145e+08	2.04125e+08	1.16873e+08	1.501e+08	2.96396e+08	High	High	High	High	High	High	High	High	1	Met-loss [N-Term]; Acetyl [N-Term]
Q96KP4	Cytosolic non-specific dipeptidase OS=Homo sapiens OX=9606 GN=CNDP2 PE=1 SV=2	0	180.689	75	24	176	24	475	52.8	5.97	506.05	24	protein metabolism;other metabolic processes	cytosol;nucleus	other molecular function	Pf01546, Pf07687	55748	ENSG00000133313	CNDP2	B3KUG4; hsa:55748; Q8WY59; Q96KP4; Q9BQ94; Q9NVB4; V9HWE5	Glutathione synthesis and recycling		1	0	9.2415e+06	1.15109e+07	7.48634e+06	1.50304e+07	1.18917e+07	1.01052e+07	1.22808e+07	1.13073e+07	High	High	High	High	High	High	High	High	1
P49821	NADH dehydrogenase [ubiquinone] flavoprotein 1, mitochondrial OS=Homo sapiens OX=9606 GN=NDUFV1 PE=1 SV=4	0	180.519	66	24	189	24	464	50.8	8.21	578.2	24	cell organization and biogenesis;other metabolic processes;transport	other membranes;cytosol;mitochondrion	transporter activity;other molecular function	Pf01512, Pf10589	4723	ENSG00000167792	NDUFV1	hsa:4723; O60924; O60940; P49821; Q16104; Q6IBR3; Q96BF8; Q96HS7	Complex I biogenesis	Electron transport chain: OXPHOS system in mitochondria; Nonalcoholic fatty liver disease; Oxidative phosphorylation	5	0	6.74615e+07	8.10453e+07	3.9196e+07	8.67692e+07	5.98599e+07	3.67445e+07	4.30545e+07	7.52878e+07	High	High	High	High	High	High	High	High	1
Q14254	Flotillin-2 OS=Homo sapiens OX=9606 GN=FLOT2 PE=1 SV=2	0	180.188	64	28	201	28	428	47	5.25	563.19	28	cell adhesion;cell organization and biogenesis;other biological processes	plasma membrane;other membranes;other cytoplasmic organelle;other cell component		Pf01145	2319	ENSG00000132589	FLOT2	hsa:2319; Q14254	Synaptic adhesion-like molecules; RHOC GTPase cycle; Regulation of necroptotic cell death; RND3 GTPase cycle; RHOA GTPase cycle; RHOB GTPase cycle; RND1 GTPase cycle	Angiopoietin-like protein 8 regulatory pathway; Insulin signaling	10	0	1.39659e+08	1.69419e+08	1.14692e+08	2.37166e+08	1.53059e+08	1.17447e+08	1.41113e+08	1.56331e+08	High	High	High	High	High	High	High	High	1
P62834	Ras-related protein Rap-1A OS=Homo sapiens OX=9606 GN=RAP1A PE=1 SV=1	0	179.941	76	17	145	6	184	21	6.67	486.91	17	transport;developmental processes;signal transduction;other biological processes	plasma membrane;other membranes;cytosol;other cytoplasmic organelle;other cell component	enzyme regulator activity;other molecular function	Pf00071	5906	ENSG00000116473	RAP1A	hsa:5906; P10113; P62834	Neutrophil degranulation; Signaling by BRAF and RAF1 fusions; Signaling by moderate kinase activity BRAF mutants; Paradoxical activation of RAF signaling by kinase inactive BRAF; Signaling downstream of RAS mutants; Signaling by RAF1 mutants; MAP2K and MAPK activation; Signaling by high-kinase activity BRAF mutants; MET activates RAP1 and RAC1; Glucagon-like Peptide-1 (GLP1) regulates insulin sec…	Integrin-mediated cell adhesion; Integrated breast cancer pathway; Thyroid stimulating hormone (TSH) signaling pathway; Brain-derived neurotrophic factor (BDNF) signaling pathway; Common pathways underlying drug addiction; Focal adhesion; Hepatocyte growth factor receptor signaling; MAPK signaling pathway; VEGFA-VEGFR2 signaling pathway; Chemokine signaling pathway; Ras signaling; EGF/EGFR signal…	32	0	3.27878e+06	6.11506e+06	2.8097e+06	7.55843e+06	8.55359e+06	5.26153e+06	6.71106e+06	6.89888e+06	High	High	High	High	High	High	High	High	1
P51398	28S ribosomal protein S29, mitochondrial OS=Homo sapiens OX=9606 GN=DAP3 PE=1 SV=1	0	179.682	64	21	191	21	398	45.5	8.88	593.35	21	cell organization and biogenesis;protein metabolism;other metabolic processes;signal transduction	other membranes;mitochondrion;translational apparatus;nucleus	other molecular function	Pf10236	7818	ENSG00000132676	DAP3	B4DP59; B4DY62; E7EM60; hsa:7818; P51398; Q13044; Q68CT7; Q96Q20	Mitochondrial translation elongation; Mitochondrial translation initiation; Mitochondrial translation termination		3	0	6.28419e+07	6.82052e+07	3.592e+07	7.63615e+07	4.95696e+07	3.4793e+07	3.98891e+07	6.73735e+07	High	High	High	High	High	High	High	High	1
O43776	Asparagine--tRNA ligase, cytoplasmic OS=Homo sapiens OX=9606 GN=NARS1 PE=1 SV=1	0	179.595	46	26	192	26	548	62.9	6.25	541.98	26	protein metabolism;RNA metabolism OR transcription;other metabolic processes;other biological processes	cytosol;other cell component	signal transduction activity or receptor binding;nucleic acid binding activity;other molecular function	Pf00152, Pf01336	4677	ENSG00000134440	NARS1	B4DG16; hsa:4677; O43776; Q53GU6	Cytosolic tRNA aminoacylation	Photodynamic therapy-induced unfolded protein response	2	0	2.55704e+07	3.05146e+07	1.98245e+07	3.99356e+07	3.55716e+07	3.12391e+07	3.44875e+07	2.96453e+07	High	High	High	High	High	High	High	High	1	Met-loss [N-Term]
P46459	Vesicle-fusing ATPase OS=Homo sapiens OX=9606 GN=NSF PE=1 SV=3	0	179.464	52	31	197	31	744	82.5	6.95	486.11	31	cell organization and biogenesis;transport;other biological processes	plasma membrane;other membranes;cytosol;ER/Golgi;other cell component	signal transduction activity or receptor binding;other molecular function	Pf00004, Pf02359, Pf02933, Pf17862	4905	ENSG00000073969; ENSG00000276262; ENSG00000278174	NSF	A8K2D9; B4DFA2; hsa:4905; P46459; Q8N6D7; Q9UKZ2	COPII-mediated vesicle transport; COPI-dependent Golgi-to-ER retrograde traffic; Trafficking of GluR2-containing AMPA receptors; COPI-mediated anterograde transport; Intra-Golgi traffic; Retrograde transport at the Trans-Golgi-Network	Synaptic vesicle pathway; Brain-derived neurotrophic factor (BDNF) signaling pathway	8	0	1.43856e+07	1.60778e+07	1.05107e+07	1.9597e+07	1.68424e+07	1.17246e+07	1.39593e+07	1.50517e+07	High	High	High	High	High	High	High	High	1
P22626	Heterogeneous nuclear ribonucleoproteins A2/B1 OS=Homo sapiens OX=9606 GN=HNRNPA2B1 PE=1 SV=2	0	179.398	64	22	179	18	353	37.4	8.95	548.34	22	cell organization and biogenesis;RNA metabolism OR transcription;other metabolic processes;transport;signal transduction;other biological processes	non-structural extracellular;nucleus;other cell component	nucleic acid binding activity;other molecular function	Pf00076	3181	ENSG00000122566	HNRNPA2B1	A0A024RA27; A0A024RA61; A8K064; hsa:3181; P22626; P22627; Q9UC98; Q9UDJ2	mRNA Splicing - Major Pathway; Gene and protein expression by JAK-STAT signaling after Interleukin-12 stimulation; Processing of Capped Intron-Containing Pre-mRNA	mRNA processing	4	4	3.62375e+07	4.29682e+07	2.36685e+07	4.43598e+07	3.68572e+07	3.12468e+07	2.8997e+07	3.81549e+07	High	High	High	High	High	High	High	High	1
Q14C86	GTPase-activating protein and VPS9 domain-containing protein 1 OS=Homo sapiens OX=9606 GN=GAPVD1 PE=1 SV=2	0	179.249	29	30	183	30	1478	164.9	5.22	497.41	30	cell organization and biogenesis;transport;signal transduction;other biological processes	plasma membrane;other membranes;cytosol;other cytoplasmic organelle	enzyme regulator activity;other molecular function	Pf00616, Pf02204, Pf18151	26130	ENSG00000165219	GAPVD1	A8MYK3; B0QZ62; B0QZ63; B0QZ64; hsa:26130; Q14C76; Q14C86; Q2Q1W1; Q8ND92; Q8WU86; Q96CZ4; Q9NXQ1; Q9P207; Q9Y4N0	Clathrin-mediated endocytosis; RAB GEFs exchange GTP for GDP on RABs		2	0	9.34515e+06	1.32187e+07	6.67027e+06	1.41184e+07	1.42704e+07	1.15559e+07	1.13102e+07	1.19849e+07	High	High	High	High	High	High	High	High	1
Q13510	Acid ceramidase OS=Homo sapiens OX=9606 GN=ASAH1 PE=1 SV=5	0	179.097	59	22	201	22	395	44.6	7.62	535.63	22	other metabolic processes;transport;developmental processes;other biological processes	non-structural extracellular;nucleus;other cytoplasmic organelle;other cell component	other molecular function	Pf02275, Pf15508	427	ENSG00000104763	ASAH1	E9PDS0; hsa:427; Q13510; Q6W898; Q96AS2	Neutrophil degranulation; Glycosphingolipid metabolism	Sphingolipid pathway; S1P receptor signal transduction; Sphingolipid metabolism overview; Sphingolipid metabolism: integrated pathway; Sphingolipid metabolism in senescence	7	0	1.02211e+08	1.21703e+08	9.03324e+07	1.68811e+08	1.29348e+08	7.80648e+07	1.00927e+08	1.31862e+08	High	High	High	High	High	High	High	High	1
P35237	Serpin B6 OS=Homo sapiens OX=9606 GN=SERPINB6 PE=1 SV=3	0	179.089	80	22	162	22	376	42.6	5.27	489.35	22	stress response;transport;other biological processes	non-structural extracellular;plasma membrane;other membranes;cytosol;other cell component	enzyme regulator activity;other molecular function	Pf00079	5269	ENSG00000124570	SERPINB6	B2RBA8; hsa:5269; P35237; Q59F97; Q5TD06; Q7Z2Y7; Q96J44; Q9UDI7	Neutrophil degranulation; Dissolution of Fibrin Clot	Ectoderm differentiation	3	0	3.10804e+07	3.74819e+07	2.57691e+07	4.4263e+07	3.91889e+07	2.87851e+07	3.48606e+07	3.5587e+07	High	High	High	High	High	High	High	High	1	Acetyl [N-Term]
P36578	60S ribosomal protein L4 OS=Homo sapiens OX=9606 GN=RPL4 PE=1 SV=5	0	179.047	51	23	208	23	427	47.7	11.06	595.92	23	protein metabolism;RNA metabolism OR transcription;other metabolic processes;transport;other biological processes	cytosol;ER/Golgi;translational apparatus;nucleus;other cell component	other molecular function	Pf00573, Pf14374	6124	ENSG00000174444	RPL4	A8K502; hsa:6124; P36578; P39029; Q4VBR0; Q969Z9	Regulation of expression of SLITs and ROBOs; L13a-mediated translational silencing of Ceruloplasmin expression; Formation of a pool of free 40S subunits; GTP hydrolysis and joining of the 60S ribosomal subunit; SRP-dependent cotranslational protein targeting to membrane; Major pathway of rRNA processing in the nucleolus and cytosol; Nonsense Mediated Decay (NMD) enhanced by the Exon Junction Comp…	Cytoplasmic ribosomal proteins	14	0	6.81602e+07	9.17086e+07	5.69831e+07	1.15503e+08	1.15551e+08	8.95651e+07	8.84775e+07	8.2403e+07	High	High	High	High	High	High	High	High	1	Met-loss+Acetyl [N-Term]
Q9ULV4	Coronin-1C OS=Homo sapiens OX=9606 GN=CORO1C PE=1 SV=1	0	178.876	65	26	232	26	474	53.2	7.08	644.1	26	cell organization and biogenesis;transport;developmental processes;signal transduction;other biological processes	plasma membrane;other membranes;cytoskeleton;other cytoplasmic organelle;other cell component	cytoskeletal activity;other molecular function	Pf00400, Pf08953, Pf16300	23603	ENSG00000110880	CORO1C	A7MAP0; A7MAP1; B3KU12; hsa:23603; Q9NSK5; Q9ULV4			0	0	5.0383e+07	6.72801e+07	3.93089e+07	9.14903e+07	8.83643e+07	6.24596e+07	7.00516e+07	7.21124e+07	High	High	High	High	High	High	High	High	1
P52209	6-phosphogluconate dehydrogenase, decarboxylating OS=Homo sapiens OX=9606 GN=PGD PE=1 SV=3	0	178.477	68	24	173	24	483	53.1	7.23	569.23	24	other metabolic processes	cytosol	other molecular function	Pf00393, Pf03446	5226	ENSG00000142657	PGD	A8K2Y9; B4DQJ8; hsa:5226; P52209; Q9BWD8	Pentose phosphate pathway	Pentose phosphate metabolism; Nuclear receptors meta-pathway; NRF2 pathway; VEGFA-VEGFR2 signaling pathway; Metabolic reprogramming in colon cancer	6	0	4.68176e+07	6.04402e+07	4.05844e+07	7.25965e+07	6.59616e+07	5.36818e+07	5.65368e+07	5.47666e+07	High	High	High	High	High	High	High	High	1
P08779	CRAP Keratin, type I cytoskeletal 16 OS=Homo sapiens OX=9606 GN=KRT16 PE=1 SV=4	0	178.358	59	27	143	15	473	51.2	5.05	335.14	27	cell organization and biogenesis;stress response;developmental processes;other biological processes	cytosol;cytoskeleton	cytoskeletal activity	Pf00038	3868	ENSG00000186832	KRT16	A8K488; hsa:3868; P08779; P30654; Q16402; Q9UBG8	Formation of the cornified envelope	Vitamin D receptor pathway	3	8	9.33057e+06	7.02369e+06	4.02812e+06	6.94382e+06	5.37546e+07	4.74831e+06	4.25937e+06	1.89457e+07	High	High	High	High	High	High	High	High	1
Q01970	1-phosphatidylinositol 4,5-bisphosphate phosphodiesterase beta-3 OS=Homo sapiens OX=9606 GN=PLCB3 PE=1 SV=2	0	178.088	42	32	174	32	1234	138.7	5.9	476.45	32	cell-cell signaling;other metabolic processes;signal transduction;other biological processes	other membranes;cytosol;nucleus;other cell component	other molecular function	Pf00168, Pf00387, Pf00388, Pf08703, Pf09279, Pf17787	5331	ENSG00000149782	PLCB3	A5PKZ6; G5E960; hsa:5331; Q01970; Q8N1A4	G alpha (q) signalling events; Synthesis of IP3 and IP4 in the cytosol; Ca2+ pathway; G beta:gamma signalling through PLC beta; Presynaptic function of Kainate receptors; Fatty Acids bound to GPR40 (FFAR1) regulate insulin secretion; PLC beta mediated events; Acetylcholine regulates insulin secretion	Alzheimer's disease and miRNA effects; S1P receptor signal transduction; Myometrial relaxation and contraction pathways; G protein signaling pathways; VEGFA-VEGFR2 signaling pathway; Chemokine signaling pathway; GPR40 pathway; MAPK cascade; Wnt signaling; Non-genomic actions of 1,25 dihydroxyvitamin D3; Resistin as a regulator of inflammation; Hippo signaling regulation pathways; PKC-gamma calciu…	25	0	5.82531e+06	7.22416e+06	5.17472e+06	9.1044e+06	8.61096e+06	6.41459e+06	7.63404e+06	6.62645e+06	High	High	High	High	High	High	High	High	1	Met-loss+Acetyl [N-Term]
Q9Y285	Phenylalanine--tRNA ligase alpha subunit OS=Homo sapiens OX=9606 GN=FARSA PE=1 SV=3	0	177.539	50	20	149	20	508	57.5	7.8	478.87	20	cell organization and biogenesis;protein metabolism;RNA metabolism OR transcription;other metabolic processes	cytosol;other cell component	nucleic acid binding activity;other molecular function	Pf01409, Pf18552, Pf18553, Pf18554	2193	ENSG00000179115	FARSA	B4E363; hsa:2193; Q9NSD8; Q9Y285; Q9Y4W8	Cytosolic tRNA aminoacylation		1	0	1.22521e+07	1.58595e+07	1.04383e+07	2.00079e+07	1.73696e+07	1.58843e+07	1.47033e+07	1.36361e+07	High	High	High	High	High	High	High	High	1	Met-loss+Acetyl [N-Term]
Q99613	Eukaryotic translation initiation factor 3 subunit C OS=Homo sapiens OX=9606 GN=EIF3C PE=1 SV=1	0	177.477	32	24	157	24	913	105.3	5.68	484.19	24	cell organization and biogenesis;protein metabolism;other metabolic processes;other biological processes	cytosol;translational apparatus;other cell component	translation activity;nucleic acid binding activity;other molecular function	Pf01399, Pf05470	8663	ENSG00000184110	EIF3C	A8K7Z0; B2RXG3; B4E1D5; H3BRV0; hsa:8663; O00215; Q99613; Q9BW98	L13a-mediated translational silencing of Ceruloplasmin expression; Translation initiation complex formation; Formation of a pool of free 40S subunits; Formation of the ternary complex, and subsequently, the 43S complex; Ribosomal scanning and start codon recognition; GTP hydrolysis and joining of the 60S ribosomal subunit	Translation factors; nsp1 from SARS-CoV-2 inhibits translation initiation in the host cell	8	0	2.63884e+07	3.08996e+07	1.72626e+07	3.51936e+07	2.90643e+07	2.04265e+07	2.0369e+07	2.79504e+07	High	High	High	High	High	High	High	High	1
P18669	Phosphoglycerate mutase 1 OS=Homo sapiens OX=9606 GN=PGAM1 PE=1 SV=2	0	176.362	71	18	145	18	254	28.8	7.18	471.57	18	other metabolic processes;transport;other biological processes	non-structural extracellular;cytosol;other cell component	other molecular function	Pf00300	5223	ENSG00000171314	PGAM1	hsa:5223; P18669; Q9BWC0	Neutrophil degranulation; Glycolysis; Gluconeogenesis	Cori cycle; Metabolic reprogramming in colon cancer; Glycolysis and gluconeogenesis	6	0	4.04156e+07	4.66224e+07	3.2525e+07	6.15749e+07	6.02275e+07	4.68371e+07	4.7009e+07	4.75962e+07	High	High	High	High	High	High	High	High	1
Q9Y276	Mitochondrial chaperone BCS1 OS=Homo sapiens OX=9606 GN=BCS1L PE=1 SV=1	0	176.349	82	26	162	26	419	47.5	8.5	452.52	26	cell organization and biogenesis;transport	other membranes;mitochondrion	other molecular function	Pf00004, Pf08740	617	ENSG00000074582	BCS1L	B3KTW9; hsa:617; Q7Z2V7; Q9Y276	Mitochondrial protein import	Mitochondrial complex III assembly; Mitochondrial immune response to SARS-CoV-2	3	0	2.39127e+07	2.77286e+07	1.25691e+07	3.04115e+07	1.82584e+07	1.03305e+07	1.2329e+07	2.64083e+07	High	High	High	High	High	High	High	High	1	Met-loss [N-Term]
P27816	Microtubule-associated protein 4 OS=Homo sapiens OX=9606 GN=MAP4 PE=1 SV=3	0	176.29	43	33	144	33	1152	120.9	5.43	395.59	33	cell cycle OR cell proliferation;cell organization and biogenesis;developmental processes;other biological processes	plasma membrane;other membranes;cytosol;cytoskeleton;other cell component	cytoskeletal activity;other molecular function	Pf00418	4134	ENSG00000047849	MAP4	hsa:4134; P27816; Q13082; Q59FT2; Q68D74; Q6ZUW9; Q86V26; Q96A76; Q96NS9		Splicing factor NOVA regulated synaptic proteins	1	0	7.56325e+06	1.05654e+07	6.05683e+06	1.20208e+07	1.21603e+07	1.41794e+07	1.07497e+07	1.16268e+07	High	High	High	High	High	High	High	High	1	Met-loss+Acetyl [N-Term]
P14735	Insulin-degrading enzyme OS=Homo sapiens OX=9606 GN=IDE PE=1 SV=4	0	175.982	46	31	186	31	1019	117.9	6.61	486.18	31	protein metabolism;other metabolic processes;developmental processes;signal transduction;other biological processes	non-structural extracellular;plasma membrane;other membranes;cytosol;mitochondrion;nucleus;other cytoplasmic organelle;other cell component	other molecular function	Pf00675, Pf05193, Pf16187	3416	ENSG00000119912	IDE	B2R721; B7ZAU2; D3DR35; hsa:3416; P14735; Q5T5N2	Ub-specific processing proteases; Peroxisomal protein import	Alzheimer's disease and miRNA effects; Alzheimer's disease	4	0	9.85146e+06	1.14718e+07	7.04684e+06	1.38292e+07	1.16273e+07	9.92077e+06	1.04563e+07	1.13732e+07	High	High	High	High	High	High	High	High	1
Q9Y265	RuvB-like 1 OS=Homo sapiens OX=9606 GN=RUVBL1 PE=1 SV=1	0	175.917	68	23	165	23	456	50.2	6.42	542.05	23	cell cycle OR cell proliferation;cell organization and biogenesis;protein metabolism;DNA metabolism;other metabolic processes;stress response;other biological processes	other membranes;cytosol;cytoskeleton;nucleus;other cell component	other molecular function	Pf06068, Pf17856	8607	ENSG00000175792; ENSG00000284901	RUVBL1	B2R5S0; hsa:8607; P82276; Q1KMR0; Q53HK5; Q53HL7; Q53Y27; Q9BSX9; Q9Y265	UCH proteinases; Ub-specific processing proteases; HATs acetylate histones; Deposition of new CENPA-containing nucleosomes at the centromere; Formation of the beta-catenin:TCF transactivating complex; Telomere Extension By Telomerase; DNA Damage Recognition in GG-NER	Gastric cancer network 1; lncRNA in canonical Wnt signaling and colorectal cancer	9	0	2.27461e+07	2.74673e+07	1.76853e+07	3.29337e+07	3.05636e+07	2.35252e+07	2.64674e+07	2.50304e+07	High	High	High	High	High	High	High	High	1
P0DN79	Cystathionine beta-synthase-like protein OS=Homo sapiens OX=9606 GN=CBSL PE=1 SV=1	0	175.908	56	23	154	23	551	60.5	6.65	398.28	23	other metabolic processes	cytosol;nucleus;other cell component	other molecular function	Pf00291, Pf00571	102724560; 875	ENSG00000274276	CBSL	hsa:102724560; hsa:875; P0DN79	Cysteine formation from homocysteine	Selenium micronutrient network; Vitamin B12 metabolism; Folate-alcohol and cancer pathway hypotheses; Folate metabolism; Trans-sulfuration pathway; Trans-sulfuration and one-carbon metabolism; Vitamin D receptor pathway; One-carbon metabolism and related pathways	9	0	1.83858e+07	2.34675e+07	1.57952e+07	3.09461e+07	3.12756e+07	2.45196e+07	2.60095e+07	2.38732e+07	High	High	High	High	High	High	High	High	1	Met-loss [N-Term]
Q5T160	Probable arginine--tRNA ligase, mitochondrial OS=Homo sapiens OX=9606 GN=RARS2 PE=1 SV=1	0	175.79	56	26	184	26	578	65.5	8.21	517.4	26	protein metabolism;RNA metabolism OR transcription;other metabolic processes	mitochondrion	other molecular function	Pf00750, Pf05746	57038	ENSG00000146282	RARS2	B2RDT7; hsa:57038; Q5T160; Q96FU5; Q9H8K8	Mitochondrial tRNA aminoacylation		1	0	1.47823e+07	1.71754e+07	8.97792e+06	1.84345e+07	1.40505e+07	7.49537e+06	1.17984e+07	1.54941e+07	High	High	High	High	High	High	High	High	1
P62495	Eukaryotic peptide chain release factor subunit 1 OS=Homo sapiens OX=9606 GN=ETF1 PE=1 SV=3	0	175.725	63	25	176	25	437	49	5.71	534.04	25	cell organization and biogenesis;protein metabolism;RNA metabolism OR transcription;other metabolic processes;other biological processes	cytosol;other cell component	translation activity;nucleic acid binding activity	Pf03463, Pf03464, Pf03465	2107	ENSG00000120705	ETF1	B2R6B4; D3DQC1; hsa:2107; P46055; P62495; Q5M7Z7; Q96CG1	Regulation of expression of SLITs and ROBOs; Nonsense Mediated Decay (NMD) enhanced by the Exon Junction Complex (EJC); Eukaryotic Translation Termination; Nonsense Mediated Decay (NMD) independent of the Exon Junction Complex (EJC)	Translation factors	5	0	1.38948e+07	1.82884e+07	1.16074e+07	2.15081e+07	2.07393e+07	1.73729e+07	1.78247e+07	1.59147e+07	High	High	High	High	High	High	High	High	1	Met-loss+Acetyl [N-Term]
Q9Y230	RuvB-like 2 OS=Homo sapiens OX=9606 GN=RUVBL2 PE=1 SV=3	0	175.672	67	31	191	31	463	51.1	5.64	519.05	31	cell organization and biogenesis;protein metabolism;DNA metabolism;other metabolic processes;stress response;other biological processes	other membranes;cytosol;cytoskeleton;nucleus;other cell component	nucleic acid binding activity;other molecular function	Pf06068, Pf17856	10856	ENSG00000183207	RUVBL2	B3KQ59; E7ETE5; hsa:10856; Q6FIB9; Q6PK27; Q9Y230; Q9Y361	HATs acetylate histones; Telomere Extension By Telomerase		2	0	4.26185e+07	4.93604e+07	3.07345e+07	5.61306e+07	4.92324e+07	3.32495e+07	4.05534e+07	4.75205e+07	High	High	High	High	High	High	High	High	1
P61221	ATP-binding cassette sub-family E member 1 OS=Homo sapiens OX=9606 GN=ABCE1 PE=1 SV=1	0	175.66	56	27	187	27	599	67.3	8.34	478.11	27	cell organization and biogenesis;protein metabolism;other metabolic processes;stress response;transport;other biological processes	cytosol;mitochondrion;other cell component	transporter activity;enzyme regulator activity;translation activity;other molecular function	Pf00005, Pf00037, Pf04068	6059	ENSG00000164163	ABCE1	hsa:6059; O88793; P61221; Q13181; Q13864; Q6NR76; Q96AL0; Q96B10; Q99K66	Interferon alpha/beta signaling; OAS antiviral response		2	0	2.31807e+07	3.25349e+07	1.82879e+07	4.27502e+07	3.30915e+07	2.58872e+07	2.82139e+07	3.06669e+07	High	High	High	High	High	High	High	High	1
Q96QK1	Vacuolar protein sorting-associated protein 35 OS=Homo sapiens OX=9606 GN=VPS35 PE=1 SV=2	0	175.625	45	28	195	28	796	91.6	5.49	557.43	28	cell-cell signaling;cell organization and biogenesis;transport;signal transduction;other biological processes	other membranes;cytosol;other cytoplasmic organelle;other cell component	signal transduction activity or receptor binding	Pf03635	55737	ENSG00000069329	VPS35	hsa:55737; Q561W2; Q96QK1; Q9H016; Q9H096; Q9H4P3; Q9H8J0; Q9NRS7; Q9NVG2; Q9NX80; Q9NZK2	WNT ligand biogenesis and trafficking		1	0	2.25474e+07	2.51193e+07	1.67333e+07	3.33945e+07	2.82001e+07	2.24158e+07	2.26135e+07	2.3897e+07	High	High	High	High	High	High	High	High	1	Met-loss [N-Term]
P14868	Aspartate--tRNA ligase, cytoplasmic OS=Homo sapiens OX=9606 GN=DARS1 PE=1 SV=2	0	175.406	69	30	211	30	501	57.1	6.55	500.72	30	cell organization and biogenesis;protein metabolism;RNA metabolism OR transcription;other metabolic processes	cytosol;other cell component	other molecular function	Pf00152, Pf01336	1615	ENSG00000115866	DARS1	A8K3J2; D3DP77; hsa:1615; P14868; Q2TNI3; Q32Q69; Q53HV4; Q53YC5; Q68CR9; Q9BW52	Cytosolic tRNA aminoacylation; Selenoamino acid metabolism	Alanine and aspartate metabolism	3	0	3.70394e+07	4.66385e+07	3.06537e+07	5.52682e+07	5.96179e+07	4.3822e+07	4.50993e+07	4.25396e+07	High	High	High	High	High	High	High	High	1
P39023	60S ribosomal protein L3 OS=Homo sapiens OX=9606 GN=RPL3 PE=1 SV=2	0	175.397	55	23	228	23	403	46.1	10.18	644.33	23	cell organization and biogenesis;protein metabolism;RNA metabolism OR transcription;other metabolic processes;transport;other biological processes	cytosol;translational apparatus;nucleus;other cell component	nucleic acid binding activity;other molecular function	Pf00297	6122	ENSG00000100316	RPL3	B2RDV9; hsa:6122; P39023; Q15548; Q5I0G0	Regulation of expression of SLITs and ROBOs; L13a-mediated translational silencing of Ceruloplasmin expression; Formation of a pool of free 40S subunits; GTP hydrolysis and joining of the 60S ribosomal subunit; Major pathway of rRNA processing in the nucleolus and cytosol; Nonsense Mediated Decay (NMD) enhanced by the Exon Junction Complex (EJC); SRP-dependent cotranslational protein targeting to…	Cytoplasmic ribosomal proteins	14	0	7.91672e+07	9.18818e+07	6.18296e+07	1.16353e+08	1.10613e+08	8.44279e+07	8.92648e+07	7.98538e+07	High	High	High	High	High	High	High	High	1
O00231	26S proteasome non-ATPase regulatory subunit 11 OS=Homo sapiens OX=9606 GN=PSMD11 PE=1 SV=3	0	175.008	69	30	201	30	422	47.4	6.48	546.21	30	cell-cell signaling;cell organization and biogenesis;protein metabolism;other metabolic processes;stress response;transport;signal transduction;other biological processes	non-structural extracellular;cytosol;nucleus;other cell component	other molecular function	Pf01399, Pf18055, Pf18503	5717	ENSG00000108671	PSMD11	A8K3I7; E1P663; hsa:5717; O00231; O00495; Q53FT5	Separation of Sister Chromatids; FCERI mediated NF-kB activation; Downstream TCR signaling; Antigen processing: Ubiquitination & Proteasome degradation; Activation of NF-kappaB in B cells; Oxygen-dependent proline hydroxylation of Hypoxia-inducible Factor Alpha; ER-Phagosome pathway; Cross-presentation of soluble exogenous antigens (endosomes); SCF-beta-TrCP mediated degradation of Emi1; APC/C:Cd…	Proteasome degradation; Parkin-ubiquitin proteasomal system pathway; VEGFA-VEGFR2 signaling pathway	61	0	5.08555e+07	7.16105e+07	3.71796e+07	9.03636e+07	9.44418e+07	6.80086e+07	6.84596e+07	6.91784e+07	High	High	High	High	High	High	High	High	1	Met-loss+Acetyl [N-Term]
Q9BZE1	39S ribosomal protein L37, mitochondrial OS=Homo sapiens OX=9606 GN=MRPL37 PE=1 SV=2	0	174.953	70	25	171	25	423	48.1	8.59	484.53	25	cell organization and biogenesis;protein metabolism;other metabolic processes	other membranes;mitochondrion;translational apparatus	other molecular function	Pf07147	51253	ENSG00000116221	MRPL37	hsa:51253; Q96Q67; Q9BWR1; Q9BZE1; Q9P0P3	Mitochondrial translation initiation; Mitochondrial translation elongation; Mitochondrial translation termination		3	0	4.25512e+07	5.34376e+07	2.18781e+07	5.23022e+07	3.67165e+07	2.26179e+07	2.35948e+07	4.77115e+07	High	High	High	High	High	High	High	High	1
P62937	Peptidyl-prolyl cis-trans isomerase A OS=Homo sapiens OX=9606 GN=PPIA PE=1 SV=2	0	174.241	75	13	224	12	165	18	7.81	754.48	13	cell adhesion;cell organization and biogenesis;protein metabolism;DNA metabolism;other metabolic processes;stress response;transport;signal transduction;other biological processes	non-structural extracellular;nucleus;other cell component	signal transduction activity or receptor binding;other molecular function	Pf00160	5478	ENSG00000196262	PPIA	A8K220; hsa:5478; P05092; P62937; Q3KQW3; Q567Q0; Q6IBU5; Q96IX3; Q9BRU4; Q9BTY9; Q9UC61	Neutrophil degranulation; Gene and protein expression by JAK-STAT signaling after Interleukin-12 stimulation; Platelet degranulation ; Integration of provirus; APOBEC3G mediated resistance to HIV-1 infection; Budding and maturation of HIV virion; Assembly Of The HIV Virion; Basigin interactions; Calcineurin activates NFAT; Binding and entry of HIV virion; Uncoating of the HIV Virion; Minus-strand…	Prolactin signaling pathway	15	0	1.73549e+08	2.50301e+08	1.21877e+08	3.10271e+08	2.88714e+08	2.48513e+08	2.48839e+08	2.42787e+08	High	High	High	High	High	High	High	High	1	Met-loss [N-Term]; Met-loss+Acetyl [N-Term]
P61106	Ras-related protein Rab-14 OS=Homo sapiens OX=9606 GN=RAB14 PE=1 SV=4	0	174.041	92	20	147	19	215	23.9	6.21	481.65	20	cell organization and biogenesis;other metabolic processes;stress response;transport;signal transduction;other biological processes	plasma membrane;other membranes;cytosol;ER/Golgi;other cytoplasmic organelle;other cell component	cytoskeletal activity;other molecular function	Pf00071	51552	ENSG00000119396	RAB14	B3KR31; hsa:51552; P35287; P61106; Q5JVD4; Q6Q7K5; Q969L0; Q9UI11	RAB GEFs exchange GTP for GDP on RABs; Translocation of SLC2A4 (GLUT4) to the plasma membrane; Neutrophil degranulation; Synthesis of PIPs at the plasma membrane; RAB geranylgeranylation	Focal adhesion: PI3K-Akt-mTOR-signaling pathway; Ciliary landscape	7	1	4.21558e+07	5.37821e+07	3.01278e+07	5.92431e+07	4.76761e+07	3.5521e+07	4.23195e+07	6.0493e+07	High	High	High	High	High	High	High	High	1	Met-loss+Acetyl [N-Term]
Q92820	Gamma-glutamyl hydrolase OS=Homo sapiens OX=9606 GN=GGH PE=1 SV=2	0	174.04	46	19	165	19	318	35.9	7.11	410.93	19	protein metabolism;other metabolic processes;transport;other biological processes	non-structural extracellular;cytosol;other cytoplasmic organelle;other cell component	other molecular function	Pf07722	8836	ENSG00000137563	GGH	hsa:8836; Q92820	Neutrophil degranulation	Fluoropyrimidine activity	2	0	9.90647e+07	1.32244e+08	9.30774e+07	1.84586e+08	1.22164e+08	9.15441e+07	1.01233e+08	1.51732e+08	High	High	High	High	High	High	High	High	1
O15439	Multidrug resistance-associated protein 4 OS=Homo sapiens OX=9606 GN=ABCC4 PE=1 SV=3	0	173.954	37	34	156	34	1325	149.4	8.19	414.71	34	cell-cell signaling;cell organization and biogenesis;transport;signal transduction;other biological processes	plasma membrane;other membranes	transporter activity;other molecular function	Pf00005, Pf00664	10257	ENSG00000125257	ABCC4	A9Z1Z7; B7Z3Q7; hsa:10257; O15439; Q8IVZ4; Q8IZN6; Q8NEW8; Q9Y6J2	Platelet degranulation ; ABC-family proteins mediated transport	Fluoropyrimidine activity; Drug induction of bile acid pathway; Ectoderm differentiation; Pregnane X receptor pathway; Nuclear receptors meta-pathway; NRF2 pathway; Photodynamic therapy-induced NFE2L2 (NRF2) survival signaling; TYROBP causal network in microglia; Aspirin and miRNAs; Proximal tubule transport; FOXA2 pathway; Prostaglandin synthesis and regulation	14	0	5.60046e+06	6.39264e+06	4.90355e+06	9.42154e+06	7.76506e+06	5.03948e+06	7.38194e+06	6.62289e+06	High	High	High	High	High	High	High	High	1
P50336	Protoporphyrinogen oxidase OS=Homo sapiens OX=9606 GN=PPOX PE=1 SV=1	0	173.902	63	21	167	21	477	50.7	8.16	501.3	21	other metabolic processes;other biological processes	other membranes;mitochondrion	other molecular function	Pf01593	5498	ENSG00000143224	PPOX	D3DVG0; hsa:5498; P50336; Q5VTW8	Heme biosynthesis	Orexin receptor pathway; Heme biosynthesis	3	0	3.64779e+07	4.29156e+07	1.90932e+07	4.81352e+07	2.78501e+07	2.07411e+07	2.3953e+07	3.99308e+07	High	High	High	High	High	High	High	High	1
Q8IXI1	Mitochondrial Rho GTPase 2 OS=Homo sapiens OX=9606 GN=RHOT2 PE=1 SV=2	0	173.779	64	24	171	22	618	68.1	5.86	508.8	24	cell organization and biogenesis;transport;signal transduction;other biological processes	other membranes;cytosol;mitochondrion	other molecular function	Pf00071, Pf08355, Pf08356	89941	ENSG00000140983	RHOT2	A2IDC2; hsa:89941; Q8IXI1; Q8NF53; Q96C13; Q96S17; Q9BT60; Q9H7M8	RHOT2 GTPase cycle		1	2	2.43854e+07	3.34453e+07	1.4577e+07	3.54523e+07	2.29847e+07	1.49423e+07	1.7195e+07	3.22717e+07	High	High	High	High	High	High	High	High	1
O94979	Protein transport protein Sec31A OS=Homo sapiens OX=9606 GN=SEC31A PE=1 SV=3	0	173.481	38	33	206	33	1220	132.9	6.89	526.42	33	cell organization and biogenesis;stress response;transport;signal transduction;other biological processes	other membranes;cytosol;ER/Golgi;other cell component	other molecular function	Pf12931	22872	ENSG00000138674	SEC31A	B4DIW6; B7ZKZ7; B7ZL00; H7C2W3; hsa:22872; O94979; Q17RR5; Q5H9P6; Q5XG74; Q659G7; Q6ZU90; Q7LCX9; Q86TJ0; Q8IZH4; Q9P048; Q9P0A6; Q9UM05; Q9UM06	MHC class II antigen presentation; COPII-mediated vesicle transport; Signaling by ALK fusions and activated point mutants; Antigen Presentation: Folding, assembly and peptide loading of class I MHC; XBP1(S) activates chaperone genes	Sterol regulatory element-binding proteins (SREBP) signaling	6	0	1.16943e+07	1.52013e+07	1.0415e+07	1.94354e+07	1.65901e+07	1.43108e+07	1.40494e+07	1.38562e+07	High	High	High	High	High	High	High	High	1
Q08431	Lactadherin OS=Homo sapiens OX=9606 GN=MFGE8 PE=1 SV=3	0	173.427	72	20	151	20	387	43.1	8.15	435.15	20	cell adhesion;cell organization and biogenesis;protein metabolism;other metabolic processes;transport;developmental processes;other biological processes	non-structural extracellular;plasma membrane;other membranes;ER/Golgi	signal transduction activity or receptor binding;other molecular function	Pf00008, Pf00754	4240	ENSG00000140545	MFGE8	B2R6M7; F5GZN3; hsa:4240; Q08431; Q53FU9; Q7Z3D2; Q9BTL9	Regulation of Insulin-like Growth Factor (IGF) transport and uptake by Insulin-like Growth Factor Binding Proteins (IGFBPs); Post-translational protein phosphorylation; Amyloid fiber formation	Extracellular vesicle-mediated signaling in recipient cells; Glucocorticoid receptor pathway; Nuclear receptors meta-pathway; Ebola virus pathway in host; Complement system in neuronal development and plasticity	8	0	1.75656e+07	2.36854e+07	1.48945e+07	2.6562e+07	2.29427e+07	1.59754e+07	2.0508e+07	20824075	High	High	High	High	High	High	High	High	1
P13667	Protein disulfide-isomerase A4 OS=Homo sapiens OX=9606 GN=PDIA4 PE=1 SV=2	0	173.218	52	33	202	33	645	72.9	5.07	541.06	33	stress response;transport;other biological processes	non-structural extracellular;ER/Golgi;other cell component	other molecular function	Pf00085, Pf13848	9601	ENSG00000155660	PDIA4	A8K4K6; hsa:9601; P13667; Q549T6			0	0	1.75309e+07	2.10535e+07	1.49566e+07	2.74146e+07	2.2627e+07	1.25072e+07	2.09809e+07	1.69234e+07	High	High	High	High	High	High	High	High	1
Q9UHL4	Dipeptidyl peptidase 2 OS=Homo sapiens OX=9606 GN=DPP7 PE=1 SV=3	0	173.166	52	18	154	18	492	54.3	6.32	557.57	18	protein metabolism;transport	non-structural extracellular;cytosol;ER/Golgi;other cytoplasmic organelle;other cell component	other molecular function	Pf05577	29952	ENSG00000176978	DPP7	A8K7U7; hsa:29952; Q5VSF1; Q969X4; Q9UHL4	Neutrophil degranulation		1	0	3.75693e+07	4.67188e+07	2.95584e+07	6.41543e+07	4.87632e+07	3.02437e+07	3.61318e+07	5.16809e+07	High	High	High	High	High	High	High	High	1
P52292	Importin subunit alpha-1 OS=Homo sapiens OX=9606 GN=KPNA2 PE=1 SV=1	0	173.046	63	19	151	19	529	57.8	5.4	535.84	19	cell-cell signaling;DNA metabolism;other metabolic processes;stress response;transport;signal transduction;other biological processes	plasma membrane;other membranes;cytosol;ER/Golgi;nucleus;other cell component	other molecular function	Pf00514, Pf01749, Pf16186	3838	ENSG00000182481	KPNA2	B9EJD6; hsa:3838; P52292; Q53YE3; Q6NVW7; Q9BRU5	ISG15 antiviral mechanism; NS1 Mediated Effects on Host Pathways; Estrogen-dependent gene expression; Sensing of DNA Double Strand Breaks; CaMK IV-mediated phosphorylation of CREB; CREB1 phosphorylation through the activation of CaMKII/CaMKK/CaMKIV cascasde		6	0	1.31424e+07	1.82394e+07	1.13968e+07	1.97785e+07	1.5924e+07	1.4158e+07	1.42629e+07	1.43917e+07	High	High	High	High	High	High	High	High	1	Met-loss+Acetyl [N-Term]
P61224	Ras-related protein Rap-1b OS=Homo sapiens OX=9606 GN=RAP1B PE=1 SV=1	0	172.91	76	18	155	7	184	20.8	5.78	542.81	18	cell cycle OR cell proliferation;transport;signal transduction;other biological processes	plasma membrane;other membranes;cytosol;other cytoplasmic organelle;other cell component	other molecular function	Pf00071	5908	ENSG00000127314	RAP1B	B2R5Z2; B4DQI8; B4DW74; B4DW94; hsa:5908; P09526; P61224; Q502X3; Q5TZR4; Q6DCA1; Q6LES0	Signaling by BRAF and RAF1 fusions; Neutrophil degranulation; Gene and protein expression by JAK-STAT signaling after Interleukin-12 stimulation; Signaling by moderate kinase activity BRAF mutants; Paradoxical activation of RAF signaling by kinase inactive BRAF; Signaling downstream of RAS mutants; Signaling by RAF1 mutants; MAP2K and MAPK activation; Signaling by high-kinase activity BRAF mutant…	Integrin-mediated cell adhesion; Thyroid stimulating hormone (TSH) signaling pathway; Corticotropin-releasing hormone signaling pathway; Common pathways underlying drug addiction; Focal adhesion; Hepatocyte growth factor receptor signaling; MAPK signaling pathway; VEGFA-VEGFR2 signaling pathway; Chemokine signaling pathway; Ras signaling	24	14	4.21121e+07	5.46469e+07	3.03308e+07	7.41083e+07	5.70498e+07	4.12187e+07	4.94083e+07	5.49033e+07	High	High	High	High	High	High	High	High	1
P68133	Actin, alpha skeletal muscle OS=Homo sapiens OX=9606 GN=ACTA1 PE=1 SV=1	0	172.13	57	18	376	9	377	42	5.39	876.91	18	cell organization and biogenesis;developmental processes;other biological processes	cytosol;cytoskeleton;other cell component	cytoskeletal activity;other molecular function	Pf00022	58	ENSG00000143632	ACTA1	hsa:58; P02568; P68133; P99020; Q5T8M9	Striated Muscle Contraction	Myometrial relaxation and contraction pathways; Fas ligand pathway and stress induction of heat shock proteins; Physico-chemical features and toxicity-associated pathways; Striated muscle contraction pathway; Mechanoregulation and pathology of YAP/TAZ via Hippo and non-Hippo mechanisms; IL-18 signaling pathway; Malignant pleural mesothelioma	8	0	3.08974e+08	3.61215e+08	2.59194e+08	5.18143e+08	4.61345e+08	3.25975e+08	4.66793e+08	3.47793e+08	High	High	High	High	High	High	High	High	1
O14744	Protein arginine N-methyltransferase 5 OS=Homo sapiens OX=9606 GN=PRMT5 PE=1 SV=4	0	172.061	61	30	175	30	637	72.6	6.29	483.25	30	cell organization and biogenesis;protein metabolism;RNA metabolism OR transcription;other metabolic processes;developmental processes;other biological processes	cytosol;ER/Golgi;nucleus;other cell component	nucleic acid binding activity;other molecular function	Pf05185, Pf17285, Pf17286	10419	ENSG00000100462	PRMT5	A8MTP3; A8MZ91; B4DX49; B4DY30; B5BU10; D3DS33; E2QRE7; hsa:10419; O14744; Q6IBR1; Q9UKH1	snRNP Assembly; RMTs methylate histone arginines; Regulation of TP53 Activity through Methylation	Transcription co-factors SKI and SKIL protein partners; Nitric oxide metabolism in cystic fibrosis	5	0	1.41872e+07	1.73896e+07	1.07963e+07	2.19156e+07	2.28406e+07	1.67472e+07	1.85214e+07	1.66642e+07	High	High	High	High	High	High	High	High	1	Met-loss+Acetyl [N-Term]
P48047	ATP synthase subunit O, mitochondrial OS=Homo sapiens OX=9606 GN=ATP5PO PE=1 SV=1	0	171.894	71	14	176	14	213	23.3	9.96	512.56	14	cell organization and biogenesis;other metabolic processes;transport	plasma membrane;other membranes;mitochondrion	transporter activity	Pf00213	539	ENSG00000241837	ATP5PO	B2R4E2; hsa:539; P48047; Q5U042; Q6IBI2	Cristae formation; Formation of ATP by chemiosmotic coupling	Electron transport chain: OXPHOS system in mitochondria; 7q11.23 copy number variation syndrome; Oxidative phosphorylation	5	0	1.87969e+08	2.2361e+08	1.08732e+08	2.3646e+08	1.5832e+08	1.04439e+08	1.16304e+08	2.07072e+08	High	High	High	High	High	High	High	High	1
Q96A65	Exocyst complex component 4 OS=Homo sapiens OX=9606 GN=EXOC4 PE=1 SV=1	0	171.572	38	27	151	27	974	110.4	6.49	409.66	27	cell-cell signaling;cell organization and biogenesis;transport;developmental processes;other biological processes	plasma membrane;other membranes;cytosol;other cell component	other molecular function	Pf04048	60412	ENSG00000131558	EXOC4	E9PED2; hsa:60412; Q541U8; Q96A65; Q9C0G4; Q9H9K0; Q9P102	Translocation of SLC2A4 (GLUT4) to the plasma membrane; VxPx cargo-targeting to cilium; Insulin processing	Ciliary landscape	4	0	6.4431e+06	7.20572e+06	4.91655e+06	8.61003e+06	7.14035e+06	5.29212e+06	6.2565e+06	6.50306e+06	High	High	High	High	High	High	High	High	1
Q9H2G2	STE20-like serine/threonine-protein kinase OS=Homo sapiens OX=9606 GN=SLK PE=1 SV=1	0	171.516	36	29	154	29	1235	142.6	5.15	437.37	29	cell organization and biogenesis;protein metabolism;other metabolic processes;other biological processes	other cell component	kinase activity;other molecular function	Pf00069, Pf12474	9748	ENSG00000065613	SLK	D3DRA0; D3DRA1; hsa:9748; O00211; Q6P1Z4; Q86WU7; Q86WW1; Q92603; Q9H2G2; Q9NQL0; Q9NQL1	RHOC GTPase cycle; RHOA GTPase cycle; RHOB GTPase cycle		3	0	4.72419e+06	6.37629e+06	3.9411e+06	7.44667e+06	6.93793e+06	5.68042e+06	6.55991e+06	5.36275e+06	High	High	High	High	High	High	High	High	1
P78344	Eukaryotic translation initiation factor 4 gamma 2 OS=Homo sapiens OX=9606 GN=EIF4G2 PE=1 SV=1	0	171.245	41	30	196	30	907	102.3	7.14	487.52	30	cell organization and biogenesis;protein metabolism;other metabolic processes;developmental processes;other biological processes	cytosol;translational apparatus;other cell component	nucleic acid binding activity	Pf02020, Pf02847, Pf02854	1982	ENSG00000110321	EIF4G2	hsa:1982; O60877; P78344; P78404; Q0VH00; Q0VH01; Q2NKW9; Q49A79; Q53EU1; Q58EZ2; Q8NI71; Q96C16	ISG15 antiviral mechanism	VEGFA-VEGFR2 signaling pathway; Exercise-induced circadian regulation; Acute viral myocarditis	4	0	1.00967e+07	1.24547e+07	8.19846e+06	1.54353e+07	1.4359e+07	12595040	1.24816e+07	1.17353e+07	High	High	High	High	High	High	High	High	1	Acetyl [N-Term]
Q96C36	Pyrroline-5-carboxylate reductase 2 OS=Homo sapiens OX=9606 GN=PYCR2 PE=1 SV=1	0	170.889	63	18	148	17	320	33.6	7.77	415.73	18	other metabolic processes;stress response	mitochondrion	other molecular function	Pf03807, Pf14748	29920	ENSG00000143811	PYCR2	A8K798; hsa:29920; Q7Z515; Q96C36; Q9Y5J4	Glutamate and glutamine metabolism	Metabolic reprogramming in colon cancer	2	2	8.79844e+07	1.03381e+08	4.83688e+07	1.08744e+08	8.00083e+07	4.83299e+07	5.99721e+07	1.03237e+08	High	High	High	High	High	High	High	High	1	Met-loss+Acetyl [N-Term]
P04179	Superoxide dismutase [Mn], mitochondrial OS=Homo sapiens OX=9606 GN=SOD2 PE=1 SV=3	0	170.691	85	15	212	15	222	24.7	8.25	681.47	15	cell organization and biogenesis;other metabolic processes;stress response;signal transduction;other biological processes	mitochondrion	nucleic acid binding activity;other molecular function	Pf00081, Pf02777	6648	ENSG00000112096	SOD2	B2R7R1; B3KUK2; B4DL20; B4E3K9; E1P5A9; hsa:6648; P04179; P78434; Q16792; Q5TCM1; Q96EE6; Q9P2Z3	FOXO-mediated transcription of oxidative stress, metabolic and neuronal genes; Gene and protein expression by JAK-STAT signaling after Interleukin-12 stimulation; Detoxification of Reactive Oxygen Species; Transcriptional activation of mitochondrial biogenesis; Deregulated CDK5 triggers multiple neurodegenerative pathways in Alzheimer's disease models	Selenium micronutrient network; Vitamin B12 metabolism; Folate metabolism; VEGFA-VEGFR2 signaling pathway; One-carbon metabolism and related pathways; Oxidative stress response; Male infertility; DNA damage response (only ATM dependent)	13	0	1.17182e+08	1.45565e+08	7.00885e+07	1.54761e+08	9.33474e+07	5.65354e+07	6.98757e+07	1.34494e+08	High	High	High	High	High	High	High	High	1
Q13464	Rho-associated protein kinase 1 OS=Homo sapiens OX=9606 GN=ROCK1 PE=1 SV=1	0	170.631	37	41	183	34	1354	158.1	5.9	434.06	41	cell adhesion;cell cycle OR cell proliferation;cell organization and biogenesis;protein metabolism;other metabolic processes;transport;developmental processes;signal transduction;other biological processes	non-structural extracellular;plasma membrane;other membranes;cytosol;cytoskeleton;ER/Golgi;other cell component	enzyme regulator activity;cytoskeletal activity;kinase activity;other molecular function	Pf00069, Pf08912	6093	ENSG00000067900	ROCK1	B0YJ91; hsa:6093; Q13464; Q2KHM4; Q59GZ4	RHOA GTPase cycle; RHOB GTPase cycle; Neutrophil degranulation; EPHB-mediated forward signaling; RND3 GTPase cycle; RHOBTB1 GTPase cycle; RHOC GTPase cycle; RHOH GTPase cycle; Potential therapeutics for SARS; G alpha (12/13) signalling events; VEGFA-VEGFR2 Pathway; Apoptotic cleavage of cellular proteins; EPHA-mediated growth cone collapse; Sema4D induced cell migration and growth-cone collapse; …	Androgen receptor signaling pathway; MicroRNAs in cardiomyocyte hypertrophy; Integrin-mediated cell adhesion; Leptin signaling pathway; Microtubule cytoskeleton regulation; Pathogenic Escherichia coli infection; AGE/RAGE pathway; Focal adhesion; TGF-beta signaling pathway; VEGFA-VEGFR2 signaling pathway; Chemokine signaling pathway; EGF/EGFR signaling pathway; Gastrin signaling pathway; mBDNF and…	34	7	9.09875e+06	1.03817e+07	7.74802e+06	1.57809e+07	1.42961e+07	1.04821e+07	1.28088e+07	1.04401e+07	High	High	High	High	High	High	High	High	1
P26196	Probable ATP-dependent RNA helicase DDX6 OS=Homo sapiens OX=9606 GN=DDX6 PE=1 SV=2	0	170.604	72	26	153	26	483	54.4	8.66	439.63	26	cell organization and biogenesis;RNA metabolism OR transcription;other metabolic processes;other biological processes	cytosol;cytoskeleton;mitochondrion;nucleus;other cell component	nucleic acid binding activity;other molecular function	Pf00270, Pf00271	1656	ENSG00000110367	DDX6	hsa:1656; P26196; Q5D048	mRNA decay by 5' to 3' exoribonuclease		1	0	8.73843e+06	1.414e+07	7.51691e+06	1.78274e+07	1.55918e+07	1.26508e+07	1.15453e+07	1.2843e+07	High	High	High	High	High	High	High	High	1
P42765	3-ketoacyl-CoA thiolase, mitochondrial OS=Homo sapiens OX=9606 GN=ACAA2 PE=1 SV=2	0	170.506	77	21	150	21	397	41.9	8.09	454.9	21	cell organization and biogenesis;other metabolic processes;stress response;transport	mitochondrion	other molecular function	Pf00108, Pf02803	10449	ENSG00000167315	ACAA2	hsa:10449; P42765; Q9BUT6	Mitochondrial Fatty Acid Beta-Oxidation	Fatty acid biosynthesis	2	0	2.06828e+07	2.41996e+07	1.20433e+07	2.656e+07	1.62201e+07	9.3667e+06	1.18553e+07	2.36457e+07	High	High	High	High	High	High	High	High	1
P00491	Purine nucleoside phosphorylase OS=Homo sapiens OX=9606 GN=PNP PE=1 SV=2	0	170.328	81	20	176	20	289	32.1	6.95	519.05	20	other metabolic processes;transport;other biological processes	non-structural extracellular;cytosol;nucleus;other cell component	other molecular function	Pf01048	4860	ENSG00000198805	PNP	B2R8S5; D3DS00; hsa:4860; P00491; Q15160; Q5PZ03	Neutrophil degranulation; Purine catabolism; Purine salvage	VEGFA-VEGFR2 signaling pathway	4	0	1.98605e+07	2.62572e+07	1.58877e+07	2.92852e+07	2.77269e+07	2.3297e+07	2.42616e+07	2.45771e+07	High	High	High	High	High	High	High	High	1	Acetyl [N-Term]
Q9H7Z7	Prostaglandin E synthase 2 OS=Homo sapiens OX=9606 GN=PTGES2 PE=1 SV=1	0	170.209	64	22	180	22	377	41.9	9.16	509.9	22	other metabolic processes;transport;other biological processes	non-structural extracellular;other membranes;cytosol;mitochondrion;ER/Golgi;nucleus;other cytoplasmic organelle;other cell component	nucleic acid binding activity;other molecular function	Pf13417	80142	ENSG00000148334	PTGES2	hsa:80142; Q53EW9; Q5SYV6; Q96GI0; Q96GL2; Q9H7Z7	Neutrophil degranulation; Synthesis of Prostaglandins (PG) and Thromboxanes (TX)	Eicosanoid synthesis; Relationship between inflammation, COX-2 and EGFR	4	0	4.02953e+07	4.38635e+07	2.2329e+07	4.33951e+07	2.52299e+07	1.65007e+07	2.00433e+07	3.80486e+07	High	High	High	High	High	High	High	High	1
Q9Y446	Plakophilin-3 OS=Homo sapiens OX=9606 GN=PKP3 PE=1 SV=1	0	170.058	45	25	143	25	797	87	9.32	377.62	25	cell adhesion;cell organization and biogenesis;developmental processes;other biological processes	plasma membrane;other membranes;nucleus;other cell component	other molecular function	Pf00514	11187	ENSG00000184363	PKP3	F8J390; hsa:11187; Q53EX8; Q9Y446	Formation of the cornified envelope		2	0	6.83643e+06	8.94103e+06	6.18898e+06	1.09689e+07	1.06469e+07	8.02396e+06	8.29292e+06	8.81914e+06	High	High	High	High	High	High	High	High	1	Acetyl [N-Term]
Q9Y5L0	Transportin-3 OS=Homo sapiens OX=9606 GN=TNPO3 PE=1 SV=3	0	170.027	39	26	158	26	923	104.1	5.57	465.62	26	transport	other membranes;nucleus;other cell component	other molecular function	Pf08389	23534	ENSG00000064419	TNPO3	A4D1K9; C9IZM0; hsa:23534; Q6NUM1; Q96G71; Q96GU9; Q9Y3R2; Q9Y5L0			0	0	7.43399e+06	1.00125e+07	5.95744e+06	1.19076e+07	9.70771e+06	8.43449e+06	8.95062e+06	8.89361e+06	High	High	High	High	High	High	High	High	1	Acetyl [N-Term]
P51149	Ras-related protein Rab-7a OS=Homo sapiens OX=9606 GN=RAB7A PE=1 SV=1	0	169.838	76	18	167	18	207	23.5	6.7	537.38	18	cell organization and biogenesis;protein metabolism;other metabolic processes;transport;other biological processes	plasma membrane;other membranes;cytosol;other cytoplasmic organelle;other cell component	other molecular function	Pf00071	7879	ENSG00000075785	RAB7A	A8K3V6; hsa:7879; P51149; Q9NWJ0; Q9UPB0	MHC class II antigen presentation; RAB GEFs exchange GTP for GDP on RABs; RAB geranylgeranylation; Neutrophil degranulation; RAC1 GTPase cycle; RHOG GTPase cycle; TBC/RABGAPs; Prevention of phagosomal-lysosomal fusion; CDC42 GTPase cycle; RAC2 GTPase cycle; RAC3 GTPase cycle; RHOD GTPase cycle; RHOF GTPase cycle; RHOQ GTPase cycle; RHOJ GTPase cycle; RHOH GTPase cycle; Suppression of autophagy	Ebola virus pathway in host; Autosomal recessive osteopetrosis pathways; Intracellular trafficking proteins involved in CMT neuropathy	20	0	7.72301e+07	9.73311e+07	6.35317e+07	1.20838e+08	9.47919e+07	5.80654e+07	6.9459e+07	1.11104e+08	High	High	High	High	High	High	High	High	1
Q6PKG0	La-related protein 1 OS=Homo sapiens OX=9606 GN=LARP1 PE=1 SV=2	0	169.629	38	29	141	26	1096	123.4	8.82	402.15	29	cell cycle OR cell proliferation;protein metabolism;other metabolic processes;stress response;signal transduction;other biological processes	other cell component	translation activity;nucleic acid binding activity;other molecular function	Pf05383	23367	ENSG00000155506	LARP1	hsa:23367; O94836; Q6PKG0; Q8N4M2; Q8NB73; Q9UFD7		SARS-CoV-2 innate immunity evasion and cell-specific immune response; Network map of SARS-CoV-2 signaling pathway	2	3	6.27414e+06	9.64453e+06	6.39961e+06	1.22946e+07	1.1638e+07	8.57389e+06	9.72415e+06	9.84266e+06	High	High	High	High	High	High	High	High	1	Met-loss+Acetyl [N-Term]
Q9NY33	Dipeptidyl peptidase 3 OS=Homo sapiens OX=9606 GN=DPP3 PE=1 SV=2	0	169.566	47	22	138	22	737	82.5	5.1	454.78	22	protein metabolism	cytosol;other cell component	other molecular function	Pf03571	10072	ENSG00000254986	DPP3	B2RDB5; B4DLX4; F5H8L6; hsa:10072; O95748; Q969H2; Q9BV67; Q9HAL6; Q9NY33			0	0	6.70732e+06	7.32887e+06	4.77143e+06	1.08532e+07	8.35858e+06	7.27419e+06	8.00674e+06	7.65355e+06	High	High	High	High	High	High	High	High	1
Q99623	Prohibitin-2 OS=Homo sapiens OX=9606 GN=PHB2 PE=1 SV=2	0	169.453	71	22	228	22	299	33.3	9.83	586.78	22	cell cycle OR cell proliferation;cell organization and biogenesis;other metabolic processes;stress response;transport;developmental processes;signal transduction;other biological processes	plasma membrane;other membranes;mitochondrion;nucleus;other cell component	other molecular function	Pf01145	11331	ENSG00000215021	PHB2	B4DP75; hsa:11331; Q2YDA4; Q7KYU3; Q92978; Q99623	Processing of SMDT1		1	0	4.37153e+08	4.71315e+08	2.45655e+08	5.01146e+08	3.10584e+08	1.85412e+08	2.28887e+08	4.31786e+08	High	High	High	High	High	High	High	High	1
P19367	Hexokinase-1 OS=Homo sapiens OX=9606 GN=HK1 PE=1 SV=3	0	169.376	45	34	205	30	917	102.4	6.8	469.11	34	other metabolic processes;stress response;other biological processes	other membranes;cytosol;mitochondrion	kinase activity;other molecular function	Pf00349, Pf03727	3098	ENSG00000156515	HK1	E9PCK0; hsa:3098; O43443; O43444; O75574; P19367; Q5VTC3; Q96HC8; Q9NNZ4; Q9NNZ5	Glycolysis; Defective HK1 causes hexokinase deficiency (HK deficiency)	Cori cycle; Photodynamic therapy-induced HIF-1 survival signaling; Clear cell renal cell carcinoma pathways; Aerobic glycolysis; Glycolysis and gluconeogenesis; Glucuronidation	8	4	1.60441e+07	1.70368e+07	9.98894e+06	2.00874e+07	1.5006e+07	1.07831e+07	1.3895e+07	1.19856e+07	High	High	High	High	High	High	High	High	1
O75521	Enoyl-CoA delta isomerase 2 OS=Homo sapiens OX=9606 GN=ECI2 PE=1 SV=4	0	168.907	55	17	153	17	394	43.6	9	520.87	17	other metabolic processes;other biological processes	cytosol;mitochondrion;other cytoplasmic organelle;other cell component	other molecular function	Pf00378, Pf00887	10455	ENSG00000198721	ECI2	hsa:10455; O75521; Q5JYK5; Q5JYK7; Q7L124; Q8N0X0; Q9BUE9; Q9H0T9; Q9NQH1; Q9NYH7; Q9UN55			0	0	2.33452e+07	2.95111e+07	1.34595e+07	3.27128e+07	2.08517e+07	1.42915e+07	1.67396e+07	2.9596e+07	High	High	High	High	High	High	High	High	1
Q9BTW9	Tubulin-specific chaperone D OS=Homo sapiens OX=9606 GN=TBCD PE=1 SV=2	0	168.868	34	27	152	27	1192	132.5	6.19	417.28	27	cell cycle OR cell proliferation;cell organization and biogenesis;developmental processes;other biological processes	plasma membrane;other membranes;cytoskeleton;other cell component	enzyme regulator activity;cytoskeletal activity;other molecular function	Pf12612	6904	ENSG00000141556	TBCD	hsa:6904; O95458; Q7L8K1; Q8IXP6; Q8NAX0; Q8WYH4; Q96E74; Q9BTW9; Q9UF82; Q9UG46; Q9Y2J3	Post-chaperonin tubulin folding pathway		1	0	7.31331e+06	9.95549e+06	6.34203e+06	1.23569e+07	1.21873e+07	8.31214e+06	1.05364e+07	8.32321e+06	High	High	High	High	High	High	High	High	1
O43175	D-3-phosphoglycerate dehydrogenase OS=Homo sapiens OX=9606 GN=PHGDH PE=1 SV=4	0	168.796	62	24	186	24	533	56.6	6.71	514.91	24	cell cycle OR cell proliferation;cell organization and biogenesis;other metabolic processes;developmental processes;other biological processes	cytosol	other molecular function	Pf00389, Pf02826, Pf19304	26227	ENSG00000092621	PHGDH	B2RD08; hsa:26227; O43175; Q5SZU3; Q9BQ01	Serine biosynthesis	Trans-sulfuration and one-carbon metabolism; Clear cell renal cell carcinoma pathways; Neuroinflammation and glutamatergic signaling	4	0	2.3149e+07	3.22698e+07	1.95083e+07	3.85945e+07	3.44449e+07	2.48057e+07	2.976e+07	2.71616e+07	High	High	High	High	High	High	High	High	1
P05198	Eukaryotic translation initiation factor 2 subunit 1 OS=Homo sapiens OX=9606 GN=EIF2S1 PE=1 SV=3	0	168.411	72	25	184	25	315	36.1	5.08	485.22	25	cell organization and biogenesis;protein metabolism;other metabolic processes;stress response;transport;signal transduction;other biological processes	cytosol;translational apparatus;nucleus;other cell component	translation activity;nucleic acid binding activity	Pf00575, Pf07541	1965	ENSG00000134001	EIF2S1	hsa:1965; P05198	ABC-family proteins mediated transport; L13a-mediated translational silencing of Ceruloplasmin expression; Translation initiation complex formation; Formation of the ternary complex, and subsequently, the 43S complex; Ribosomal scanning and start codon recognition; GTP hydrolysis and joining of the 60S ribosomal subunit; Response of EIF2AK1 (HRI) to heme deficiency; PERK regulates gene expression…	Translation factors; Alzheimer's disease and miRNA effects; Brain-derived neurotrophic factor (BDNF) signaling pathway; Ebola virus pathway in host; Nonalcoholic fatty liver disease; Unfolded protein response; nsp1 from SARS-CoV-2 inhibits translation initiation in the host cell; Alzheimer's disease	18	0	1.92177e+07	2.52398e+07	1.82956e+07	2.99979e+07	3.35073e+07	2.74113e+07	2.77294e+07	2.27796e+07	High	High	High	High	High	High	High	High	1
A3KMH1	von Willebrand factor A domain-containing protein 8 OS=Homo sapiens OX=9606 GN=VWA8 PE=1 SV=2	0	168.315	24	34	147	34	1905	214.7	7.4	359.9	34		mitochondrion;other cytoplasmic organelle;other cell component	other molecular function	Pf07728	23078	ENSG00000102763	VWA8	A3KMH1; hsa:23078; O60310; Q5JTP6; Q5VW08; Q7Z6I9; Q86YC9; Q8N3E4			0	0	7.48931e+06	8.4647e+06	4.45947e+06	9.40673e+06	5.46154e+06	3.04712e+06	4.36539e+06	8.09095e+06	High	High	High	High	High	High	High	High	1
Q05639	Elongation factor 1-alpha 2 OS=Homo sapiens OX=9606 GN=EEF1A2 PE=1 SV=1	0	167.927	49	17	636	4	463	50.4	9.03	1862.13	17	protein metabolism;other metabolic processes;other biological processes	other membranes;other cytoplasmic organelle;other cell component	nucleic acid binding activity;other molecular function	Pf00009, Pf03143, Pf03144	1917	ENSG00000101210	EEF1A2	B5BUF3; E1P5J1; hsa:1917; P54266; Q05639; Q0VGC7	Eukaryotic Translation Elongation	Translation factors	2	0	559869	771185	374410	964212	700014	730289	393798	770028	High	High	High	High	High	High	High	High	1
O94973	AP-2 complex subunit alpha-2 OS=Homo sapiens OX=9606 GN=AP2A2 PE=1 SV=2	0	167.717	44	28	191	16	939	103.9	6.96	518.28	28	cell-cell signaling;cell organization and biogenesis;protein metabolism;other metabolic processes;transport;signal transduction;other biological processes	plasma membrane;other membranes;cytosol;other cytoplasmic organelle;other cell component	other molecular function	Pf01602, Pf02296, Pf02883	161	ENSG00000183020	AP2A2	hsa:161; O75403; O94973; Q53ET1; Q96SI8	MHC class II antigen presentation; Neutrophil degranulation; Cargo recognition for clathrin-mediated endocytosis; Recycling pathway of L1; Potential therapeutics for SARS; WNT5A-dependent internalization of FZD4; EPH-ephrin mediated repulsion of cells; LDL clearance; Nef Mediated CD4 Down-regulation; Retrograde neurotrophin signalling; Nef Mediated CD8 Down-regulation; WNT5A-dependent internaliza…	Synaptic vesicle pathway; GABA receptor signaling; mBDNF and proBDNF regulation of GABA neurotransmission	17	0	3.84167e+06	4.53537e+06	3.03037e+06	6.51982e+06	5.11088e+06	3.72572e+06	4.45276e+06	5.15556e+06	High	High	High	High	High	High	High	High	1
Q13347	Eukaryotic translation initiation factor 3 subunit I OS=Homo sapiens OX=9606 GN=EIF3I PE=1 SV=1	0	167.52	76	18	151	18	325	36.5	5.64	509.81	18	cell organization and biogenesis;protein metabolism;other metabolic processes	cytosol;translational apparatus;other cell component	nucleic acid binding activity	Pf00400	8668	ENSG00000084623	EIF3I	hsa:8668; Q13347	L13a-mediated translational silencing of Ceruloplasmin expression; Formation of a pool of free 40S subunits; GTP hydrolysis and joining of the 60S ribosomal subunit; Translation initiation complex formation; Formation of the ternary complex, and subsequently, the 43S complex; Ribosomal scanning and start codon recognition	Translation factors; nsp1 from SARS-CoV-2 inhibits translation initiation in the host cell	8	0	2.07216e+07	2.49237e+07	1.55242e+07	3.30271e+07	2.80739e+07	2.1799e+07	2.3585e+07	2.17003e+07	High	High	High	High	High	High	High	High	1
P04843	Dolichyl-diphosphooligosaccharide--protein glycosyltransferase subunit 1 OS=Homo sapiens OX=9606 GN=RPN1 PE=1 SV=1	0	167.063	55	26	191	26	607	68.5	6.38	509.23	26	protein metabolism;other metabolic processes;other biological processes	other membranes;cytosol;ER/Golgi;other cell component		Pf04597	6184	ENSG00000163902	RPN1	B2R5Z0; D3DNB6; hsa:6184; P04843; Q68DT1	SRP-dependent cotranslational protein targeting to membrane; Asparagine N-linked glycosylation; Maturation of spike protein	Proteasome degradation	4	0	2.49846e+07	3.53113e+07	2.29226e+07	4.57997e+07	3.33963e+07	2.41371e+07	2.93983e+07	2.47195e+07	High	High	High	High	High	High	High	High	1
P49593	Protein phosphatase 1F OS=Homo sapiens OX=9606 GN=PPM1F PE=1 SV=3	0	167.05	66	23	149	23	454	49.8	5.1	459.36	23	protein metabolism;other metabolic processes;signal transduction;other biological processes	cytosol;nucleus;other cell component	other molecular function	Pf00481	9647	ENSG00000100034	PPM1F	A8K6G3; B7Z2C3; hsa:9647; P49593; Q96PM2	Negative regulation of NMDA receptor-mediated neuronal transmission		1	0	1.15379e+07	1.59365e+07	8.49488e+06	1.598e+07	1.56817e+07	1.20153e+07	1.42684e+07	1.38368e+07	High	High	High	High	High	High	High	High	1
P57737	Coronin-7 OS=Homo sapiens OX=9606 GN=CORO7 PE=1 SV=2	0	166.988	48	22	122	22	925	100.5	5.8	395.9	22	cell organization and biogenesis;transport	other membranes;cytosol;ER/Golgi;other cell component	cytoskeletal activity	Pf00400, Pf08953, Pf16300	79585	ENSG00000262246; ENSG00000282725	CORO7	B4DFD6; B4DL18; hsa:79585; I3L416; P57737; Q17RK4			0	0	6.26297e+06	9.3844e+06	4.89255e+06	9.19544e+06	7.38403e+06	5.50577e+06	6.48491e+06	6.73589e+06	High	High	High	High	High	High	High	High	1
Q16795	NADH dehydrogenase [ubiquinone] 1 alpha subcomplex subunit 9, mitochondrial OS=Homo sapiens OX=9606 GN=NDUFA9 PE=1 SV=2	0	166.542	66	23	167	23	377	42.5	9.8	442.16	23	cell organization and biogenesis;other metabolic processes;transport;other biological processes	other membranes;mitochondrion;nucleus	transporter activity;other molecular function	Pf01370	4704	ENSG00000139180	NDUFA9	hsa:4704; Q14076; Q16795; Q2NKX0	Complex I biogenesis	Electron transport chain: OXPHOS system in mitochondria; Ciliary landscape; Nonalcoholic fatty liver disease; Oxidative phosphorylation	6	0	5.89046e+07	6.99701e+07	4.14147e+07	7.25607e+07	4.34092e+07	4.13631e+07	3.40926e+07	7.14952e+07	High	High	High	High	High	High	High	High	1
Q92888	Rho guanine nucleotide exchange factor 1 OS=Homo sapiens OX=9606 GN=ARHGEF1 PE=1 SV=2	0	166.527	33	26	169	26	912	102.4	5.66	434.52	26	signal transduction;other biological processes	plasma membrane;other membranes;cytosol;other cell component	signal transduction activity or receptor binding;enzyme regulator activity	Pf00621, Pf09128, Pf17838	9138	ENSG00000076928	ARHGEF1	hsa:9138; O00513; Q6NX52; Q8N4J4; Q92888; Q96BF4; Q96F17; Q9BSB1	RHOA GTPase cycle; RHOB GTPase cycle; NRAGE signals death through JNK; RHOC GTPase cycle; G alpha (12/13) signalling events	G protein signaling pathways; EGF/EGFR signaling pathway; Regulation of actin cytoskeleton; G13 signaling pathway	9	0	1.0766e+07	1.29314e+07	7.81855e+06	1.3368e+07	1.46901e+07	9.41155e+06	1.13273e+07	1.16853e+07	High	High	High	High	High	High	High	High	1
O15031	Plexin-B2 OS=Homo sapiens OX=9606 GN=PLXNB2 PE=1 SV=3	0	166.026	21	25	110	25	1838	205	6.24	324.29	25	cell adhesion;cell cycle OR cell proliferation;cell organization and biogenesis;developmental processes;signal transduction;other biological processes	plasma membrane;other membranes;other cell component	other molecular function	Pf01403, Pf01437, Pf01833, Pf08337, Pf17960	23654	ENSG00000196576	PLXNB2	A6QRH0; hsa:23654; O15031; Q7KZU3; Q9BSU7			0	0	7.81973e+06	8.57719e+06	5.38705e+06	9.5064e+06	7.03162e+06	5.36493e+06	5.88198e+06	8.2168e+06	High	High	High	High	High	High	High	High	1
P02100	Hemoglobin subunit epsilon OS=Homo sapiens OX=9606 GN=HBE1 PE=1 SV=2	0	165.965	96	20	199	18	147	16.2	8.63	554.56	20	other metabolic processes;stress response;transport;other biological processes	cytosol;other cell component	other molecular function	Pf00042	3046	ENSG00000213931	HBE1	hsa:3046; P02100; Q6FH44	Factors involved in megakaryocyte development and platelet production		1	2	4.92573e+08	6.25941e+08	3.12751e+08	5.93675e+08	5.43932e+08	5.11821e+08	4.97082e+08	4.77932e+08	High	High	High	High	High	High	High	High	1	Met-loss [N-Term]; Met-loss+Acetyl [N-Term]
O15382	Branched-chain-amino-acid aminotransferase, mitochondrial OS=Homo sapiens OX=9606 GN=BCAT2 PE=1 SV=2	0	165.289	56	16	131	16	392	44.3	8.65	453.85	16	other metabolic processes	mitochondrion	other molecular function	Pf01063	587	ENSG00000105552	BCAT2	B2RB87; hsa:587; O00269; O15382; Q96KG1; Q9BTB6; Q9BUU6	Branched-chain amino acid catabolism	One-carbon metabolism and related pathways	2	0	2.65471e+07	32705357	1.61756e+07	3.61683e+07	2.22487e+07	1.38547e+07	1.55726e+07	3.12502e+07	High	High	High	High	High	High	High	High	1
P08559	Pyruvate dehydrogenase E1 component subunit alpha, somatic form, mitochondrial OS=Homo sapiens OX=9606 GN=PDHA1 PE=1 SV=3	0	165.007	53	22	175	22	390	43.3	8.06	488.17	22	other metabolic processes	mitochondrion;nucleus;other cell component	other molecular function	Pf00676	5160	ENSG00000131828	PDHA1	A5YVE9; B2R5P7; B7Z3T7; B7Z3X5; hsa:5160; P08559; Q53H41; Q5JPT8; Q9NP12; Q9UBJ8; Q9UBU0; Q9UNG4; Q9UNG5	Glyoxylate metabolism and glycine degradation; Regulation of pyruvate dehydrogenase (PDH) complex; Signaling by Retinoic Acid	TCA cycle and deficiency of pyruvate dehydrogenase complex (PDHc); Amino acid metabolism; Lipid metabolism pathway; PI3K/AKT/mTOR - VitD3 signaling; Metabolic reprogramming in colon cancer; Thiamine metabolic pathways; TCA cycle in senescence; Neuroinflammation and glutamatergic signaling; Acetylcholine synthesis; Glycolysis and gluconeogenesis	14	0	5.81361e+07	6.94338e+07	2.82226e+07	7.12565e+07	4.90242e+07	3.15807e+07	3.49351e+07	6.79795e+07	High	High	High	High	High	High	High	High	1
Q96I99	Succinate--CoA ligase [GDP-forming] subunit beta, mitochondrial OS=Homo sapiens OX=9606 GN=SUCLG2 PE=1 SV=2	0	164.975	56	23	191	23	432	46.5	6.39	566.94	23	other metabolic processes	plasma membrane;other membranes;mitochondrion;other cell component	other molecular function	Pf00549, Pf08442	8801	ENSG00000172340	SUCLG2	C9JVT2; hsa:8801; O95195; Q6NUH7; Q86VX8; Q8WUQ1; Q96I99	Citric acid cycle (TCA cycle)	TCA cycle and deficiency of pyruvate dehydrogenase complex (PDHc); Metabolic reprogramming in colon cancer; TCA cycle (aka Krebs or citric acid cycle)	4	0	4.93527e+07	6.60809e+07	2.94753e+07	6.09793e+07	4.06753e+07	2.71252e+07	3.05328e+07	5.66052e+07	High	High	High	High	High	High	High	High	1
Q8NHP8	Putative phospholipase B-like 2 OS=Homo sapiens OX=9606 GN=PLBD2 PE=1 SV=2	0	164.929	39	19	176	19	589	65.4	6.8	535.65	19	other metabolic processes	non-structural extracellular;other cytoplasmic organelle	other molecular function	Pf04916	196463	ENSG00000151176	PLBD2	F5H5E2; hsa:196463; Q8NHP8			0	0	3.97597e+07	4.9307e+07	3.22914e+07	6.60273e+07	4.8738e+07	3.23664e+07	3.38899e+07	5.01802e+07	High	High	High	High	High	High	High	High	1
P12268	Inosine-5'-monophosphate dehydrogenase 2 OS=Homo sapiens OX=9606 GN=IMPDH2 PE=1 SV=2	0	164.243	50	23	174	21	514	55.8	6.9	501.21	23	other metabolic processes;transport;other biological processes	non-structural extracellular;cytosol;nucleus;other cell component	nucleic acid binding activity;other molecular function	Pf00478, Pf00571	3615	ENSG00000178035	IMPDH2	hsa:3615; P12268; Q6LEF3	Neutrophil degranulation; Potential therapeutics for SARS; Purine ribonucleoside monophosphate biosynthesis	Rett syndrome causing genes	4	2	2.53061e+07	3.21875e+07	2.15166e+07	4.80151e+07	4.74253e+07	3.14063e+07	3.92384e+07	3.04064e+07	High	High	High	High	High	High	High	High	1
P06493	Cyclin-dependent kinase 1 OS=Homo sapiens OX=9606 GN=CDK1 PE=1 SV=3	0	164.154	79	22	183	20	297	34.1	8.4	467.48	22	cell cycle OR cell proliferation;cell organization and biogenesis;protein metabolism;DNA metabolism;other metabolic processes;stress response;signal transduction;other biological processes	other membranes;cytosol;cytoskeleton;mitochondrion;ER/Golgi;nucleus;other cell component	kinase activity;other molecular function	Pf00069	983	ENSG00000170312	CDK1	A8K7C4; C9J497; hsa:983; O60764; P06493	The role of GTSE1 in G2/M progression after G2 checkpoint; Resolution of Sister Chromatid Cohesion; Recruitment of NuMA to mitotic centrosomes; Cdc20:Phospho-APC/C mediated degradation of Cyclin A; MAPK6/MAPK4 signaling; Chk1/Chk2(Cds1) mediated inactivation of Cyclin B:Cdk1 complex; Golgi Cisternae Pericentriolar Stack Reorganization; AURKA Activation by TPX2; Regulation of PLK1 Activity at G2/M…	miRNA regulation of DNA damage response; Cell cycle; Microtubule cytoskeleton regulation; Spinal cord injury; Retinoblastoma gene in cancer; ATM signaling pathway; PPAR-alpha pathway; Nuclear receptors meta-pathway; TGF-beta signaling pathway; ATM signaling in development and disease ; G1 to S cell cycle control; Cohesin complex - Cornelia de Lange syndrome; DNA damage response	49	1	2.69136e+07	3.36688e+07	2.0581e+07	4.15224e+07	3.63326e+07	2.65512e+07	2.93851e+07	2.7579e+07	High	High	High	High	High	High	High	High	1
P31937	3-hydroxyisobutyrate dehydrogenase, mitochondrial OS=Homo sapiens OX=9606 GN=HIBADH PE=1 SV=2	0	164.075	58	16	152	16	336	35.3	8.13	489.31	16	other metabolic processes	mitochondrion	other molecular function	Pf03446, Pf14833	11112	ENSG00000106049	HIBADH	hsa:11112; P31937; Q546Z2; Q9UDN3	Branched-chain amino acid catabolism	Amino acid metabolism	2	0	3.48267e+07	4.18694e+07	2.05478e+07	4.62571e+07	2.79292e+07	1.71833e+07	2.16084e+07	4.16852e+07	High	High	High	High	High	High	High	High	1
Q9BWD1	Acetyl-CoA acetyltransferase, cytosolic OS=Homo sapiens OX=9606 GN=ACAT2 PE=1 SV=2	0	163.829	59	16	144	16	397	41.3	6.92	445.32	16	other metabolic processes	cytosol;mitochondrion;other cell component	other molecular function	Pf00108, Pf02803	39	ENSG00000120437	ACAT2	B7Z233; E1P5B1; hsa:39; Q16146; Q5TCL7; Q8TDM4; Q9BWD1	Cholesterol biosynthesis	Cholesterol metabolism with Bloch and Kandutsch-Russell pathways	2	0	1.4194e+07	1.80763e+07	1.11301e+07	2.41606e+07	2.23114e+07	1.92229e+07	1.85865e+07	1.81251e+07	High	High	High	High	High	High	High	High	1	Acetyl [N-Term]
Q93050	V-type proton ATPase 116 kDa subunit a1 OS=Homo sapiens OX=9606 GN=ATP6V0A1 PE=1 SV=3	0	163.751	35	24	159	22	837	96.4	6.43	466.96	24	cell organization and biogenesis;transport;signal transduction;other biological processes	plasma membrane;other membranes;cytosol;ER/Golgi;nucleus;other cytoplasmic organelle;other cell component	transporter activity;other molecular function	Pf01496	535	ENSG00000033627	ATP6V0A1	B7Z3B7; hsa:535; Q8N5G7; Q93050; Q9NSX0	Neutrophil degranulation; Transferrin endocytosis and recycling; ROS and RNS production in phagocytes; Insulin receptor recycling; Ion channel transport		5	2	19221512	2.2313e+07	1.36539e+07	2.9629e+07	2.495e+07	1.65435e+07	1.82419e+07	2.40315e+07	High	High	High	High	High	High	High	High	1
P62258	14-3-3 protein epsilon OS=Homo sapiens OX=9606 GN=YWHAE PE=1 SV=1	0	163.611	74	23	235	21	255	29.2	4.74	616.83	23	cell cycle OR cell proliferation;cell organization and biogenesis;stress response;transport;signal transduction;other biological processes	cytosol;cytoskeleton;mitochondrion;nucleus;other cell component	other molecular function	Pf00244	7531	ENSG00000108953; ENSG00000274474	YWHAE	B3KY71; D3DTH5; hsa:7531; P29360; P42655; P62258; Q4VJB6; Q53XZ5; Q63631; Q7M4R4	TP53 Regulates Metabolic Genes; Recruitment of NuMA to mitotic centrosomes; Regulation of PLK1 Activity at G2/M Transition; Loss of Nlp from mitotic centrosomes; Recruitment of mitotic centrosome proteins and complexes; Anchoring of the basal body to the plasma membrane; AURKA Activation by TPX2; Regulation of HSF1-mediated heat shock response; HSF1 activation; RAB GEFs exchange GTP for GDP on RA…	Cell cycle; Myometrial relaxation and contraction pathways; VEGFA-VEGFR2 signaling pathway; Calcium regulation in cardiac cells; Sudden infant death syndrome (SIDS) susceptibility pathways	23	4	1.92468e+08	2.33908e+08	1.59149e+08	2.66987e+08	2.72238e+08	2.05307e+08	237419385	2.22051e+08	High	High	High	High	High	High	High	High	1	Acetyl [N-Term]
Q9NYY8	FAST kinase domain-containing protein 2, mitochondrial OS=Homo sapiens OX=9606 GN=FASTKD2 PE=1 SV=1	0	163.489	42	23	148	23	710	81.4	8.05	458.64	23	cell organization and biogenesis;protein metabolism;RNA metabolism OR transcription;other metabolic processes;other biological processes	mitochondrion;other cell component	nucleic acid binding activity	Pf06743, Pf08368, Pf08373	22868	ENSG00000118246	FASTKD2	hsa:22868; Q9NVX6; Q9NYY8; Q9Y2H7			0	0	1.63462e+07	1.95648e+07	8.71189e+06	2.08401e+07	1.24489e+07	8.81598e+06	8.32366e+06	1.71028e+07	High	High	High	High	High	High	High	High	1
P49454	Centromere protein F OS=Homo sapiens OX=9606 GN=CENPF PE=1 SV=3	0	163.426	13	32	116	31	3114	357.3	5.1	295.93	32	cell cycle OR cell proliferation;cell organization and biogenesis;DNA metabolism;other metabolic processes;transport;developmental processes;signal transduction;other biological processes	cytosol;cytoskeleton;nucleus;other cell component	cytoskeletal activity;other molecular function	Pf10473, Pf10481, Pf10490	1063	ENSG00000117724	CENPF	hsa:1063; P49454; Q13171; Q13246; Q5VVM7	Separation of Sister Chromatids; Resolution of Sister Chromatid Cohesion; RHO GTPases Activate Formins; EML4 and NUDC in mitotic spindle formation; Amplification of signal from unattached kinetochores via a MAD2 inhibitory signal; Polo-like kinase mediated events	Gastric cancer network 1; Ciliopathies	9	1	4.06179e+06	5.72635e+06	2.95963e+06	5.83412e+06	3.80906e+06	2.41507e+06	2.91318e+06	3.99958e+06	High	High	High	High	High	High	High	High	1
P60174	Triosephosphate isomerase OS=Homo sapiens OX=9606 GN=TPI1 PE=1 SV=3	0	163.336	77	21	189	21	286	30.8	5.92	562.96	21	other metabolic processes		other molecular function	Pf00121		ENSPTRG00000004595	TPI1	A0A2J8JEI5; A0A2J8JEJ3; A0A2J8TBG7; A0A6D2X563			0	0	9.6513e+07	1.18621e+08	7.28025e+07	1.46295e+08	1.43327e+08	1.19083e+08	1.26782e+08	1.12839e+08	High	High	High	High	High	High	High	High	1
Q10713	Mitochondrial-processing peptidase subunit alpha OS=Homo sapiens OX=9606 GN=PMPCA PE=1 SV=2	0	163.145	56	24	192	24	525	58.2	6.92	491.33	24	cell organization and biogenesis;protein metabolism;other metabolic processes;transport	other membranes;mitochondrion	other molecular function	Pf00675, Pf05193	23203	ENSG00000165688	PMPCA	B4DKL3; E7ET61; hsa:23203; Q10713; Q16639; Q5SXM9; Q8N513	Mitochondrial protein import; Processing of SMDT1		2	0	7.354e+07	8.66763e+07	4.50695e+07	9.51614e+07	6.62189e+07	4.25853e+07	4.96337e+07	8.56427e+07	High	High	High	High	High	High	High	High	1
O43491	Band 4.1-like protein 2 OS=Homo sapiens OX=9606 GN=EPB41L2 PE=1 SV=1	0	163.05	47	31	162	30	1005	112.5	5.44	416	31	cell cycle OR cell proliferation;cell organization and biogenesis;other biological processes	plasma membrane;other membranes;cytosol;cytoskeleton;nucleus;other cell component	cytoskeletal activity;other molecular function	Pf00373, Pf04382, Pf05902, Pf08736, Pf09379, Pf09380	2037	ENSG00000079819	EPB41L2	B4DHI8; E9PPD9; hsa:2037; O43491; Q5T4F0; Q68DV2	Neurexins and neuroligins	Splicing factor NOVA regulated synaptic proteins	2	1	1.49639e+07	1.8214e+07	1.13031e+07	2.30748e+07	2.07151e+07	1.49039e+07	1.72908e+07	1.73914e+07	High	High	High	High	High	High	High	High	1	Met-loss+Acetyl [N-Term]
P19623	Spermidine synthase OS=Homo sapiens OX=9606 GN=SRM PE=1 SV=1	0	162.843	83	20	128	20	302	33.8	5.49	413.16	20	other metabolic processes;other biological processes	cytosol	other molecular function	Pf01564, Pf17284	6723	ENSG00000116649	SRM	B1AKP9; hsa:6723; P19623; Q15511	Metabolism of polyamines	Methionine de novo and salvage pathway; Amino acid metabolism; Nucleotide metabolism	4	0	9.28064e+06	1.34108e+07	6.915e+06	1.75614e+07	1.61663e+07	1.36299e+07	1.29421e+07	1.28221e+07	High	High	High	High	High	High	High	High	1	Acetyl [N-Term]
P52732	Kinesin-like protein KIF11 OS=Homo sapiens OX=9606 GN=KIF11 PE=1 SV=2	0	162.659	40	32	146	32	1056	119.1	5.64	382.97	32	cell cycle OR cell proliferation;cell organization and biogenesis;transport;other biological processes	cytosol;cytoskeleton;nucleus;other cell component	cytoskeletal activity;other molecular function	Pf00225, Pf13931	3832	ENSG00000138160	KIF11	A0AV49; B2RMV3; hsa:3832; P52732; Q15716; Q5VWX0	COPI-dependent Golgi-to-ER retrograde traffic; MHC class II antigen presentation; Kinesins		3	0	5.48634e+06	6.76891e+06	4.49321e+06	8.11943e+06	7.83684e+06	6.17948e+06	7.02792e+06	6.60599e+06	High	High	High	High	High	High	High	High	1
Q9Y512	Sorting and assembly machinery component 50 homolog OS=Homo sapiens OX=9606 GN=SAMM50 PE=1 SV=3	0	162.421	68	25	180	25	469	51.9	6.9	529.93	25	cell organization and biogenesis;transport	other membranes;mitochondrion		Pf01103	25813	ENSG00000100347	SAMM50	hsa:25813; Q53HC4; Q56VW7; Q969Y9; Q96I46; Q9NW85; Q9UQM9; Q9Y512	Mitochondrial protein import; Cristae formation; RAC2 GTPase cycle		3	0	5.32826e+07	6.34823e+07	2.89795e+07	6.86185e+07	4.58439e+07	2.58055e+07	3.06039e+07	5.62903e+07	High	High	High	High	High	High	High	High	1
P04083	Annexin A1 OS=Homo sapiens OX=9606 GN=ANXA1 PE=1 SV=2	0	162.29	69	24	158	24	346	38.7	7.02	515.17	24	cell-cell signaling;cell organization and biogenesis;protein metabolism;other metabolic processes;stress response;transport;developmental processes;signal transduction;other biological processes	non-structural extracellular;plasma membrane;other membranes;cytosol;cytoskeleton;mitochondrion;nucleus;other cytoplasmic organelle;other cell component	signal transduction activity or receptor binding;enzyme regulator activity;nucleic acid binding activity;other molecular function	Pf00191	301	ENSG00000135046	ANXA1	B5BU38; hsa:301; P04083	G alpha (q) signalling events; G alpha (i) signalling events; Interleukin-4 and Interleukin-13 signaling; Smooth Muscle Contraction; Formyl peptide receptors bind formyl peptides and many other ligands	Integrated breast cancer pathway; Spinal cord injury; VEGFA-VEGFR2 signaling pathway; Prostaglandin synthesis and regulation	9	0	4.33717e+07	5.42917e+07	3.87579e+07	6.83109e+07	6.70472e+07	5.11263e+07	5.76556e+07	4.56389e+07	High	High	High	High	High	High	High	High	1	Met-loss+Acetyl [N-Term]
Q9Y305	Acyl-coenzyme A thioesterase 9, mitochondrial OS=Homo sapiens OX=9606 GN=ACOT9 PE=1 SV=2	0	162.081	61	26	191	26	439	49.9	8.6	522.17	26	other metabolic processes	mitochondrion	other molecular function		23597	ENSG00000123130	ACOT9	B3KNC9; B7ZM94; hsa:23597; Q9Y305	Mitochondrial Fatty Acid Beta-Oxidation	VEGFA-VEGFR2 signaling pathway	2	0	3.95552e+07	4.73671e+07	2.295e+07	4.9575e+07	3.06801e+07	1.74349e+07	2.3141e+07	4.55303e+07	High	High	High	High	High	High	High	High	1
P30048	Thioredoxin-dependent peroxide reductase, mitochondrial OS=Homo sapiens OX=9606 GN=PRDX3 PE=1 SV=3	0	162.047	53	10	251	10	256	27.7	7.78	828.26	10	cell organization and biogenesis;protein metabolism;other metabolic processes;stress response;developmental processes;other biological processes	cytosol;mitochondrion;other cytoplasmic organelle;other cell component	enzyme regulator activity;other molecular function	Pf00578, Pf10417	10935	ENSG00000165672	PRDX3	B2R7Z0; D3DRC9; E9PH29; hsa:10935; P30048; P35690; Q0D2H1; Q13776; Q5T5V2; Q96HK4	Detoxification of Reactive Oxygen Species	Selenium micronutrient network	2	0	1.76815e+08	2.0873e+08	1.00358e+08	2.22121e+08	1.46652e+08	9.4742e+07	1.14753e+08	2.05013e+08	High	High	High	High	High	High	High	High	1
Q9Y3F4	Serine-threonine kinase receptor-associated protein OS=Homo sapiens OX=9606 GN=STRAP PE=1 SV=1	0	161.835	71	20	144	20	350	38.4	5.12	462.67	20	cell organization and biogenesis;RNA metabolism OR transcription;other metabolic processes;developmental processes;other biological processes	cytosol;nucleus;other cell component	signal transduction activity or receptor binding;nucleic acid binding activity;other molecular function	Pf00400	11171	ENSG00000023734	STRAP	B2R5S5; B4DNJ6; hsa:11171; Q5TZT4; Q9NTK0; Q9UQC8; Q9Y3F4	Downregulation of TGF-beta receptor signaling	TGF-beta signaling pathway; Epithelial to mesenchymal transition in colorectal cancer	3	0	1.28812e+07	1.62335e+07	9.3322e+06	1.9091e+07	2.01462e+07	1.68179e+07	1.48029e+07	1.5238e+07	High	High	High	High	High	High	High	High	1
O60716	Catenin delta-1 OS=Homo sapiens OX=9606 GN=CTNND1 PE=1 SV=1	0	161.721	35	22	138	22	968	108.1	6.23	410.7	22	cell adhesion;cell-cell signaling;cell organization and biogenesis;developmental processes;signal transduction;other biological processes	plasma membrane;other membranes;cytosol;nucleus;other cell component	signal transduction activity or receptor binding;other molecular function	Pf00514	1500	ENSG00000198561	CTNND1	A8K939; hsa:1500; O15088; O60713; O60714; O60715; O60716; O60935; Q6DHZ7; Q6RBX8; Q9UP71; Q9UP72; Q9UP73	VEGFR2 mediated vascular permeability; Adherens junctions interactions; InlA-mediated entry of Listeria monocytogenes into host cells	VEGFA-VEGFR2 signaling pathway; Wnt signaling pathway and pluripotency	5	0	4.33705e+06	5.85648e+06	3.70628e+06	6.93011e+06	5.89285e+06	4.53258e+06	4.9662e+06	5.48857e+06	High	High	High	High	High	High	High	High	1
P49915	GMP synthase [glutamine-hydrolyzing] OS=Homo sapiens OX=9606 GN=GMPS PE=1 SV=1	0	161.557	53	24	151	24	693	76.7	6.87	451.71	24	other metabolic processes	cytosol	other molecular function	Pf00117, Pf00958, Pf02540	8833	ENSG00000163655	GMPS	A8K639; B4DXV7; F8W720; hsa:8833; P49915	Purine ribonucleoside monophosphate biosynthesis		1	0	5.87646e+06	7.63697e+06	4.59226e+06	8.51714e+06	6.20182e+06	6.59532e+06	6.67275e+06	6.134e+06	High	High	High	High	High	High	High	High	1
P27348	14-3-3 protein theta OS=Homo sapiens OX=9606 GN=YWHAQ PE=1 SV=1	0	161.465	69	20	180	15	245	27.7	4.78	511.69	20	cell organization and biogenesis;transport;signal transduction;other biological processes	cytosol;mitochondrion;other cell component	other molecular function	Pf00244	10971	ENSG00000134308	YWHAQ	D6W4Z5; hsa:10971; P27348; Q567U5; Q5TZU8; Q9UP48	Translocation of SLC2A4 (GLUT4) to the plasma membrane; TP53 Regulates Metabolic Genes; Regulation of localization of FOXO transcription factors; Chk1/Chk2(Cds1) mediated inactivation of Cyclin B:Cdk1 complex; RHO GTPases activate PKNs; Activation of BAD and translocation to mitochondria	Cell cycle; Pathogenic Escherichia coli infection; Primary focal segmental glomerulosclerosis (FSGS); IL-3 signaling pathway; Myometrial relaxation and contraction pathways; Mechanoregulation and pathology of YAP/TAZ via Hippo and non-Hippo mechanisms; Hippo-Yap signaling pathway; Overview of leukocyte-intrinsic Hippo pathway functions; Hepatitis B infection; Calcium regulation in cardiac cells; …	17	1	4.851e+07	5.7807e+07	4.61078e+07	7.03925e+07	7.16484e+07	5.68614e+07	5.72878e+07	7.2754e+07	High	High	High	High	High	High	High	High	1
P08865	40S ribosomal protein SA OS=Homo sapiens OX=9606 GN=RPSA PE=1 SV=4	0	161.432	64	18	157	18	295	32.8	4.87	540.4	18	cell adhesion;cell organization and biogenesis;protein metabolism;RNA metabolism OR transcription;other metabolic processes;transport;other biological processes	plasma membrane;other membranes;cytosol;translational apparatus;nucleus;other cell component	translation activity;other molecular function	Pf00318, Pf16122	3921	ENSG00000168028	RPSA	hsa:3921; P08865; P11085; P12030; Q16471; Q6IPD1; Q6IPD2; Q6NSD1; Q6NXQ8; Q86VC0	Regulation of expression of SLITs and ROBOs; L13a-mediated translational silencing of Ceruloplasmin expression; Formation of a pool of free 40S subunits; GTP hydrolysis and joining of the 60S ribosomal subunit; Major pathway of rRNA processing in the nucleolus and cytosol; Nonsense Mediated Decay (NMD) enhanced by the Exon Junction Complex (EJC); SRP-dependent cotranslational protein targeting to…	Cytoplasmic ribosomal proteins	17	0	6.92031e+07	1.08514e+08	6.5939e+07	1.33482e+08	1.17177e+08	1.0305e+08	1.03089e+08	9.54915e+07	High	High	High	High	High	High	High	High	1	Met-loss+Acetyl [N-Term]
Q15008	26S proteasome non-ATPase regulatory subunit 6 OS=Homo sapiens OX=9606 GN=PSMD6 PE=1 SV=1	0	161.261	67	27	202	27	389	45.5	5.62	543.08	27	cell-cell signaling;cell organization and biogenesis;protein metabolism;other metabolic processes;stress response;transport;signal transduction;other biological processes	non-structural extracellular;cytosol;nucleus;other cell component	enzyme regulator activity;other molecular function	Pf01399, Pf10602	9861	ENSG00000163636	PSMD6	A8K2E0; E9PHI9; hsa:9861; Q15008; Q6UV22	Neutrophil degranulation; FCERI mediated NF-kB activation; Downstream TCR signaling; Antigen processing: Ubiquitination & Proteasome degradation; Activation of NF-kappaB in B cells; Oxygen-dependent proline hydroxylation of Hypoxia-inducible Factor Alpha; ER-Phagosome pathway; Cross-presentation of soluble exogenous antigens (endosomes); SCF-beta-TrCP mediated degradation of Emi1; APC/C:Cdc20 med…	Proteasome degradation; Alzheimer's disease and miRNA effects; Parkin-ubiquitin proteasomal system pathway; Alzheimer's disease	62	0	8.02935e+07	1.07594e+08	6.82022e+07	1.13378e+08	1.09814e+08	9.26224e+07	9.33657e+07	8.88385e+07	High	High	High	High	High	High	High	High	1	Met-loss [N-Term]
Q9P265	Disco-interacting protein 2 homolog B OS=Homo sapiens OX=9606 GN=DIP2B PE=1 SV=3	0	161.011	29	30	152	28	1576	171.4	8.09	405.67	30	cell organization and biogenesis;developmental processes;other biological processes	nucleus;other cell component	cytoskeletal activity	Pf00501, Pf06464	57609	ENSG00000066084	DIP2B	hsa:57609; Q6B011; Q8N1L5; Q8NB38; Q9P265			0	2	4.75738e+06	5.851e+06	4.08174e+06	7.37758e+06	6.78829e+06	4.798e+06	6.7276e+06	5.32083e+06	High	High	High	High	High	High	High	High	1
Q92947	Glutaryl-CoA dehydrogenase, mitochondrial OS=Homo sapiens OX=9606 GN=GCDH PE=1 SV=1	0	160.73	56	14	124	14	438	48.1	8.06	452.35	14	other metabolic processes	mitochondrion	other molecular function	Pf00441, Pf02770, Pf02771	2639	ENSG00000105607	GCDH	A8K2Z2; hsa:2639; O14719; Q92947	Lysine catabolism	Fatty acid beta-oxidation; Tryptophan metabolism	3	0	2.43632e+07	3.0463e+07	1.45398e+07	32823161	2.15698e+07	1.45353e+07	1.73489e+07	2.86699e+07	High	High	High	High	High	High	High	High	1
P11388	DNA topoisomerase 2-alpha OS=Homo sapiens OX=9606 GN=TOP2A PE=1 SV=3	0	160.512	24	31	162	31	1531	174.3	8.72	397.16	31	cell cycle OR cell proliferation;cell organization and biogenesis;DNA metabolism;other metabolic processes;stress response;developmental processes;other biological processes	nucleus;other cell component	nucleic acid binding activity;other molecular function	Pf00204, Pf00521, Pf01751, Pf02518, Pf08070, Pf16898	7153	ENSG00000131747	TOP2A	B2RTS1; hsa:7153; P11388; Q71UN1; Q71UQ5; Q9HB24; Q9HB25; Q9HB26; Q9UP44; Q9UQP9	SUMOylation of DNA replication proteins; Transcription of E2F targets under negative control by DREAM complex	Gastric cancer network 1; Gastric cancer network 2; Retinoblastoma gene in cancer	5	0	8.44019e+06	9.04441e+06	5.06476e+06	9.34717e+06	7.98111e+06	5.77832e+06	7.46197e+06	8.09204e+06	High	High	High	High	High	High	High	High	1
P30043	Flavin reductase (NADPH) OS=Homo sapiens OX=9606 GN=BLVRB PE=1 SV=3	0	160.365	86	15	161	15	206	22.1	7.65	529.85	15	other metabolic processes	plasma membrane;other membranes;cytosol;nucleus;other cell component	other molecular function	Pf13460	645	ENSG00000090013	BLVRB	A6NKD8; B2R5C6; hsa:645; P30043; P32078; P53005; Q32LZ2	Cytoprotection by HMOX1; Heme degradation	Nuclear receptors meta-pathway; NRF2 pathway; IL-10 anti-inflammatory signaling pathway	5	0	7.96322e+07	9.83987e+07	5.77982e+07	1.11552e+08	9.80919e+07	7.7687e+07	8.33892e+07	7.95672e+07	High	High	High	High	High	High	High	High	1
P32322	Pyrroline-5-carboxylate reductase 1, mitochondrial OS=Homo sapiens OX=9606 GN=PYCR1 PE=1 SV=2	0	160.286	66	16	149	15	319	33.3	7.61	475.61	16	other metabolic processes;stress response;other biological processes	mitochondrion	other molecular function	Pf03807, Pf14748	5831	ENSG00000183010	PYCR1	A6NFM2; B4DMU0; hsa:5831; P32322; Q6FHI4; Q96DI6; Q9HBQ4	Glutamate and glutamine metabolism	Amino acid metabolism; Metabolic reprogramming in colon cancer	3	0	8.06052e+07	9.64122e+07	5.03995e+07	1.01128e+08	7.03241e+07	4.25111e+07	4.9037e+07	8.99381e+07	High	High	High	High	High	High	High	High	1	Met-loss+Acetyl [N-Term]
O95347	Structural maintenance of chromosomes protein 2 OS=Homo sapiens OX=9606 GN=SMC2 PE=1 SV=2	0	160.164	32	31	162	31	1197	135.6	8.43	406.79	31	cell cycle OR cell proliferation;cell organization and biogenesis;other biological processes	cytosol;nucleus;other cell component	nucleic acid binding activity;other molecular function	Pf02463, Pf06470	10592	ENSG00000136824	SMC2	hsa:10592; O95347; Q6IEE0; Q9P1P2	Condensation of Prophase Chromosomes; Condensation of Prometaphase Chromosomes	Retinoblastoma gene in cancer	3	0	6.91473e+06	9.70898e+06	5.95048e+06	1.09196e+07	1.08938e+07	7.98394e+06	7.93168e+06	7.45325e+06	High	High	High	High	High	High	High	High	1
[truncated: 4,071 more rows]

## Sheet: Normalized (MitoCoP filtered)
Accession	Log2 FoldChange KD/NT	FoldChange KD/NT	AveExpr	T Value	P Value	Adjusted P Value	Q Value	B Statistic	Description_x	Exp. q-value: Combined	Sum PEP Score	Coverage [%]	# Peptides	# PSMs	# Unique Peptides	# AAs	MW [kDa]	calc. pI	Biological Process	Molecular Function	Entrez Gene ID	Ensembl Gene ID	gene_symbol	Reactome Pathways	WikiPathways	MitoCarta3.0_SubMitoLocalization	Comments
[truncated: 836 more rows]
