# Supplementary material for: MTCH2 is a mitochondrial outer membrane protein insertase
Source: Science. Author manuscript; Available in PMC 2022 Nov 18. (PMC9674023; doi:10.1126/science.add1856)
Supplement: Table S3 [file NIHMS1847457-supplement-Table_S3.xlsx]

## Sheet: Legend
Sheet	Column	Description
Unnormalized (all proteins)		Raw abundance values for all proteins identified in pure mitochondria from each replicate of either WT or MTCH2 KO K562 cells
	Accession	UniProt Protein Identifier
	Description	UniProt Protein Description
	Exp. q-value: Combined	Experimental q-value derrived from ranked lists of target and decoy proteins
	Sum PEP Score	Protein score calculated as the sum of the negative logarithms of the PEP values of the connected PSMs
	Coverage [%]	Percentage of the sequence covered by identifications (PSMs only) from the included searches
	# Peptides	The total number of distinct peptide sequences identified for the protein
	# PSMs	The total number of peptide-spectrume matches identified from all included searches
	# Unique Peptides	The total number of distinct peptide seuences unique to the protein group
	# AAs	The lengthe of the protein sequence
	MW [kDa]	The molecular weight of the protein sequence
	calc. pI	The isoelectric point calculated for the protein
	Score Sequest HT: Sequest HT	The sume of the individual PSM discriminint scores
	# Peptides (by Search Engine): Sequest HT	The total number of distinct peptide sequences identified for the protein
	Biological Process	ProteinCenter GO terms for biological processes
	Cellular Component	ProteinCenter GO terms for cellular component
	Molecular Function	ProteinCenter GO terms for mulecular function
	Pfam IDs	Pfam IDs
	Entrez Gene ID	Entrez Gene ID
	Ensembl Gene ID	Ensembl Gene ID
	Gene Symbol	The offical gene symbol
	Gene ID	Gene ID
	Reactome Pathways	Reactome pathway descriptions
	WikiPathways	WikiPathways pathway descriptions
	# Protein Pathway Groups	The total number of biological pathways associated with this protein
	# Razor Peptides	The number of razor Peptides used for quantification
	Abundance:	The sum of all Peptide quantitative valuse for the protein
	Found in Sample:	Indicates in which samples an identification or quantifiable signal was found
	# Protein Groups	The total number of protein groups identified
	Modifications	The modifications identified in the protein consolidated from all PSMs
Normalized (MitoCoP filtered)		Expression differences between WT and MTCH2 KO samples calculated after normalization with a random forest regression algorithm for all mitochondrial (MitoCoP filtered) proteins. (Data shown in fig. S7A)
	Accession	UniProt Protein Identifier
	Log2 FoldChange KO/WT	The calculated log2 fold change
	FoldChange KO/WT	The calculated fold change
	AveExpr	The average expression of the protein
	T Value	The ratio of the Log2 FoldChange to its standard error
	P Value	The computed empirical Bayes moderated p-value
	Adjusted P Value	The multiple test adjusted p-value
	Q Value	The FDR controlled significance value
	B Statistic	The log-odds that that protein is differentially expressed
	Description	UniProt Protein Description
	Exp. q-value: Combined	Experimental q-value derrived from ranked lists of target and decoy proteins
	Sum PEP Score	Protein score calculated as the sum of the negative logarithms of the PEP values of the connected PSMs
	Coverage [%]	Percentage of the sequence covered by identifications (PSMs only) from the included searches
	# Peptides	The total number of distinct peptide sequences identified for the protein
	# PSMs	The total number of peptide-spectrume matches identified from all included searches
	# Unique Peptides	The total number of distinct peptide seuences unique to the protein group
	# AAs	The lengthe of the protein sequence
	MW [kDa]	The molecular weight of the protein sequence
	calc. pI	The isoelectric point calculated for the protein
	Biological Process	ProteinCenter GO terms for biological processes
	Molecular Function	ProteinCenter GO terms for mulecular function
	Entrez Gene ID	Entrez Gene ID
	Ensembl Gene ID	Ensembl Gene ID
	Gene Symbol	The offical gene symbol
	Reactome Pathways	Reactome pathway descriptions
	WikiPathways	WikiPathways pathway descriptions
	MitoCarta3.0_SubMitoLocalization	Submitochondrial localization from MitoCarta 3.0
	Comments	Manual annotations

## Sheet: Unnormalized (all proteins)
Accession	Description	Exp. q-value: Combined	Sum PEP Score	Coverage [%]	# Peptides	# PSMs	# Unique Peptides	# AAs	MW [kDa]	calc. pI	Score Sequest HT: Sequest HT	# Peptides (by Search Engine): Sequest HT	Biological Process	Cellular Component	Molecular Function	Pfam IDs	Entrez Gene ID	Ensembl Gene ID	Gene Symbol	Gene ID	Reactome Pathways	WikiPathways	# Protein Pathway Groups	# Razor Peptides	Abundance: F2: Sample, KO	Abundance: F3: Sample, KO	Abundance: F4: Sample, KO	Abundance: F5: Sample, KO	Abundance: F6: Sample, WT	Abundance: F7: Sample, WT	Abundance: F8: Sample, WT	Abundance: F9: Sample, WT	Found in Sample: [S2] F2: Sample, KO	Found in Sample: [S3] F3: Sample, KO	Found in Sample: [S4] F4: Sample, KO	Found in Sample: [S5] F5: Sample, KO	Found in Sample: [S6] F6: Sample, WT	Found in Sample: [S7] F7: Sample, WT	Found in Sample: [S8] F8: Sample, WT	Found in Sample: [S9] F9: Sample, WT	# Protein Groups	Modifications
P10809	60 kDa heat shock protein, mitochondrial OS=Homo sapiens OX=9606 GN=HSPD1 PE=1 SV=2	0	1205.18	87	71	5128	71	573	61	5.87	19669.3	71	cell cycle OR cell proliferation;cell organization and biogenesis;protein metabolism;DNA metabolism;other metabolic processes;stress response;transport;developmental processes;signal transduction;other biological processes	non-structural extracellular;plasma membrane;other membranes;cytosol;cytoskeleton;mitochondrion;other cytoplasmic organelle;other cell component	nucleic acid binding activity;other molecular function	Pf00118	3329	ENSG00000144381	HSPD1	B2R5M6; B7Z712; hsa:3329; P10809; Q38L19; Q9UCR6	Mitochondrial protein import; TFAP2A acts as a transcriptional repressor during retinoic acid induced cell differentiation	Apoptosis-related network due to altered Notch3 in ovarian cancer; Sudden infant death syndrome (SIDS) susceptibility pathways	4	0	1.55154e+10	1.21528e+10	1.43644e+10	1.61787e+10	1.42503e+10	1.07442e+10	1.35085e+10	1.1467e+10	High	High	High	High	High	High	High	High	1
P25705	ATP synthase subunit alpha, mitochondrial OS=Homo sapiens OX=9606 GN=ATP5F1A PE=1 SV=1	0	537.99	69	55	3042	1	553	59.7	9.13	9289.27	55	other metabolic processes;transport;other biological processes	plasma membrane;other membranes;mitochondrion;nucleus;other cell component	signal transduction activity or receptor binding;transporter activity;other molecular function	Pf00006, Pf00306, Pf02874	498	ENSG00000152234	ATP5F1A	A8K092; B4DY56; hsa:498; K7ENP3; P25705; Q53XX6; Q8IXV2; Q96FB4; Q96HW2; Q96IR6; Q9BTV8	Mitochondrial protein import; Cristae formation; Formation of ATP by chemiosmotic coupling	Electron transport chain: OXPHOS system in mitochondria; 7q11.23 copy number variation syndrome; Oxidative phosphorylation	6	73	1.01139e+10	8.24085e+09	9.15854e+09	1.1579e+10	9.92291e+09	6.81818e+09	9.20323e+09	7.50972e+09	High	High	High	High	High	High	High	High	1
P25705-2	Isoform 2 of ATP synthase subunit alpha, mitochondrial OS=Homo sapiens OX=9606 GN=ATP5F1A	0	528.785	75	55	2967	1	503	54.5	8.24	9020.03	55							ATP5F1A	P25705-2			0	0	7924995	7952912	7148391	5725561		289802			Peak Found	High	Peak Found	Peak Found	Not Found	Peak Found	Not Found	Not Found	1
P06576	ATP synthase subunit beta, mitochondrial OS=Homo sapiens OX=9606 GN=ATP5F1B PE=1 SV=3	0	581.031	75	36	2350	36	529	56.5	5.4	8377.54	36	other metabolic processes;transport;developmental processes;other biological processes	plasma membrane;other membranes;mitochondrion;other cell component	signal transduction activity or receptor binding;transporter activity;other molecular function	Pf00006, Pf02874	506	ENSG00000110955	ATP5F1B	A8K4X0; hsa:506; P06576; Q14283	Mitochondrial protein import; Transcriptional activation of mitochondrial biogenesis; Cristae formation; Formation of ATP by chemiosmotic coupling	Electron transport chain: OXPHOS system in mitochondria; 7q11.23 copy number variation syndrome; Oxidative phosphorylation	7	0	1.15778e+10	9.24733e+09	1.05763e+10	1.22601e+10	9.84589e+09	7.66092e+09	9.54242e+09	8.84949e+09	High	High	High	High	High	High	High	High	1
P38646	Stress-70 protein, mitochondrial OS=Homo sapiens OX=9606 GN=HSPA9 PE=1 SV=2	0	651.708	60	52	1906	51	679	73.6	6.16	6677.19	52	cell organization and biogenesis;other metabolic processes;stress response;transport;developmental processes;other biological processes	other membranes;mitochondrion;nucleus;other cell component	other molecular function	Pf00012	3313	ENSG00000113013	HSPA9	B2RCM1; hsa:3313; P30036; P31932; P38646; Q1HB43; Q53H23; Q6GU03; Q9BWB7; Q9UC56	Cristae formation; Gene and protein expression by JAK-STAT signaling after Interleukin-12 stimulation; Mitochondrial protein import; Regulation of HSF1-mediated heat shock response	Parkin-ubiquitin proteasomal system pathway	5	2	5.92641e+09	4.78251e+09	5.12801e+09	6.35737e+09	5.40082e+09	4.38363e+09	5.14102e+09	4.91577e+09	High	High	High	High	High	High	High	High	1
P42704	Leucine-rich PPR motif-containing protein, mitochondrial OS=Homo sapiens OX=9606 GN=LRPPRC PE=1 SV=3	0	1058.07	61	108	1926	108	1394	157.8	6.13	6660.98	108	transport;other biological processes	other membranes;cytoskeleton;mitochondrion;nucleus;other cell component	cytoskeletal activity;nucleic acid binding activity;other molecular function	Pf01535	10128	ENSG00000138095	LRPPRC	A0PJE3; A8K1V1; hsa:10128; P42704; Q53PC0; Q53QN7; Q6ZUD8; Q7Z7A6; Q96D84	Respiratory electron transport; TP53 Regulates Metabolic Genes; Cytoprotection by HMOX1	Ciliary landscape	4	0	5.19453e+09	4.28219e+09	4.98253e+09	6.01917e+09	4.88988e+09	3.9036e+09	4.90901e+09	4.08766e+09	High	High	High	High	High	High	High	High	1
P35580	Myosin-10 OS=Homo sapiens OX=9606 GN=MYH10 PE=1 SV=3	0	1033.61	58	140	1469	125	1976	228.9	5.54	5107.5	140	cell adhesion;cell cycle OR cell proliferation;cell organization and biogenesis;other biological processes	plasma membrane;other membranes;cytosol;cytoskeleton;other cell component	cytoskeletal activity;nucleic acid binding activity;other molecular function	Pf00063, Pf00612, Pf01576, Pf02736	4628	ENSG00000133026	MYH10	B2RWP9; D3DTS1; F8VTL3; hsa:4628; P35580; Q12989; Q149N3; Q149N4; Q16087; Q4LE45; Q6PK16; Q9BWG0	EPHA-mediated growth cone collapse; RHO GTPases activate PAKs; RHO GTPases activate CIT; Sema4D induced cell migration and growth-cone collapse; RHO GTPases activate PKNs; RHO GTPases Activate ROCKs	Regulation of actin cytoskeleton	7	15	7.57639e+08	5.43525e+08	6.36137e+08	8.11232e+08	7.12617e+08	5.86324e+08	5.86579e+08	5.13299e+08	High	High	High	High	High	High	High	High	1
P21796	Voltage-dependent anion-selective channel protein 1 OS=Homo sapiens OX=9606 GN=VDAC1 PE=1 SV=2	0	352.066	77	23	1277	22	283	30.8	8.54	4908.12	23	other metabolic processes;transport;other biological processes	plasma membrane;other membranes;mitochondrion	transporter activity;other molecular function	Pf01459	7416	ENSG00000213585	VDAC1	B3KVK4; D3DQ93; hsa:7416; P21796; Q5FVE7; Q9UIQ5; Q9UPL0	Ub-specific processing proteases; Mitochondrial protein import; Mitochondrial calcium ion transport; Pyruvate metabolism; PINK1-PRKN Mediated Mitophagy	Alzheimer's disease and miRNA effects; Alzheimer's disease	7	1	1.62787e+09	1.29618e+09	1.63585e+09	2.07709e+09	1.58212e+09	1.23958e+09	1.47609e+09	1.26233e+09	High	High	High	High	High	High	High	High	1	Met-loss+Acetyl [N-Term]
Q16891-2	Isoform 2 of MICOS complex subunit MIC60 OS=Homo sapiens OX=9606 GN=IMMT	0	752.418	73	75	1135	3	747	82.6	6.57	4050.05	75							IMMT	Q16891-2			0	88	1.83072e+09	1.57524e+09	1.75572e+09	2.05645e+09	1.54541e+09	1.1726e+09	1.56332e+09	1.22829e+09	High	High	High	High	High	High	High	High	1
Q16891-4	Isoform 4 of MICOS complex subunit MIC60 OS=Homo sapiens OX=9606 GN=IMMT	0	750.655	73	75	1129	3	757	83.5	6.57	4033.15	75							IMMT	Q16891-4			0	0	1.26387e+07	7.88262e+06	12451481	11287054	1.25778e+07	6.7125e+06	6.45688e+06	7.06588e+06	High	High	High	High	High	High	High	High	1
P35579	Myosin-9 OS=Homo sapiens OX=9606 GN=MYH9 PE=1 SV=4	0	846.377	57	130	1166	116	1960	226.4	5.6	4030.24	130	cell cycle OR cell proliferation;cell organization and biogenesis;protein metabolism;stress response;transport;developmental processes;signal transduction;other biological processes	plasma membrane;other membranes;cytosol;cytoskeleton;nucleus;other cell component	signal transduction activity or receptor binding;cytoskeletal activity;other molecular function	Pf00063, Pf01576, Pf02736	4627	ENSG00000100345	MYH9	A8K6E4; hsa:4627; O60805; P35579; Q60FE2; Q86T83	Signaling by ALK fusions and activated point mutants; Regulation of actin dynamics for phagocytic cup formation; FCGR3A-mediated phagocytosis; Sensory processing of sound by inner hair cells of the cochlea; Sensory processing of sound by outer hair cells of the cochlea; Translocation of SLC2A4 (GLUT4) to the plasma membrane; RHO GTPases activate CIT; EPHA-mediated growth cone collapse; Sema4D ind…	Primary focal segmental glomerulosclerosis (FSGS); VEGFA-VEGFR2 signaling pathway; Nephrotic syndrome	16	3	3.8933e+08	2.91802e+08	3.28894e+08	4.23534e+08	3.36429e+08	2.67025e+08	2.88937e+08	2.26968e+08	High	High	High	High	High	High	High	High	1	Met-loss+Acetyl [N-Term]
Q99798	Aconitate hydratase, mitochondrial OS=Homo sapiens OX=9606 GN=ACO2 PE=1 SV=2	0	614.095	61	52	870	52	780	85.4	7.61	3447.89	52	other metabolic processes;stress response;developmental processes	cytosol;mitochondrion	other molecular function	Pf00330, Pf00694	50	ENSG00000100412	ACO2	hsa:50; O75809; Q5JZ41; Q6FHX0; Q8TAQ6; Q99798	Citric acid cycle (TCA cycle); Mitochondrial protein import	Amino acid metabolism; Metabolic reprogramming in colon cancer; Fluoroacetic acid toxicity; TCA cycle (aka Krebs or citric acid cycle)	6	0	1.56898e+09	1.26608e+09	1.52451e+09	1.77966e+09	1.38849e+09	1.05576e+09	1.30673e+09	1.09706e+09	High	High	High	High	High	High	High	High	1
P36776	Lon protease homolog, mitochondrial OS=Homo sapiens OX=9606 GN=LONP1 PE=1 SV=2	0	653.16	51	57	872	57	959	106.4	6.39	3308.31	57	cell organization and biogenesis;protein metabolism;DNA metabolism;other metabolic processes;stress response	cytosol;mitochondrion;nucleus	nucleic acid binding activity;other molecular function	Pf00004, Pf02190, Pf05362	9361	ENSG00000196365	LONP1	B3KPH8; D6W635; E5KMH8; F5GZ27; hsa:9361; P36776; P36777; Q8N8K8; Q9UQ95			0	0	1.32489e+09	1.10172e+09	1.27325e+09	1.53348e+09	1.40055e+09	1.09408e+09	1.34668e+09	1.11288e+09	High	High	High	High	High	High	High	High	1
P40926	Malate dehydrogenase, mitochondrial OS=Homo sapiens OX=9606 GN=MDH2 PE=1 SV=3	0	224.996	72	27	974	27	338	35.5	8.68	3127.25	27	other metabolic processes	other membranes;mitochondrion;other cell component	other molecular function	Pf00056, Pf02866	4191	ENSG00000146701	MDH2	A8K414; B2RE78; B4DE44; E9PDB2; hsa:4191; O43682; P40926	Citric acid cycle (TCA cycle); Gluconeogenesis	Amino acid metabolism; Metabolic reprogramming in colon cancer; NAD metabolism in oncogene-induced senescence and mitochondrial dysfunction-associated senescence; Glycolysis and gluconeogenesis; TCA cycle (aka Krebs or citric acid cycle)	7	0	6.79739e+09	6.09171e+09	6.55995e+09	7.97303e+09	6.73711e+09	4.80993e+09	6.33378e+09	5.75635e+09	High	High	High	High	High	High	High	High	1
P60709	Actin, cytoplasmic 1 OS=Homo sapiens OX=9606 GN=ACTB PE=1 SV=1	0	347.594	70	24	864	8	375	41.7	5.48	3045.1	24	cell organization and biogenesis;protein metabolism;other metabolic processes;transport;developmental processes;other biological processes	plasma membrane;other membranes;cytosol;cytoskeleton;nucleus;other cell component	cytoskeletal activity;other molecular function	Pf00022	60	ENSG00000075624	ACTB	hsa:60; P02570; P60709; P70514; P99021; Q11211; Q64316; Q75MN2; Q96B34; Q96HG5	RHO GTPases Activate Formins; UCH proteinases; Translocation of SLC2A4 (GLUT4) to the plasma membrane; B-WICH complex positively regulates rRNA expression; HATs acetylate histones; Factors involved in megakaryocyte development and platelet production; Recycling pathway of L1; Clathrin-mediated endocytosis; EPH-ephrin mediated repulsion of cells; Regulation of actin dynamics for phagocytic cup for…	Arrhythmogenic right ventricular cardiomyopathy; Pathogenic Escherichia coli infection; Common pathways underlying drug addiction; Myometrial relaxation and contraction pathways; Focal adhesion; Fas ligand pathway and stress induction of heat shock proteins; Ebola virus infection in host; Acute viral myocarditis; Thermogenesis; Mechanoregulation and pathology of YAP/TAZ via Hippo and non-Hippo me…	47	22	4.33925e+09	2.84298e+09	3.01691e+09	3.48175e+09	3.99599e+09	3.42236e+09	3.44902e+09	3.26982e+09	High	High	High	High	High	High	High	High	1
P26038	Moesin OS=Homo sapiens OX=9606 GN=MSN PE=1 SV=3	0	474.776	76	64	893	47	577	67.8	6.4	2909.54	64	cell adhesion;cell cycle OR cell proliferation;cell organization and biogenesis;other biological processes	plasma membrane;other membranes;cytosol;cytoskeleton;other cell component	signal transduction activity or receptor binding;cytoskeletal activity;nucleic acid binding activity;other molecular function	Pf00373, Pf00769, Pf09379, Pf09380, Pf20492	4478	ENSG00000147065	MSN	hsa:4478; P26038	Signaling by ALK fusions and activated point mutants; Gene and protein expression by JAK-STAT signaling after Interleukin-12 stimulation; Recycling pathway of L1; Sensory processing of sound by inner hair cells of the cochlea; Sensory processing of sound by outer hair cells of the cochlea	Glial cell differentiation; AGE/RAGE pathway; Measles virus infection; 16p11.2 proximal deletion syndrome; Regulation of actin cytoskeleton	10	20	1.34006e+09	1.04195e+09	8.58803e+08	1.15518e+09	1.43426e+09	1.22763e+09	1.40645e+09	1.06092e+09	High	High	High	High	High	High	High	High	1
P24752	Acetyl-CoA acetyltransferase, mitochondrial OS=Homo sapiens OX=9606 GN=ACAT1 PE=1 SV=1	0	463.982	62	33	678	33	427	45.2	8.85	2858.95	33	other metabolic processes;stress response;developmental processes;other biological processes	mitochondrion	other molecular function	Pf00108, Pf02803	38	ENSG00000075239	ACAT1	B2R6H1; G3XAB4; hsa:38; P24752; Q96FG8	Branched-chain amino acid catabolism; Utilization of Ketone Bodies; Synthesis of Ketone Bodies	Fatty acid beta-oxidation; Ketone bodies synthesis and degradation; Tryptophan metabolism; SARS-CoV-2 and COVID-19 pathway	7	0	1.41707e+09	1.01961e+09	1.32128e+09	1.60572e+09	1.30457e+09	1.0312e+09	1.25984e+09	1.07148e+09	High	High	High	High	High	High	High	High	1
P40939	Trifunctional enzyme subunit alpha, mitochondrial OS=Homo sapiens OX=9606 GN=HADHA PE=1 SV=2	0	443.373	58	49	816	49	763	82.9	9.04	2823.11	49	other metabolic processes;other biological processes	other membranes;mitochondrion	other molecular function	Pf00378, Pf00725, Pf02737	3030	ENSG00000084754	HADHA	B2R7L4; B4DYP2; hsa:3030; P40939; Q16679; Q53T69; Q53TA2; Q96GT7; Q9UQC5	Acyl chain remodeling of CL; mitochondrial fatty acid beta-oxidation of unsaturated fatty acids; Beta oxidation of decanoyl-CoA to octanoyl-CoA-CoA; Beta oxidation of octanoyl-CoA to hexanoyl-CoA; Beta oxidation of hexanoyl-CoA to butanoyl-CoA; Beta oxidation of myristoyl-CoA to lauroyl-CoA; Beta oxidation of lauroyl-CoA to decanoyl-CoA-CoA; Beta oxidation of palmitoyl-CoA to myristoyl-CoA	Fatty acid beta-oxidation; Mitochondrial long chain fatty acid beta-oxidation; Valproic acid pathway; Sudden infant death syndrome (SIDS) susceptibility pathways	12	0	2.00414e+09	1.66871e+09	1.86754e+09	2.23354e+09	1.85644e+09	1.28349e+09	1.74459e+09	1.38146e+09	High	High	High	High	High	High	High	High	1
P07954-2	Isoform Cytoplasmic of Fumarate hydratase, mitochondrial OS=Homo sapiens OX=9606 GN=FH	0	430.675	77	31	794	31	467	50.2	7.4	2799.88	31							FH	P07954-2			0	0	1.41567e+09	1.10087e+09	1.28271e+09	1.60874e+09	1.39521e+09	1.02622e+09	1.26858e+09	1.17146e+09	High	High	High	High	High	High	High	High	1	Met-loss [N-Term]
Q9NVI7-2	Isoform 2 of ATPase family AAA domain-containing protein 3A OS=Homo sapiens OX=9606 GN=ATAD3A	0	455.605	74	57	833	4	586	66.2	9.25	2796.76	57							ATAD3A	Q9NVI7-2			0	63	1.69699e+09	1.44569e+09	1.58984e+09	1.88485e+09	1.67474e+09	1.24411e+09	1.58209e+09	1.34936e+09	High	High	High	High	High	High	High	High	1	Met-loss+Acetyl [N-Term]
Q12931	Heat shock protein 75 kDa, mitochondrial OS=Homo sapiens OX=9606 GN=TRAP1 PE=1 SV=3	0	419.598	59	43	747	42	704	80.1	8.21	2770.48	43	other biological processes	other membranes;mitochondrion;nucleus;other cell component	signal transduction activity or receptor binding;other molecular function	Pf00183, Pf02518	10131	ENSG00000126602	TRAP1	B4DR68; D3DUC8; F5H897; hsa:10131; O43642; O75235; Q12931; Q9UHL5	Respiratory electron transport	TNF-alpha signaling pathway; TGF-beta signaling pathway; Clock-controlled autophagy in bone metabolism	4	0	1.71689e+09	1.38144e+09	1.60776e+09	1.88575e+09	1.52692e+09	1.22888e+09	1.37592e+09	1.19386e+09	High	High	High	High	High	High	High	High	1
P11021	Endoplasmic reticulum chaperone BiP OS=Homo sapiens OX=9606 GN=HSPA5 PE=1 SV=2	0	508.589	63	52	817	50	654	72.3	5.16	2756.43	52	protein metabolism;other metabolic processes;stress response;transport;developmental processes;signal transduction;other biological processes	plasma membrane;other membranes;cytosol;mitochondrion;ER/Golgi;nucleus;other cell component	translation activity;other molecular function	Pf00012	3309	ENSG00000044574	HSPA5	B0QZ61; hsa:3309; P11021; Q2EF78; Q9NPF1; Q9UK02	Platelet degranulation ; Antigen Presentation: Folding, assembly and peptide loading of class I MHC; Regulation of HSF1-mediated heat shock response; IRE1alpha activates chaperones; PERK regulates gene expression; ATF6 (ATF6-alpha) activates chaperone genes	Parkin-ubiquitin proteasomal system pathway; Apoptosis-related network due to altered Notch3 in ovarian cancer; Photodynamic therapy-induced unfolded protein response; Prion disease pathway; Unfolded protein response; Orexin receptor pathway	13	3	1.07865e+09	7.11575e+08	7.63211e+08	1.09706e+09	8.47217e+08	6.93738e+08	9.30777e+08	7.25397e+08	High	High	High	High	High	High	High	High	1
Q8TCS8	Polyribonucleotide nucleotidyltransferase 1, mitochondrial OS=Homo sapiens OX=9606 GN=PNPT1 PE=1 SV=2	0	500.896	55	57	849	57	783	85.9	7.77	2661.57	57	cell organization and biogenesis;RNA metabolism OR transcription;other metabolic processes;stress response;transport;developmental processes;other biological processes	other membranes;cytosol;mitochondrion;ER/Golgi;translational apparatus;nucleus;other cytoplasmic organelle;other cell component	nucleic acid binding activity;other molecular function	Pf00013, Pf01138, Pf03725, Pf03726	87178	ENSG00000138035	PNPT1	hsa:87178; Q53SU0; Q68CN1; Q7Z7D1; Q8IWX1; Q8TCS8; Q96T05; Q9BRU3; Q9BVX0		Pyrimidine metabolism; miRNA degrading enzymes	2	0	6.52308e+08	5.2605e+08	5.69062e+08	6.90254e+08	5.64118e+08	4.57708e+08	5.46193e+08	4.5767e+08	High	High	High	High	High	High	High	High	1
P14625	Endoplasmin OS=Homo sapiens OX=9606 GN=HSP90B1 PE=1 SV=1	0	489.721	57	60	773	58	803	92.4	4.84	2654.34	60	cell organization and biogenesis;protein metabolism;other metabolic processes;stress response;transport;other biological processes	non-structural extracellular;plasma membrane;other membranes;cytosol;ER/Golgi;other cell component	signal transduction activity or receptor binding;nucleic acid binding activity;other molecular function	Pf00183, Pf02518	7184	ENSG00000166598	HSP90B1	hsa:7184; P14625; Q96A97	Trafficking and processing of endosomal TLR; Regulation of Insulin-like Growth Factor (IGF) transport and uptake by Insulin-like Growth Factor Binding Proteins (IGFBPs); Post-translational protein phosphorylation; Interleukin-4 and Interleukin-13 signaling; Scavenging by Class A Receptors; ATF6 (ATF6-alpha) activates chaperone genes	Photodynamic therapy-induced unfolded protein response; Focal adhesion: PI3K-Akt-mTOR-signaling pathway; Prion disease pathway; PI3K-Akt signaling pathway; Sudden infant death syndrome (SIDS) susceptibility pathways	11	4	9.71413e+08	7.28405e+08	7.66343e+08	1.07532e+09	7.6531e+08	6.07948e+08	8.44573e+08	6.66024e+08	High	High	High	High	High	High	High	High	1
Q14697	Neutral alpha-glucosidase AB OS=Homo sapiens OX=9606 GN=GANAB PE=1 SV=3	0	504.283	58	47	734	2	944	106.8	6.14	2589.02	47	protein metabolism;other metabolic processes	ER/Golgi;other cell component	other molecular function	Pf01055, Pf13802	23193	ENSG00000089597	GANAB	A6NC20; hsa:23193; Q14697; Q8WTS9; Q9P0X0	Maturation of spike protein; Calnexin/calreticulin cycle; Maturation of spike protein		4	58	8.72321e+08	6.00415e+08	6.82669e+08	9.21782e+08	6.3845e+08	5.33867e+08	7.45399e+08	5.52446e+08	High	High	High	High	High	High	High	High	1
P61604	10 kDa heat shock protein, mitochondrial OS=Homo sapiens OX=9606 GN=HSPE1 PE=1 SV=2	0	164.612	93	24	924	24	102	10.9	8.92	2553.22	24	stress response;other biological processes	mitochondrion	other molecular function	Pf00166	3336	ENSG00000115541	HSPE1	hsa:3336; O95421; P61604; Q04984; Q53X54; Q9UDH0	RHOG GTPase cycle		1	0	5.15215e+09	4.22053e+09	5.34431e+09	5.8928e+09	5.00424e+09	3.53287e+09	4.06359e+09	3.92661e+09	High	High	High	High	High	High	High	High	1
Q9Y277	Voltage-dependent anion-selective channel protein 3 OS=Homo sapiens OX=9606 GN=VDAC3 PE=1 SV=1	0	252.721	56	16	693	15	283	30.6	8.66	2543.42	16	transport;other biological processes	other membranes;mitochondrion	transporter activity;other molecular function	Pf01459	7419	ENSG00000078668	VDAC3	hsa:7419; Q9UIS0; Q9Y277	Ub-specific processing proteases; Mitochondrial calcium ion transport	Alzheimer's disease and miRNA effects; Ferroptosis; Hepatitis B infection; Alzheimer's disease	6	0	1.34783e+09	1.02962e+09	1.22918e+09	1.67873e+09	1.01636e+09	9.10175e+08	1.1819e+09	9.12287e+08	High	High	High	High	High	High	High	High	1
P34897	Serine hydroxymethyltransferase, mitochondrial OS=Homo sapiens OX=9606 GN=SHMT2 PE=1 SV=3	0	382.621	70	36	790	35	504	56	8.53	2505.18	36	cell organization and biogenesis;protein metabolism;other metabolic processes;stress response;other biological processes	other membranes;cytosol;cytoskeleton;mitochondrion;nucleus;other cell component	nucleic acid binding activity;other molecular function	Pf00464	6472	ENSG00000182199	SHMT2	B7Z9F1; E7EQ19; E7EU43; hsa:6472; O00740; P34897; Q8N1A5	RHOG GTPase cycle; Metabolism of folate and pterines	Glycine metabolism; Vitamin B12 metabolism; Folate metabolism; One-carbon metabolism; Trans-sulfuration and one-carbon metabolism; One-carbon metabolism and related pathways; Clear cell renal cell carcinoma pathways; Metabolic reprogramming in colon cancer; Neuroinflammation and glutamatergic signaling	11	2	2.6834e+09	2.06604e+09	2307844272	2.8854e+09	2.68408e+09	1.94396e+09	2.52589e+09	1.85438e+09	High	High	High	High	High	High	High	High	1
Q7L2E3-2	Isoform 2 of ATP-dependent RNA helicase DHX30 OS=Homo sapiens OX=9606 GN=DHX30	0	542.007	58	69	785	69	1222	136	8.6	2498.77	69							DHX30	Q7L2E3-2			0	0	7.07492e+08	5.32756e+08	5.82729e+08	7.03957e+08	6.2457e+08	4.78517e+08	6.05247e+08	5.1872e+08	High	High	High	High	High	High	High	High	1
P49411	Elongation factor Tu, mitochondrial OS=Homo sapiens OX=9606 GN=TUFM PE=1 SV=2	0	333.788	56	33	793	33	452	49.5	7.61	2491.43	33	protein metabolism;other metabolic processes;other biological processes	mitochondrion;other cell component	nucleic acid binding activity;other molecular function	Pf00009, Pf03143, Pf03144	7284	ENSG00000178952	TUFM	hsa:7284; O15276; P49411	Mitochondrial translation elongation; SARS-CoV-2 modulates autophagy	16p11.2 distal deletion syndrome	3	0	2.91162e+09	2.15904e+09	2.34063e+09	2.85331e+09	2.88699e+09	1.98942e+09	2.24535e+09	1.89679e+09	High	High	High	High	High	High	High	High	1
Q14697-2	Isoform 2 of Neutral alpha-glucosidase AB OS=Homo sapiens OX=9606 GN=GANAB	0	485.911	56	46	712	1	966	109.4	6.24	2484.18	46							GANAB	Q14697-2			0	0	2166475	2.11405e+06	1.7423e+06	1.98875e+06	1.8591e+06	1.63762e+06	2278915	2104947	High	High	High	High	High	High	High	High	1
P54819	Adenylate kinase 2, mitochondrial OS=Homo sapiens OX=9606 GN=AK2 PE=1 SV=2	0	271.196	74	25	726	25	239	26.5	7.81	2431.59	25	other metabolic processes	cytoskeleton;mitochondrion;other cell component	kinase activity;other molecular function	Pf00406, Pf05191	204	ENSG00000004455	AK2	A8K6L1; B4DHH7; B4DL64; hsa:204; P54819; Q16856; Q5EB54; Q5TIF7; Q8TCY2; Q8TCY3	Interconversion of nucleotide di- and triphosphates		1	0	2.4731e+09	2.06776e+09	1.91996e+09	2.45724e+09	2.23942e+09	1.56737e+09	1.68838e+09	1.57174e+09	High	High	High	High	High	High	High	High	1	Met-loss [N-Term]; Acetyl [N-Term]
O43707	Alpha-actinin-4 OS=Homo sapiens OX=9606 GN=ACTN4 PE=1 SV=2	0	510.179	64	56	647	45	911	104.8	5.44	2385.44	56	cell organization and biogenesis;stress response;transport;signal transduction;other biological processes	non-structural extracellular;plasma membrane;other membranes;cytosol;cytoskeleton;nucleus;other cell component	signal transduction activity or receptor binding;cytoskeletal activity;nucleic acid binding activity;other molecular function	Pf00307, Pf00435, Pf08726	81	ENSG00000130402; ENSG00000282844	ACTN4	A4K467; D6PXK4; hsa:81; O43707; O76048	Platelet degranulation ; Nephrin family interactions	Arrhythmogenic right ventricular cardiomyopathy; Primary focal segmental glomerulosclerosis (FSGS); Focal adhesion; Striated muscle contraction pathway; Ebola virus infection in host; Nephrotic syndrome; Alstrom syndrome	9	11	3.8106e+08	3.00497e+08	3.54354e+08	3.92286e+08	3.04843e+08	2.2527e+08	2.86442e+08	2.41832e+08	High	High	High	High	High	High	High	High	1
O60313-2	Isoform 2 of Dynamin-like 120 kDa protein, mitochondrial OS=Homo sapiens OX=9606 GN=OPA1	0	534.029	56	72	701	72	997	115.8	7.87	2362.19	72							OPA1	O60313-2			0	0	6.7189e+08	5.33075e+08	5.81944e+08	7.56181e+08	6.54023e+08	4.73029e+08	6.19872e+08	5.26549e+08	High	High	High	High	High	High	High	High	1
Q9NSE4	Isoleucine--tRNA ligase, mitochondrial OS=Homo sapiens OX=9606 GN=IARS2 PE=1 SV=2	0	390.486	41	39	682	39	1012	113.7	7.2	2324.18	39	protein metabolism;RNA metabolism OR transcription;other metabolic processes	mitochondrion	nucleic acid binding activity;other molecular function	Pf00133, Pf06827, Pf08264	55699	ENSG00000067704	IARS2	B2RPG8; hsa:55699; Q1M2P9; Q6PI85; Q7L439; Q86WU9; Q96D91; Q9H9Q8; Q9NSE4; Q9NW42	Mitochondrial tRNA aminoacylation		1	0	6.72674e+08	5.21632e+08	5.93754e+08	7.23299e+08	6.4299e+08	4.88131e+08	5.46436e+08	4.72543e+08	High	High	High	High	High	High	High	High	1
P45880	Voltage-dependent anion-selective channel protein 2 OS=Homo sapiens OX=9606 GN=VDAC2 PE=1 SV=2	0	154.837	47	15	621	15	294	31.5	7.56	2267.78	15	cell organization and biogenesis;transport;signal transduction;other biological processes	other membranes;cytoskeleton;mitochondrion;other cell component	transporter activity;other molecular function	Pf01459	7417	ENSG00000165637	VDAC2	hsa:7417; P45880; Q5VWK1; Q5VWK3; Q6IB40; Q7L3J5; Q9BWK8; Q9Y5I6	Ub-specific processing proteases; Mitochondrial calcium ion transport	Alzheimer's disease and miRNA effects; Ferroptosis; Alzheimer's disease	5	0	1.73861e+09	1.39677e+09	1.70511e+09	1.9609e+09	1.57194e+09	1.23042e+09	1.38918e+09	1.35014e+09	High	High	High	High	High	High	High	High	1	Met-loss+Acetyl [N-Term]
O96008	Mitochondrial import receptor subunit TOM40 homolog OS=Homo sapiens OX=9606 GN=TOMM40 PE=1 SV=1	0	317.99	65	17	537	17	361	37.9	7.25	2262.74	17	cell organization and biogenesis;transport	other membranes;cytosol;mitochondrion;other cell component	transporter activity	Pf01459	10452	ENSG00000130204	TOMM40	A0A024R0P9; hsa:10452; O96008; Q86VW4; Q8WY09; Q8WY10; Q8WY11; Q9BR95	Mitochondrial protein import; PINK1-PRKN Mediated Mitophagy	IL-18 signaling pathway	3	0	7.26724e+08	5.68494e+08	7.1859e+08	8.49287e+08	6.77994e+08	5.34732e+08	6.60634e+08	5.48334e+08	High	High	High	High	High	High	High	High	1
P00505	Aspartate aminotransferase, mitochondrial OS=Homo sapiens OX=9606 GN=GOT2 PE=1 SV=3	0	279.636	51	27	728	27	430	47.5	9.01	2248.58	27	other metabolic processes;transport;other biological processes	plasma membrane;other membranes;mitochondrion	other molecular function	Pf00155	2806	ENSG00000125166	GOT2	B4DJA6; E7ERW2; hsa:2806; P00505; Q53FL3; Q9BWA3	Gluconeogenesis; Glyoxylate metabolism and glycine degradation; Aspartate and asparagine metabolism; Glutamate and glutamine metabolism; Degradation of cysteine and homocysteine	Alanine and aspartate metabolism; Amino acid metabolism; Metabolic reprogramming in colon cancer; NAD metabolism in oncogene-induced senescence and mitochondrial dysfunction-associated senescence; Glycolysis and gluconeogenesis	10	0	1.83369e+09	1.26831e+09	1.80277e+09	2.04315e+09	1.72607e+09	1.27262e+09	1.61739e+09	1.36214e+09	High	High	High	High	High	High	High	High	1
P04406	Glyceraldehyde-3-phosphate dehydrogenase OS=Homo sapiens OX=9606 GN=GAPDH PE=1 SV=3	0	341.733	79	27	644	1	335	36	8.46	2243.32	27	cell organization and biogenesis;protein metabolism;other metabolic processes;stress response;other biological processes	plasma membrane;other membranes;cytosol;cytoskeleton;nucleus;other cell component	enzyme regulator activity;cytoskeletal activity;other molecular function	Pf00044, Pf02800	2597	ENSG00000111640	GAPDH	E7EUT4; hsa:2597; P00354; P04406; Q53X65	Glycolysis; Gluconeogenesis	Cori cycle; Alzheimer's disease and miRNA effects; HIF1A and PPARG regulation of glycolysis; VEGFA-VEGFR2 signaling pathway; Clear cell renal cell carcinoma pathways; Metabolic reprogramming in colon cancer; Aerobic glycolysis; 7q11.23 copy number variation syndrome; Glycolysis in senescence; Alzheimer's disease; Glycolysis and gluconeogenesis; Sudden infant death syndrome (SIDS) susceptibility p…	14	41	6.3264e+08	3.97175e+08	5.51279e+08	7.12632e+08	5.44175e+08	4.1798e+08	6.07132e+08	4.51577e+08	High	High	High	High	High	High	High	High	1
O95831	Apoptosis-inducing factor 1, mitochondrial OS=Homo sapiens OX=9606 GN=AIFM1 PE=1 SV=1	0	322.39	48	29	593	29	613	66.9	8.95	2211.9	29	cell organization and biogenesis;stress response;transport;developmental processes;signal transduction;other biological processes	other membranes;cytosol;mitochondrion;nucleus;other cell component	nucleic acid binding activity;other molecular function	Pf00070, Pf14721	9131	ENSG00000156709	AIFM1	A4QPB4; B1ALN1; B2RB08; D3DTE9; E9PRR0; hsa:9131; O95831; Q1L6K4; Q1L6K6; Q2QKE4; Q5JUZ7; Q6I9X6; Q9Y3I3; Q9Y3I4		Apoptosis modulation and signaling; Nanomaterial induced apoptosis; Apoptosis modulation by HSP70	3	0	1.08238e+09	9.18573e+08	8.42503e+08	1.17412e+09	1.00847e+09	7.52751e+08	9.46216e+08	7.7767e+08	High	High	High	High	High	High	High	High	1
P04406-2	Isoform 2 of Glyceraldehyde-3-phosphate dehydrogenase OS=Homo sapiens OX=9606 GN=GAPDH	0	339.228	92	27	621	1	293	31.5	7.61	2194.54	27							GAPDH	P04406-2			0	0		436659							Not Found	High	Not Found	Not Found	Not Found	Not Found	Not Found	Not Found	1	Met-loss [N-Term]
Q13423	NAD(P) transhydrogenase, mitochondrial OS=Homo sapiens OX=9606 GN=NNT PE=1 SV=3	0	370.2	46	50	634	50	1086	113.8	8.09	2157.24	50	other metabolic processes;transport	other membranes;mitochondrion	transporter activity;other molecular function	Pf01262, Pf02233, Pf05222, Pf12769	23530	ENSG00000112992	NNT	hsa:23530; Q13423; Q16796; Q2TB60; Q8N3V4	Citric acid cycle (TCA cycle)		1	0	7.06057e+08	6.12601e+08	7.20844e+08	8.48524e+08	6.76096e+08	4.95454e+08	6.77571e+08	5.3551e+08	High	High	High	High	High	High	High	High	1
P08238	Heat shock protein HSP 90-beta OS=Homo sapiens OX=9606 GN=HSP90AB1 PE=1 SV=4	0	398.628	56	52	686	28	724	83.2	5.03	2126.97	52	cell organization and biogenesis;DNA metabolism;other metabolic processes;stress response;developmental processes;other biological processes	non-structural extracellular;plasma membrane;other membranes;cytosol;nucleus;other cytoplasmic organelle;other cell component	signal transduction activity or receptor binding;enzyme regulator activity;cytoskeletal activity;nucleic acid binding activity;other molecular function	Pf00183, Pf02518	3326	ENSG00000096384	HSP90AB1	B2R5P0; hsa:3326; P08238; Q5T9W7; Q9NQW0; Q9NTK6	The role of GTSE1 in G2/M progression after G2 checkpoint; Neutrophil degranulation; Regulation of actin dynamics for phagocytic cup formation; Chaperone Mediated Autophagy; Sema3A PAK dependent Axon repulsion; Potential therapeutics for SARS; HSP90 chaperone cycle for steroid hormone receptors (SHR) in the presence of ligand; SARS-CoV-2 activates/modulates innate and adaptive immune responses; A…	Nuclear receptors meta-pathway; NRF2 pathway; Focal adhesion: PI3K-Akt-mTOR-signaling pathway; PI3K-Akt signaling pathway	23	23	8.24107e+08	4.36491e+08	4.7364e+08	6.15137e+08	5.46102e+08	4.54947e+08	4.94285e+08	6.02605e+08	High	High	High	High	High	High	High	High	1
Q99623	Prohibitin-2 OS=Homo sapiens OX=9606 GN=PHB2 PE=1 SV=2	0	209.832	80	27	747	27	299	33.3	9.83	2074.07	27	cell cycle OR cell proliferation;cell organization and biogenesis;other metabolic processes;stress response;transport;developmental processes;signal transduction;other biological processes	plasma membrane;other membranes;mitochondrion;nucleus;other cell component	other molecular function	Pf01145	11331	ENSG00000215021	PHB2	B4DP75; hsa:11331; Q2YDA4; Q7KYU3; Q92978; Q99623	Processing of SMDT1		1	0	2.85363e+09	2.2052e+09	2.70676e+09	3.27467e+09	2.46882e+09	1.93173e+09	2.41617e+09	1.98519e+09	High	High	High	High	High	High	High	High	1
Q01082	Spectrin beta chain, non-erythrocytic 1 OS=Homo sapiens OX=9606 GN=SPTBN1 PE=1 SV=2	0	558.329	50	92	637	89	2364	274.4	5.57	2046.01	92	cell cycle OR cell proliferation;cell organization and biogenesis;protein metabolism;other metabolic processes;transport;signal transduction;other biological processes	plasma membrane;other membranes;cytosol;cytoskeleton;nucleus;other cell component	cytoskeletal activity;other molecular function	Pf00169, Pf00307, Pf00435	6711	ENSG00000115306	SPTBN1	B2RP63; hsa:6711; O60837; Q01082; Q16057; Q53R99; Q59ER3; Q8IX99	RHOV GTPase cycle; RHOU GTPase cycle; RAF/MAP kinase cascade; NCAM signaling for neurite out-growth; Signaling by FLT3 fusion proteins; COPI-mediated anterograde transport; Sensory processing of sound by inner hair cells of the cochlea; Sensory processing of sound by outer hair cells of the cochlea; Nephrin family interactions; Interaction between L1 and Ankyrins	TGF-beta signaling pathway; Sudden infant death syndrome (SIDS) susceptibility pathways	12	3	1.53518e+08	8.72786e+07	7.74924e+07	1.36207e+08	1.04479e+08	8.71976e+07	8.42778e+07	6.62302e+07	High	High	High	High	High	High	High	High	1
Q9NVI7-3	Isoform 3 of ATPase family AAA domain-containing protein 3A OS=Homo sapiens OX=9606 GN=ATAD3A	0	372.011	72	49	646	1	507	57.9	9.25	2039.85	49							ATAD3A	Q9NVI7-3			0	0		2.23716e+06			113379				Not Found	High	Not Found	Not Found	Peak Found	Not Found	Not Found	Not Found	1	Met-loss [N-Term]
P06733	Alpha-enolase OS=Homo sapiens OX=9606 GN=ENO1 PE=1 SV=2	0	341.539	62	31	523	9	434	47.1	7.39	2025.49	31	other metabolic processes;other biological processes	plasma membrane;other membranes;cytosol;cytoskeleton;nucleus;other cell component	nucleic acid binding activity;other molecular function	Pf00113, Pf03952	2023	ENSG00000074800	ENO1	B2RD59; hsa:2023; P06733; P22712; Q16704; Q4TUS4; Q53FT9; Q53HR3; Q658M5; Q6GMP2; Q71V37; Q7Z3V6; Q8WU71; Q96GV1; Q9BT62; Q9UCH6; Q9UM55	Gluconeogenesis; Glycolysis; Manipulation of host energy metabolism	Clear cell renal cell carcinoma pathways; Metabolic reprogramming in colon cancer; Aerobic glycolysis; IL-18 signaling pathway; Glycolysis and gluconeogenesis	8	28	5.12242e+08	3.83922e+08	3.8546e+08	4.41653e+08	4.67419e+08	3.92169e+08	4.32203e+08	3.14086e+08	High	High	High	High	High	High	High	High	1
P55084	Trifunctional enzyme subunit beta, mitochondrial OS=Homo sapiens OX=9606 GN=HADHB PE=1 SV=3	0	342.608	59	34	591	34	474	51.3	9.41	1952.19	34	other metabolic processes;other biological processes	other membranes;mitochondrion;ER/Golgi	nucleic acid binding activity;other molecular function	Pf00108, Pf02803	3032	ENSG00000138029	HADHB	B2RB16; B4E2W0; hsa:3032; O14969; P55084; Q53TA6; Q96C77; Q9H3F5; Q9T2V8	mitochondrial fatty acid beta-oxidation of unsaturated fatty acids; Beta oxidation of decanoyl-CoA to octanoyl-CoA-CoA; Beta oxidation of octanoyl-CoA to hexanoyl-CoA; Acyl chain remodeling of CL; Beta oxidation of hexanoyl-CoA to butanoyl-CoA; Beta oxidation of myristoyl-CoA to lauroyl-CoA; Beta oxidation of lauroyl-CoA to decanoyl-CoA-CoA; Beta oxidation of palmitoyl-CoA to myristoyl-CoA	Fatty acid beta-oxidation; Valproic acid pathway; Sudden infant death syndrome (SIDS) susceptibility pathways	11	0	1.46749e+09	1.06368e+09	1.42706e+09	1.72512e+09	1.2107e+09	9.60366e+08	1.18588e+09	1.03767e+09	High	High	High	High	High	High	High	High	1
Q02218	2-oxoglutarate dehydrogenase complex component E1 OS=Homo sapiens OX=9606 GN=OGDH PE=1 SV=3	0	427.249	44	43	550	36	1023	115.9	6.86	1929.62	43	protein metabolism;other metabolic processes;developmental processes	other membranes;mitochondrion;nucleus;other cell component	other molecular function	Pf00676, Pf02779, Pf16078, Pf16870	4967	ENSG00000105953	OGDH	B4E2U9; D3DVL0; E9PBM1; hsa:4967; Q02218; Q96DD3; Q9UDX0	Lysine catabolism; Glyoxylate metabolism and glycine degradation; Citric acid cycle (TCA cycle)	TCA cycle and deficiency of pyruvate dehydrogenase complex (PDHc); Amino acid metabolism; Thiamine metabolic pathways; Tryptophan metabolism; 7q11.23 copy number variation syndrome; TCA cycle (aka Krebs or citric acid cycle)	9	7	3.92936e+08	3.06042e+08	3.83516e+08	4.58336e+08	3.69715e+08	3.27668e+08	3.55817e+08	3.13631e+08	High	High	High	High	High	High	High	High	1
Q5T9A4	ATPase family AAA domain-containing protein 3B OS=Homo sapiens OX=9606 GN=ATAD3B PE=1 SV=1	0	306.227	54	47	577	10	648	72.5	9.2	1927.28	47	cell organization and biogenesis	plasma membrane;other membranes;mitochondrion	other molecular function	Pf00004, Pf12037	83858	ENSG00000160072	ATAD3B	A8K3H1; hsa:83858; Q5T9A4; Q6ZRB5; Q9BUK4; Q9ULE7	Neutrophil degranulation		1	0	2.99903e+07	2.50265e+07	2.93104e+07	3.71407e+07	27039777	1.76534e+07	3.30495e+07	2.76694e+07	High	High	High	High	High	High	High	High	1
P05023	Sodium/potassium-transporting ATPase subunit alpha-1 OS=Homo sapiens OX=9606 GN=ATP1A1 PE=1 SV=1	0	409.89	46	51	584	38	1023	112.8	5.49	1913.4	51	transport;other biological processes	plasma membrane;other membranes;cytoskeleton;ER/Golgi;other cell component	transporter activity;other molecular function	Pf00122, Pf00689, Pf00690, Pf13246	476	ENSG00000163399	ATP1A1	B2RBR6; B7Z2T5; B7Z3U6; F5H3A1; hsa:476; P05023; Q16689; Q6LDM4; Q9UCN1; Q9UJ20; Q9UJ21	Ion homeostasis; Ion transport by P-type ATPases; Potential therapeutics for SARS	Pre-implantation embryo; Proximal tubule transport	5	17	6.87188e+08	5.66512e+08	5.44434e+08	6.86753e+08	6.2531e+08	5.01681e+08	5.78372e+08	5.01121e+08	High	High	High	High	High	High	High	High	1
O95202	Mitochondrial proton/calcium exchanger protein OS=Homo sapiens OX=9606 GN=LETM1 PE=1 SV=1	0	381.33	56	46	506	46	739	83.3	6.7	1912.26	46	cell organization and biogenesis;transport;other biological processes	other membranes;mitochondrion	transporter activity;translation activity;other molecular function	Pf07766	3954	ENSG00000168924	LETM1	B4DED2; hsa:3954; O95202; Q9UF65	RHOG GTPase cycle; Mitochondrial calcium ion transport		2	0	4.16327e+08	3.23575e+08	3.68185e+08	4.34035e+08	3.76013e+08	3.02745e+08	3.21063e+08	2.72976e+08	High	High	High	High	High	High	High	High	1
P11498	Pyruvate carboxylase, mitochondrial OS=Homo sapiens OX=9606 GN=PC PE=1 SV=2	0	425.334	56	49	558	49	1178	129.6	6.84	1893.62	49	other metabolic processes;other biological processes	cytosol;mitochondrion;other cell component	other molecular function	Pf00289, Pf00364, Pf00682, Pf02436, Pf02785, Pf02786	5091	ENSG00000173599	PC	B4DN00; hsa:5091; P11498; Q16705	Gluconeogenesis; Biotin transport and metabolism; Defective HLCS causes multiple carboxylase deficiency	Alanine and aspartate metabolism; TCA cycle and deficiency of pyruvate dehydrogenase complex (PDHc); Fatty acid biosynthesis; Amino acid metabolism; Glycolysis and gluconeogenesis	8	0	3.02499e+08	2.38903e+08	2.80517e+08	3.34343e+08	2.4842e+08	1.87754e+08	2.37641e+08	2.09794e+08	High	High	High	High	High	High	High	High	1
O94925	Glutaminase kidney isoform, mitochondrial OS=Homo sapiens OX=9606 GN=GLS PE=1 SV=1	0	376.441	48	31	463	7	669	73.4	7.77	1859.76	31	cell-cell signaling;cell organization and biogenesis;other metabolic processes;other biological processes	cytosol;mitochondrion;other cell component	other molecular function	Pf04960, Pf12796, Pf17959	2744	ENSG00000115419	GLS	hsa:2744; O94925; Q9UL05; Q9UL06; Q9UL07; Q9UN40	Glutamate Neurotransmitter Release Cycle; TP53 Regulates Metabolic Genes; Glutamate and glutamine metabolism	Amino acid metabolism; Metabolic reprogramming in colon cancer; Neuroinflammation and glutamatergic signaling; Amino acid metabolism in triple-negative breast cancer cells	7	34	3.81864e+08	3.15199e+08	3.34652e+08	4.22524e+08	3.5813e+08	2.91889e+08	3.32249e+08	2.80976e+08	High	High	High	High	High	High	High	High	1
Q14204	Cytoplasmic dynein 1 heavy chain 1 OS=Homo sapiens OX=9606 GN=DYNC1H1 PE=1 SV=5	0	596.09	34	129	632	129	4646	532.1	6.4	1835.63	129	cell cycle OR cell proliferation;cell organization and biogenesis;transport;other biological processes	non-structural extracellular;cytosol;cytoskeleton;other cytoplasmic organelle;other cell component	cytoskeletal activity;other molecular function	Pf03028, Pf08385, Pf08393, Pf12774, Pf12775, Pf12777, Pf12780, Pf12781, Pf17852, Pf18198, Pf18199	1778	ENSG00000197102	DYNC1H1	B0I1R0; hsa:1778; Q14204; Q6DKQ7; Q8WU28; Q92814; Q9Y4G5	Separation of Sister Chromatids; Neutrophil degranulation; COPI-mediated anterograde transport; Resolution of Sister Chromatid Cohesion; RHO GTPases Activate Formins; EML4 and NUDC in mitotic spindle formation; Amplification of signal from unattached kinetochores via a MAD2 inhibitory signal; MHC class II antigen presentation; HSP90 chaperone cycle for steroid hormone receptors (SHR) in the prese…	Ciliary landscape; Intraflagellar transport proteins binding to dynein	22	0	1.72033e+08	1.16543e+08	6.81232e+07	8.47806e+07	1.3683e+08	1.15316e+08	6.37185e+07	5.6416e+07	High	High	High	High	High	High	High	High	1
P35232	Prohibitin 1 OS=Homo sapiens OX=9606 GN=PHB1 PE=1 SV=1	0	220.18	82	28	585	28	272	29.8	5.76	1817.34	28	cell organization and biogenesis;protein metabolism;DNA metabolism;other metabolic processes;stress response;signal transduction;other biological processes	plasma membrane;other membranes;mitochondrion;nucleus;other cytoplasmic organelle;other cell component	signal transduction activity or receptor binding;other molecular function	Pf01145	5245	ENSG00000167085	PHB1	B4DY47; hsa:5245; P35232; Q4VBQ0	RAF activation; Signaling by moderate kinase activity BRAF mutants; Paradoxical activation of RAF signaling by kinase inactive BRAF; Signaling downstream of RAS mutants; Processing of SMDT1		5	0	2.1205e+09	1.85936e+09	2.1737e+09	2.5355e+09	1.97369e+09	1.57536e+09	1.92398e+09	1.64519e+09	High	High	High	High	High	High	High	High	1
Q07021	Complement component 1 Q subcomponent-binding protein, mitochondrial OS=Homo sapiens OX=9606 GN=C1QBP PE=1 SV=1	0	142.312	34	9	464	9	282	31.3	4.84	1806.59	9	cell organization and biogenesis;RNA metabolism OR transcription;other metabolic processes;stress response;signal transduction;other biological processes	non-structural extracellular;plasma membrane;other membranes;cytosol;mitochondrion;nucleus;other cell component	signal transduction activity or receptor binding;translation activity;nucleic acid binding activity;other molecular function	Pf02330	708	ENSG00000108561	C1QBP	hsa:708; Q07021; Q2HXR8; Q9NNY8	RHOA GTPase cycle; Intrinsic Pathway of Fibrin Clot Formation; RHOC GTPase cycle; Apoptotic factor-mediated response; Defective Intrinsic Pathway for Apoptosis Due to p14ARF Loss of Function	Complement system; Mesodermal commitment pathway; Ebola virus infection in host	8	0	6.31673e+08	5.12927e+08	6.65555e+08	6.71637e+08	6.6052e+08	4.49559e+08	5.05357e+08	5.42064e+08	High	High	High	High	High	High	High	High	1
P54886	Delta-1-pyrroline-5-carboxylate synthase OS=Homo sapiens OX=9606 GN=ALDH18A1 PE=1 SV=2	0	334.96	50	40	519	40	795	87.2	7.12	1797.55	40	other metabolic processes	other membranes;mitochondrion	kinase activity;other molecular function	Pf00171, Pf00696	5832	ENSG00000059573	ALDH18A1	B2R5Q4; B7Z350; B7Z5X8; B7ZLP1; D3DR44; hsa:5832; O95952; P54886; Q3KQU2; Q5T566; Q5T567; Q9UM72		Amino acid metabolism	1	0	5.3885e+08	3.92446e+08	4.27895e+08	5.57905e+08	4.79957e+08	3.22691e+08	4.1339e+08	3.68645e+08	High	High	High	High	High	High	High	High	1
P24539	ATP synthase F(0) complex subunit B1, mitochondrial OS=Homo sapiens OX=9606 GN=ATP5PB PE=1 SV=2	0	255.43	44	20	502	20	256	28.9	9.36	1788.19	20	other metabolic processes;transport	other membranes;mitochondrion	transporter activity	Pf05405	515	ENSG00000116459	ATP5PB	hsa:515; P24539; Q9BQ68; Q9BRU8	Cristae formation; Formation of ATP by chemiosmotic coupling	Electron transport chain: OXPHOS system in mitochondria; 7q11.23 copy number variation syndrome; Oxidative phosphorylation	5	0	1.10315e+09	8.33752e+08	1.07005e+09	1.18754e+09	9.79276e+08	8.45054e+08	9.60503e+08	8.1042e+08	High	High	High	High	High	High	High	High	1
Q16822	Phosphoenolpyruvate carboxykinase [GTP], mitochondrial OS=Homo sapiens OX=9606 GN=PCK2 PE=1 SV=4	0	300.159	52	34	553	34	640	70.7	7.62	1782.42	34	other metabolic processes;stress response;developmental processes;other biological processes	cytosol;mitochondrion	other molecular function	Pf00821, Pf17297	5106	ENSG00000100889; ENSG00000285241	PCK2	B4DW73; hsa:5106; O43253; Q16822; Q86U01; Q9BV62	Gluconeogenesis	Adipogenesis; Transcription factor regulation in adipogenesis; PPAR signaling pathway; PI3K-Akt signaling pathway; DNA damage response (only ATM dependent)	6	0	9.15024e+08	7.21161e+08	8.06771e+08	9.61888e+08	1.19368e+09	8.85389e+08	1.14405e+09	1.02861e+09	High	High	High	High	High	High	High	High	1
P00367	Glutamate dehydrogenase 1, mitochondrial OS=Homo sapiens OX=9606 GN=GLUD1 PE=1 SV=2	0	289.312	42	30	521	30	558	61.4	7.8	1781.35	30	other metabolic processes;other biological processes	mitochondrion;ER/Golgi;other cell component	other molecular function	Pf00208, Pf02812	2746	ENSG00000148672	GLUD1	B3KV55; B4DGN5; hsa:2746; P00367; Q5TBU3	Transcriptional activation of mitochondrial biogenesis; Glutamate and glutamine metabolism	VEGFA-VEGFR2 signaling pathway; Amino acid metabolism; Metabolic reprogramming in colon cancer; 22q11.2 copy number variation syndrome; Amino acid metabolism pathway excerpt: histidine catabolism extension	7	0	1.01059e+09	7.35166e+08	8.38464e+08	1.07288e+09	8.8783e+08	7.26293e+08	7.90277e+08	7.4498e+08	High	High	High	High	High	High	High	High	1
P68104	Elongation factor 1-alpha 1 OS=Homo sapiens OX=9606 GN=EEF1A1 PE=1 SV=1	0	288.647	66	31	568	31	462	50.1	9.01	1778.83	31	protein metabolism;other metabolic processes;other biological processes	non-structural extracellular;plasma membrane;other membranes;cytosol;cytoskeleton;nucleus;other cytoplasmic organelle;other cell component	nucleic acid binding activity;other molecular function	Pf00009, Pf03143, Pf03144	1915	ENSG00000156508	EEF1A1	hsa:1915; P04719; P04720; P68104; Q6IQ15	Neutrophil degranulation; Chaperone Mediated Autophagy; Protein methylation; Peptide chain elongation; HSF1 activation	Translation factors; Fragile X syndrome; 2q37 copy number variation syndrome	9	0	1.64374e+09	1.27961e+09	1.32962e+09	1.64936e+09	1.47918e+09	1.03844e+09	1.32134e+09	1.0552e+09	High	High	High	High	High	High	High	High	1	Met-loss+Acetyl [N-Term]
P04179	Superoxide dismutase [Mn], mitochondrial OS=Homo sapiens OX=9606 GN=SOD2 PE=1 SV=3	0	249.217	68	16	419	16	222	24.7	8.25	1747.64	16	cell organization and biogenesis;other metabolic processes;stress response;developmental processes;signal transduction;other biological processes	mitochondrion	nucleic acid binding activity;other molecular function	Pf00081, Pf02777	6648	ENSG00000112096	SOD2	B2R7R1; B3KUK2; B4DL20; B4E3K9; E1P5A9; hsa:6648; P04179; P78434; Q16792; Q5TCM1; Q96EE6; Q9P2Z3	FOXO-mediated transcription of oxidative stress, metabolic and neuronal genes; Gene and protein expression by JAK-STAT signaling after Interleukin-12 stimulation; Detoxification of Reactive Oxygen Species; Transcriptional activation of mitochondrial biogenesis; Deregulated CDK5 triggers multiple neurodegenerative pathways in Alzheimer's disease models	Selenium micronutrient network; Vitamin B12 metabolism; Folate metabolism; VEGFA-VEGFR2 signaling pathway; One-carbon metabolism and related pathways; Oxidative stress response; Male infertility; DNA damage response (only ATM dependent)	13	0	5.49895e+08	4.2612e+08	4.77469e+08	5.64878e+08	4.54356e+08	3.77573e+08	4.3353e+08	3.66957e+08	High	High	High	High	High	High	High	High	1
O94925-3	Isoform 3 of Glutaminase kidney isoform, mitochondrial OS=Homo sapiens OX=9606 GN=GLS	0	344.674	45	29	431	5	598	65.4	7.88	1729.73	29							GLS	O94925-3			0	0	6.97178e+07	4.23181e+07	4.46648e+07	7.36701e+07	6.67571e+07	4.3236e+07	5.61079e+07	4.30954e+07	High	High	High	High	High	High	High	High	1
P46940	Ras GTPase-activating-like protein IQGAP1 OS=Homo sapiens OX=9606 GN=IQGAP1 PE=1 SV=1	0	401.288	51	71	531	66	1657	189.1	6.48	1706.39	71	cell organization and biogenesis;developmental processes;signal transduction;other biological processes	plasma membrane;other membranes;cytosol;cytoskeleton;nucleus;other cell component	enzyme regulator activity;cytoskeletal activity;other molecular function	Pf00307, Pf00612, Pf00616, Pf03836	8826	ENSG00000140575	IQGAP1	A7MBM3; hsa:8826; P46940	Neutrophil degranulation; RHOU GTPase cycle; RHOC GTPase cycle; RHOA GTPase cycle; CDC42 GTPase cycle; RAC1 GTPase cycle; RHOQ GTPase cycle; RAC2 GTPase cycle; RHOV GTPase cycle; RHO GTPases activate IQGAPs; Signaling by BRAF and RAF1 fusions; Nephrin family interactions; Glucagon-like Peptide-1 (GLP1) regulates insulin secretion; Signaling by moderate kinase activity BRAF mutants; Paradoxical ac…	VEGFA-VEGFR2 signaling pathway; Ebola virus infection in host; Ciliary landscape; EGF/EGFR signaling pathway; Regulation of actin cytoskeleton; G13 signaling pathway	25	5	1.51288e+08	1.20491e+08	1.22912e+08	1.4588e+08	1.42665e+08	1.19366e+08	1.39866e+08	1.20577e+08	High	High	High	High	High	High	High	High	1	Met-loss+Acetyl [N-Term]
P49327	Fatty acid synthase OS=Homo sapiens OX=9606 GN=FASN PE=1 SV=3	0	421.021	41	76	566	76	2511	273.3	6.44	1706.18	76	other metabolic processes;stress response;developmental processes;other biological processes	plasma membrane;other membranes;cytosol;ER/Golgi;other cell component	other molecular function	Pf00107, Pf00109, Pf00550, Pf00698, Pf00975, Pf02801, Pf08242, Pf08659, Pf14765, Pf16197	2194	ENSG00000169710	FASN	hsa:2194; P49327; Q13479; Q16702; Q4LE83; Q6P4U5; Q6SS02; Q969R1; Q96C68; Q96IT0	ChREBP activates metabolic gene expression; Activation of gene expression by SREBF (SREBP); Fatty acyl-CoA biosynthesis; NR1H2 & NR1H3 regulate gene expression linked to lipogenesis; Vitamin B5 (pantothenate) metabolism	AMP-activated protein kinase (AMPK) signaling; Sterol regulatory element-binding proteins (SREBP) signaling; SREBF and miR33 in cholesterol and lipid homeostasis; Liver X receptor pathway; Nuclear receptors meta-pathway; Fatty acid biosynthesis; Angiopoietin-like protein 8 regulatory pathway; Lipid metabolism pathway; Clear cell renal cell carcinoma pathways; Metabolic reprogramming in colon canc…	18	0	1.71874e+08	1.21878e+08	1.46093e+08	1.65011e+08	1.53148e+08	1.28606e+08	1.34782e+08	1.2579e+08	High	High	High	High	High	High	High	High	1	Acetyl [N-Term]
P13667	Protein disulfide-isomerase A4 OS=Homo sapiens OX=9606 GN=PDIA4 PE=1 SV=2	0	365.124	62	52	524	52	645	72.9	5.07	1696.1	52	stress response;transport;other biological processes	non-structural extracellular;ER/Golgi;other cell component	other molecular function	Pf00085, Pf13848	9601	ENSG00000155660	PDIA4	A8K4K6; hsa:9601; P13667; Q549T6			0	0	3.38802e+08	2.43858e+08	2.61548e+08	3.58714e+08	2.55036e+08	2.20634e+08	2.83017e+08	2.15088e+08	High	High	High	High	High	High	High	High	1
P04264	CRAP Keratin, type II cytoskeletal 1 OS=Homo sapiens OX=9606 GN=KRT1 PE=1 SV=6	0	363.552	57	47	492	41	644	66	8.12	1693.3	47	cell organization and biogenesis;protein metabolism;other metabolic processes;stress response;other biological processes	non-structural extracellular;plasma membrane;other membranes;cytosol;cytoskeleton;other cell component	bone, tooth or skin structural activity;other molecular function	Pf00038, Pf16208, Pf16210	3848	ENSG00000167768	KRT1	B2RA01; hsa:3848; P04264; P85925; P86104; Q14720; Q6GSJ0; Q9H298	Neutrophil degranulation; Formation of the cornified envelope	Corticotropin-releasing hormone signaling pathway	4	6	2.36081e+08	5.71013e+08	4.98286e+08	2.96242e+08	3.81454e+08	4.80738e+08	7.1955e+08	3.35573e+08	High	High	High	High	High	High	High	High	1
P30101	Protein disulfide-isomerase A3 OS=Homo sapiens OX=9606 GN=PDIA3 PE=1 SV=4	0	347	58	36	442	36	505	56.7	6.35	1682.32	36	cell organization and biogenesis;stress response;other biological processes	non-structural extracellular;other membranes;ER/Golgi;other cytoplasmic organelle;other cell component	other molecular function	Pf00085, Pf13848	2923	ENSG00000167004	PDIA3	hsa:2923; P30101; Q13453; Q14255; Q8IYF8; Q9UMU7	Antigen Presentation: Folding, assembly and peptide loading of class I MHC; Calnexin/calreticulin cycle; ER-Phagosome pathway	Prion disease pathway	4	0	4.65466e+08	3.58297e+08	3.93493e+08	5.33385e+08	3.96065e+08	3.38712e+08	4.42801e+08	3.6188e+08	High	High	High	High	High	High	High	High	1
P35241	Radixin OS=Homo sapiens OX=9606 GN=RDX PE=1 SV=1	0	296.968	70	49	524	31	583	68.5	6.37	1666.11	49	cell organization and biogenesis;signal transduction;other biological processes	plasma membrane;other membranes;cytoskeleton;other cell component	cytoskeletal activity;other molecular function	Pf00373, Pf00769, Pf09379, Pf09380, Pf20492	5962	ENSG00000137710	RDX	A7YIJ8; A7YIK0; A7YIK3; B7Z9U6; F5H1A7; hsa:5962; P35241; Q86Y61	Recycling pathway of L1; Sensory processing of sound by inner hair cells of the cochlea; Sensory processing of sound by outer hair cells of the cochlea	Regulation of actin cytoskeleton	4	0	1.03772e+08	7.09107e+07	6.2087e+07	8.14273e+07	9.22821e+07	7.59014e+07	8.17333e+07	5.88909e+07	High	High	High	High	High	High	High	High	1
P48735	Isocitrate dehydrogenase [NADP], mitochondrial OS=Homo sapiens OX=9606 GN=IDH2 PE=1 SV=2	0	234.871	50	29	577	27	452	50.9	8.69	1661.65	29	other metabolic processes	cytosol;mitochondrion;other cytoplasmic organelle	other molecular function	Pf00180	3418	ENSG00000182054	IDH2	B2R6L6; B4DFL2; hsa:3418; P48735; Q96GT3	Transcriptional activation of mitochondrial biogenesis; Citric acid cycle (TCA cycle)	VEGFA-VEGFR2 signaling pathway; Metabolic reprogramming in colon cancer; Cerebral organic acidurias, including diseases; TCA cycle (aka Krebs or citric acid cycle)	6	3	1.32188e+09	1.16112e+09	1.25374e+09	1.59148e+09	1.35314e+09	9.37956e+08	1.11745e+09	1.0078e+09	High	High	High	High	High	High	High	High	1
O43491	Band 4.1-like protein 2 OS=Homo sapiens OX=9606 GN=EPB41L2 PE=1 SV=1	0	370.546	60	59	506	5	1005	112.5	5.44	1645.43	59	cell cycle OR cell proliferation;cell organization and biogenesis;other biological processes	plasma membrane;other membranes;cytosol;cytoskeleton;nucleus;other cell component	cytoskeletal activity;other molecular function	Pf00373, Pf04382, Pf05902, Pf08736, Pf09379, Pf09380	2037	ENSG00000079819	EPB41L2	B4DHI8; E9PPD9; hsa:2037; O43491; Q5T4F0; Q68DV2	Neurexins and neuroligins	Splicing factor NOVA regulated synaptic proteins	2	55	1.66228e+08	1.16297e+08	1.20676e+08	1.29097e+08	1.92346e+08	1.54283e+08	1.36966e+08	1.03094e+08	High	High	High	High	High	High	High	High	1	Met-loss+Acetyl [N-Term]
P15311	Ezrin OS=Homo sapiens OX=9606 GN=EZR PE=1 SV=4	0	266.419	62	50	547	35	586	69.4	6.27	1644.61	50	cell adhesion;cell cycle OR cell proliferation;cell organization and biogenesis;transport;signal transduction;other biological processes	plasma membrane;other membranes;cytosol;cytoskeleton;nucleus;other cytoplasmic organelle;other cell component	cytoskeletal activity;other molecular function	Pf00373, Pf00769, Pf09379, Pf09380, Pf20492	7430	ENSG00000092820	EZR	E1P5A8; hsa:7430; P15311; P23714; Q4VX75; Q96CU8; Q9NSJ4	Recycling pathway of L1; Sensory processing of sound by outer hair cells of the cochlea; Sensory processing of sound by inner hair cells of the cochlea; Netrin-1 signaling	Pathogenic Escherichia coli infection; AGE/RAGE pathway; VEGFA-VEGFR2 signaling pathway; 16p11.2 proximal deletion syndrome; CCL18 signaling pathway; Regulation of actin cytoskeleton; GDNF signaling	11	1	2.54951e+08	1.83118e+08	1.47903e+08	1.93131e+08	2.76991e+08	2.40608e+08	2.60038e+08	1.81799e+08	High	High	High	High	High	High	High	High	1
P22695	Cytochrome b-c1 complex subunit 2, mitochondrial OS=Homo sapiens OX=9606 GN=UQCRC2 PE=1 SV=3	0	309.732	47	20	427	20	453	48.4	8.63	1641.13	20	other metabolic processes	other membranes;mitochondrion;nucleus	other molecular function	Pf00675, Pf05193	7385	ENSG00000140740	UQCRC2	B3KSN4; hsa:7385; P22695; Q9BQ05	Respiratory electron transport	Electron transport chain: OXPHOS system in mitochondria; Nonalcoholic fatty liver disease; Mitochondrial complex III assembly	4	0	8.02639e+08	6.20552e+08	7.92775e+08	9.27134e+08	6.24267e+08	5.36926e+08	5.86968e+08	5.14929e+08	High	High	High	High	High	High	High	High	1
P07900	Heat shock protein HSP 90-alpha OS=Homo sapiens OX=9606 GN=HSP90AA1 PE=1 SV=5	0	304.705	44	42	541	19	732	84.6	5.02	1608.81	42	cell organization and biogenesis;protein metabolism;DNA metabolism;other metabolic processes;stress response;transport;developmental processes;other biological processes	non-structural extracellular;plasma membrane;other membranes;cytosol;mitochondrion;nucleus;other cytoplasmic organelle;other cell component	enzyme regulator activity;cytoskeletal activity;other molecular function	Pf00183, Pf02518	3320	ENSG00000080824	HSP90AA1	A8K500; B3KPJ9; hsa:3320; P07900; Q2PP14; Q5CAQ6; Q5CAQ7; Q9BVQ5	Neutrophil degranulation; Regulation of actin dynamics for phagocytic cup formation; Potential therapeutics for SARS; SARS-CoV-2 activates/modulates innate and adaptive immune responses; Sema3A PAK dependent Axon repulsion; VEGFR2 mediated vascular permeability; Interleukin-4 and Interleukin-13 signaling; The role of GTSE1 in G2/M progression after G2 checkpoint; HSP90 chaperone cycle for steroid…	Nucleotide-binding oligomerization domain (NOD) pathway; TNF-alpha signaling pathway; Corticotropin-releasing hormone signaling pathway; Aryl hydrocarbon receptor pathway; Ebstein-Barr virus LMP1 signaling; Aryl hydrocarbon receptor pathway; Constitutive androstane receptor pathway; Pregnane X receptor pathway; Glucocorticoid receptor pathway; Nuclear receptors meta-pathway; NRF2 pathway; VEGFA-V…	67	1	1.04824e+08	8.74606e+07	9.17116e+07	1.00788e+08	1.10765e+08	8.14784e+07	1.00986e+08	8.49895e+07	High	High	High	High	High	High	High	High	1
P35527	CRAP Keratin, type I cytoskeletal 9 OS=Homo sapiens OX=9606 GN=KRT9 PE=1 SV=3	0	331.36	66	38	424	37	623	62	5.24	1596.32	38	cell organization and biogenesis;other biological processes	cytosol;cytoskeleton	cytoskeletal activity	Pf00038	3857	ENSG00000171403	KRT9	hsa:3857; O00109; P35527; Q0IJ47; Q14665	Formation of the cornified envelope		2	1	1.27167e+08	2.54604e+08	2.46737e+08	1.74209e+08	1.83976e+08	2.21625e+08	4.1476e+08	1.75661e+08	High	High	High	High	High	High	High	High	1
P11171	Protein 4.1 OS=Homo sapiens OX=9606 GN=EPB41 PE=1 SV=4	0	323.54	53	43	464	1	864	97	5.58	1595.51	43	cell cycle OR cell proliferation;cell organization and biogenesis;other biological processes	non-structural extracellular;plasma membrane;other membranes;cytosol;cytoskeleton;nucleus;other cell component	cytoskeletal activity;other molecular function	Pf00373, Pf04382, Pf05902, Pf08736, Pf09379, Pf09380	2035	ENSG00000159023	EPB41	B1ALH8; B1ALH9; D3DPM9; D3DPN0; hsa:2035; P11171; P11176; Q14245; Q5TB35; Q5VXN8; Q8IXV9; Q9Y578; Q9Y579	Neurexins and neuroligins	VEGFA-VEGFR2 signaling pathway; Splicing factor NOVA regulated synaptic proteins; IL-18 signaling pathway	4	45	3.25206e+08	2.54091e+08	2.30162e+08	2.82389e+08	3.06858e+08	2.5901e+08	2.4955e+08	1.90718e+08	High	High	High	High	High	High	High	High	1
Q96RP9	Elongation factor G, mitochondrial OS=Homo sapiens OX=9606 GN=GFM1 PE=1 SV=2	0	268.772	48	38	516	1	751	83.4	7.01	1594.4	38	protein metabolism;other metabolic processes	mitochondrion	nucleic acid binding activity;other molecular function	Pf00009, Pf00679, Pf03144, Pf03764, Pf14492	85476	ENSG00000168827	GFM1	A6NCI9; B2RCB9; B3KRW1; hsa:85476; Q6GTN2; Q96RP9; Q96T39	Mitochondrial translation elongation		1	0	19049494	16038346	14998432	19765672	17934838	14715317	22597030	16007659	High	High	High	High	High	High	High	High	1
A3KMH1	von Willebrand factor A domain-containing protein 8 OS=Homo sapiens OX=9606 GN=VWA8 PE=1 SV=2	0	389.167	49	82	562	82	1905	214.7	7.4	1590.15	82		mitochondrion;other cytoplasmic organelle;other cell component	other molecular function	Pf07728	23078	ENSG00000102763	VWA8	A3KMH1; hsa:23078; O60310; Q5JTP6; Q5VW08; Q7Z6I9; Q86YC9; Q8N3E4			0	0	1.58766e+08	1.30131e+08	1.32734e+08	1.6653e+08	1.37321e+08	1.10666e+08	130758985	1.12214e+08	High	High	High	High	High	High	High	High	1
Q9Y4W6	AFG3-like protein 2 OS=Homo sapiens OX=9606 GN=AFG3L2 PE=1 SV=2	0	333.446	50	49	488	49	797	88.5	8.66	1585.61	49	cell organization and biogenesis;protein metabolism;other metabolic processes;transport;developmental processes;other biological processes	other membranes;mitochondrion	other molecular function	Pf00004, Pf01434, Pf06480, Pf17862	10939	ENSG00000141385	AFG3L2	hsa:10939; Q6P1L0; Q9Y4W6	Processing of SMDT1	Ciliary landscape	2	0	3.78835e+08	2.94207e+08	3.42369e+08	4.13364e+08	3.10194e+08	2.49931e+08	3.04817e+08	2.61243e+08	High	High	High	High	High	High	High	High	1
Q7KZF4	Staphylococcal nuclease domain-containing protein 1 OS=Homo sapiens OX=9606 GN=SND1 PE=1 SV=1	0	344.618	56	47	489	47	910	101.9	7.17	1581.09	47	RNA metabolism OR transcription;other metabolic processes;other biological processes	cytosol;nucleus;other cell component	nucleic acid binding activity;other molecular function	Pf00565, Pf00567	27044	ENSG00000197157	SND1	hsa:27044; Q13122; Q7KZF4; Q96AG0	Signaling by BRAF and RAF1 fusions	VEGFA-VEGFR2 signaling pathway	2	0	3.43076e+08	2.75754e+08	2.60804e+08	4.03661e+08	2.93249e+08	2.33005e+08	2.88911e+08	2.91425e+08	High	High	High	High	High	High	High	High	1	Met-loss+Acetyl [N-Term]
O75390	Citrate synthase, mitochondrial OS=Homo sapiens OX=9606 GN=CS PE=1 SV=2	0	285.598	52	24	458	24	466	51.7	8.32	1579.1	24	other metabolic processes	mitochondrion	other molecular function	Pf00285	1431	ENSG00000062485	CS	hsa:1431; O75390; Q71UT9; Q7KZH0; Q96FZ8; Q9BWN8	Mitochondrial protein import; Citric acid cycle (TCA cycle)	TCA cycle and deficiency of pyruvate dehydrogenase complex (PDHc); Amino acid metabolism; Fluoroacetic acid toxicity; TCA cycle (aka Krebs or citric acid cycle)	6	0	1.36252e+09	1.17299e+09	1.2416e+09	1.66107e+09	1.22125e+09	9.71759e+08	1.25777e+09	1.15172e+09	High	High	High	High	High	High	High	High	1
P09622	Dihydrolipoyl dehydrogenase, mitochondrial OS=Homo sapiens OX=9606 GN=DLD PE=1 SV=2	0	236.188	40	22	523	22	509	54.1	7.85	1576.78	22	protein metabolism;other metabolic processes;developmental processes;other biological processes	cytoskeleton;mitochondrion;nucleus;other cytoplasmic organelle;other cell component	other molecular function	Pf02852, Pf07992	1738	ENSG00000091140	DLD	B2R5X0; B4DHG0; B4DT69; hsa:1738; P09622; Q14131; Q14167; Q59EV8; Q8WTS4	Lysine catabolism; Regulation of pyruvate dehydrogenase (PDH) complex; Signaling by Retinoic Acid; Citric acid cycle (TCA cycle); Branched-chain amino acid catabolism; Glycine degradation	Fatty acid beta-oxidation; TCA cycle and deficiency of pyruvate dehydrogenase complex (PDHc); Amino acid metabolism; 7q11.23 copy number variation syndrome; Neuroinflammation and glutamatergic signaling; Glycolysis and gluconeogenesis; TCA cycle (aka Krebs or citric acid cycle)	15	0	8.42751e+08	6.70875e+08	8.49047e+08	9.22307e+08	7.29555e+08	6.31052e+08	7.29373e+08	6.33609e+08	High	High	High	High	High	High	High	High	1
Q96RP9-2	Isoform 2 of Elongation factor G, mitochondrial OS=Homo sapiens OX=9606 GN=GFM1	0	265.791	46	38	511	1	770	85.8	7.18	1574.69	38							GFM1	Q96RP9-2			0	40	4.67423e+08	3.63829e+08	4.35531e+08	5.48141e+08	4.4463e+08	3.4494e+08	4.26531e+08	3.80247e+08	Peak Found	High	Peak Found	High	Peak Found	Peak Found	Peak Found	High	1
P27797	Calreticulin OS=Homo sapiens OX=9606 GN=CALR PE=1 SV=1	0	252.928	56	23	400	23	417	48.1	4.44	1572.97	23	cell organization and biogenesis;protein metabolism;other metabolic processes;stress response;transport;developmental processes;signal transduction;other biological processes	non-structural extracellular;extracellular matrix;plasma membrane;other membranes;cytosol;ER/Golgi;nucleus;other cytoplasmic organelle;other cell component	signal transduction activity or receptor binding;nucleic acid binding activity;other molecular function	Pf00262	811	ENSG00000179218	CALR	hsa:811; P27797; Q6IAT4; Q9UDG2	ER-Phagosome pathway; Antigen Presentation: Folding, assembly and peptide loading of class I MHC; Scavenging by Class A Receptors; Scavenging by Class F Receptors; Calnexin/calreticulin cycle; Assembly of Viral Components at the Budding Site; ATF6 (ATF6-alpha) activates chaperone genes	Androgen receptor signaling pathway; Complement system; Photodynamic therapy-induced unfolded protein response; VEGFA-VEGFR2 signaling pathway; GDNF signaling; Calcium regulation in cardiac cells	13	0	5.54747e+08	4.26618e+08	4.5603e+08	5.78458e+08	4.45069e+08	3.90775e+08	5.20101e+08	3.92399e+08	High	High	High	High	High	High	High	High	1
P48047	ATP synthase subunit O, mitochondrial OS=Homo sapiens OX=9606 GN=ATP5PO PE=1 SV=1	0	195.396	65	18	453	18	213	23.3	9.96	1560.77	18	other metabolic processes;transport	plasma membrane;other membranes;mitochondrion	transporter activity	Pf00213	539	ENSG00000241837	ATP5PO	B2R4E2; hsa:539; P48047; Q5U042; Q6IBI2	Cristae formation; Formation of ATP by chemiosmotic coupling	Electron transport chain: OXPHOS system in mitochondria; 7q11.23 copy number variation syndrome; Oxidative phosphorylation	5	0	1.67331e+09	1.36262e+09	1.53474e+09	2.03953e+09	1.53199e+09	1.22982e+09	1.60454e+09	1.23404e+09	High	High	High	High	High	High	High	High	1
P23786	Carnitine O-palmitoyltransferase 2, mitochondrial OS=Homo sapiens OX=9606 GN=CPT2 PE=1 SV=2	0	333.569	55	37	438	37	658	73.7	8.18	1549.12	37	other metabolic processes;transport;developmental processes;other biological processes	other membranes;mitochondrion;nucleus	other molecular function	Pf00755	1376	ENSG00000157184	CPT2	B2R6S0; hsa:1376; P23786; Q5SW68; Q9BQ26	PPARA activates gene expression; Carnitine metabolism	Fatty acid beta-oxidation; PPAR-alpha pathway; Nuclear receptors meta-pathway; Mitochondrial long chain fatty acid beta-oxidation; PPAR signaling pathway; Thermogenesis	8	0	4.16526e+08	3.47988e+08	3.84897e+08	4.46675e+08	3.76049e+08	3.04608e+08	3.58637e+08	3.15571e+08	High	High	High	High	High	High	High	High	1
Q5JRX3	Presequence protease, mitochondrial OS=Homo sapiens OX=9606 GN=PITRM1 PE=1 SV=3	0	318.003	46	43	489	43	1037	117.3	6.92	1548.53	43	cell organization and biogenesis;protein metabolism;other metabolic processes;transport	mitochondrion	enzyme regulator activity;other molecular function	Pf00675, Pf05193, Pf08367	10531	ENSG00000107959	PITRM1	B3KMJ6; B4E0J8; C9JSL2; E7ES23; hsa:10531; O95204; Q2M2G6; Q4VBR1; Q5JRW7; Q5JRX3; Q7L5Z7; Q9BSI6; Q9BVJ5; Q9UPP8	Mitochondrial protein import		1	0	2.20844e+08	1.81674e+08	2.18799e+08	2.40734e+08	2.10773e+08	1.75757e+08	2.00682e+08	1.6462e+08	High	High	High	High	High	High	High	High	1
P07437	Tubulin beta chain OS=Homo sapiens OX=9606 GN=TUBB PE=1 SV=2	0	250.76	63	22	427	5	444	49.6	4.89	1545.74	22	cell cycle OR cell proliferation;cell organization and biogenesis;stress response;transport;other biological processes	non-structural extracellular;other membranes;cytosol;cytoskeleton;nucleus;other cytoplasmic organelle;other cell component	signal transduction activity or receptor binding;cytoskeletal activity;other molecular function	Pf00091, Pf03953	203068	ENSG00000183311; ENSG00000196230; ENSG00000224156; ENSG00000227739; ENSG00000229684; ENSG00000232421; ENSG00000232575; ENSG00000235067	TUBB	hsa:203068; P05218; P07437; Q8WUC1; Q9CY33	Neutrophil degranulation; Recruitment of NuMA to mitotic centrosomes; Regulation of PLK1 Activity at G2/M Transition; Loss of Nlp from mitotic centrosomes; Recruitment of mitotic centrosome proteins and complexes; Anchoring of the basal body to the plasma membrane; AURKA Activation by TPX2; Potential therapeutics for SARS	Alzheimer's disease and miRNA effects; Pathogenic Escherichia coli infection; Parkin-ubiquitin proteasomal system pathway; Alzheimer's disease	13	2	2.2673e+08	1.59239e+08	1.60596e+08	1.85272e+08	1.95058e+08	1.73704e+08	1.84459e+08	1.62964e+08	High	High	High	High	High	High	High	High	1
P06733-2	Isoform MBP-1 of Alpha-enolase OS=Homo sapiens OX=9606 GN=ENO1	0	261.393	64	22	385	1	341	36.9	6.28	1536.83	22							ENO1	P06733-2			0	0	335175	3.46855e+06	248446		1.3302e+06			272506	High	High	High	Not Found	High	High	Not Found	Peak Found	1
P43304	Glycerol-3-phosphate dehydrogenase, mitochondrial OS=Homo sapiens OX=9606 GN=GPD2 PE=1 SV=3	0	341.605	62	47	442	47	727	80.8	7.69	1527.97	47	other metabolic processes	other membranes;mitochondrion;other cell component	other molecular function	Pf01266, Pf16901	2820	ENSG00000115159	GPD2	A8K4V0; B3KSA9; hsa:2820; P43304; Q59FR1; Q9HAP9	Triglyceride catabolism; Synthesis of PA	Fatty acid beta-oxidation	3	0	3.10483e+08	2.50161e+08	3.10894e+08	3.59731e+08	2.58491e+08	2.00447e+08	2.77047e+08	2.17923e+08	High	High	High	High	High	High	High	High	1
P11142	Heat shock cognate 71 kDa protein OS=Homo sapiens OX=9606 GN=HSPA8 PE=1 SV=1	0	309.925	60	39	480	31	646	70.9	5.52	1526.73	39	cell organization and biogenesis;protein metabolism;RNA metabolism OR transcription;other metabolic processes;stress response;transport;other biological processes	non-structural extracellular;plasma membrane;other membranes;cytosol;nucleus;other cytoplasmic organelle;other cell component	signal transduction activity or receptor binding;other molecular function	Pf00012	3312	ENSG00000109971	HSPA8	hsa:3312; P11142; Q9H3R6	AUF1 (hnRNP D0) binds and destabilizes mRNA; Neutrophil degranulation; Late endosomal microautophagy; Lysosome Vesicle Biogenesis; Golgi Associated Vesicle Biogenesis; Clathrin-mediated endocytosis; mRNA Splicing - Major Pathway; Chaperone Mediated Autophagy; Regulation of HSF1-mediated heat shock response; HSP90 chaperone cycle for steroid hormone receptors (SHR) in the presence of ligand; CHL1 …	Parkin-ubiquitin proteasomal system pathway; MAPK signaling pathway; Exercise-induced circadian regulation; Measles virus infection; Extrafollicular B cell activation by SARS-CoV-2	22	6	4.35577e+08	2.91348e+08	3.65449e+08	4.31788e+08	4.03807e+08	3.52274e+08	4.22009e+08	3.21943e+08	High	High	High	High	High	High	High	High	1
Q9Y4L1	Hypoxia up-regulated protein 1 OS=Homo sapiens OX=9606 GN=HYOU1 PE=1 SV=1	0	314.422	49	46	430	46	999	111.3	5.22	1524.23	46	stress response;transport;other biological processes	non-structural extracellular;ER/Golgi;other cell component	other molecular function	Pf00012	10525	ENSG00000149428; ENSG00000280682	HYOU1	A8C1Z0; B7Z909; hsa:10525; Q2I204; Q53H25; Q9Y4L1	XBP1(S) activates chaperone genes; Scavenging by Class F Receptors	VEGFA-VEGFR2 signaling pathway	3	0	2.73041e+08	1.96126e+08	2.2924e+08	3.06671e+08	2.22159e+08	1.79159e+08	2.39779e+08	1.8189e+08	High	High	High	High	High	High	High	High	1
O43491-4	Isoform 4 of Band 4.1-like protein 2 OS=Homo sapiens OX=9606 GN=EPB41L2	0	337.063	62	56	489	2	852	95.5	5.77	1505.97	56							EPB41L2	O43491-4			0	0	4.34144e+06	2.60445e+06	1.73621e+06	2.49576e+06	4.7212e+06	4021650	2.77399e+06	2.10239e+06	High	High	High	High	High	High	High	High	1	Met-loss+Acetyl [N-Term]
P68133	Actin, alpha skeletal muscle OS=Homo sapiens OX=9606 GN=ACTA1 PE=1 SV=1	0	194.573	41	18	522	5	377	42	5.39	1491.41	18	cell organization and biogenesis;other biological processes	cytosol;cytoskeleton;other cell component	cytoskeletal activity;other molecular function	Pf00022	58	ENSG00000143632	ACTA1	hsa:58; P02568; P68133; P99020; Q5T8M9	Striated Muscle Contraction	Myometrial relaxation and contraction pathways; Fas ligand pathway and stress induction of heat shock proteins; Physico-chemical features and toxicity-associated pathways; Striated muscle contraction pathway; Mechanoregulation and pathology of YAP/TAZ via Hippo and non-Hippo mechanisms; IL-18 signaling pathway; Malignant pleural mesothelioma	8	0	2.65616e+08	1.93229e+08	2.29356e+08	2.71066e+08	2.76824e+08	3.05128e+08	2.28318e+08	2.6594e+08	High	High	High	High	High	High	High	High	1
Q00325-2	Isoform B of Phosphate carrier protein, mitochondrial OS=Homo sapiens OX=9606 GN=SLC25A3	0	134.701	43	20	523	20	361	39.9	9.36	1489.52	20							SLC25A3	Q00325-2			0	0	1.59655e+09	1362396631	1.60206e+09	1.83121e+09	1.40591e+09	1.17628e+09	1.40363e+09	1.26688e+09	High	High	High	High	High	High	High	High	1
P07237	Protein disulfide-isomerase OS=Homo sapiens OX=9606 GN=P4HB PE=1 SV=3	0	302.612	69	41	467	41	508	57.1	4.87	1488.84	41	protein metabolism;other metabolic processes;stress response;signal transduction;other biological processes	non-structural extracellular;plasma membrane;other membranes;cytosol;cytoskeleton;ER/Golgi;other cell component	signal transduction activity or receptor binding;cytoskeletal activity;other molecular function	Pf00085, Pf13848	5034	ENSG00000185624	P4HB	B2RDQ2; hsa:5034; P07237; P30037; P32079; Q15205; Q6LDE5	Hedgehog ligand biogenesis; Regulation of Insulin-like Growth Factor (IGF) transport and uptake by Insulin-like Growth Factor Binding Proteins (IGFBPs); Post-translational protein phosphorylation; Collagen biosynthesis and modifying enzymes; Detoxification of Reactive Oxygen Species; Interleukin-12 signaling; Interleukin-23 signaling; Chylomicron assembly; VLDL assembly; LDL remodeling	VEGFA-VEGFR2 signaling pathway; Type I collagen synthesis in the context of osteogenesis imperfecta	12	0	4.95459e+08	3.67138e+08	3.91359e+08	5.12476e+08	4.37831e+08	3.674e+08	4.92725e+08	3.42564e+08	High	High	High	High	High	High	High	High	1
P13073	Cytochrome c oxidase subunit 4 isoform 1, mitochondrial OS=Homo sapiens OX=9606 GN=COX4I1 PE=1 SV=1	0	178.649	57	19	510	19	169	19.6	9.51	1487.21	19	other metabolic processes;transport	other membranes;cytosol;mitochondrion;nucleus	transporter activity	Pf02936	1327	ENSG00000131143	COX4I1	B2R4J2; D3DUM7; hsa:1327; P13073; Q6P666	Respiratory electron transport; TP53 Regulates Metabolic Genes; Cytoprotection by HMOX1	Electron transport chain: OXPHOS system in mitochondria; Nonalcoholic fatty liver disease; Mitochondrial complex IV assembly	6	0	9.86855e+08	9.5323e+08	8.89573e+08	1.07744e+09	7.98455e+08	6.40495e+08	8.2538e+08	6.59876e+08	High	High	High	High	High	High	High	High	1
P51398	28S ribosomal protein S29, mitochondrial OS=Homo sapiens OX=9606 GN=DAP3 PE=1 SV=1	0	237.072	60	23	376	23	398	45.5	8.88	1482.2	23	protein metabolism;other metabolic processes;signal transduction	other membranes;mitochondrion;translational apparatus;nucleus	other molecular function	Pf10236	7818	ENSG00000132676	DAP3	B4DP59; B4DY62; E7EM60; hsa:7818; P51398; Q13044; Q68CT7; Q96Q20	Mitochondrial translation elongation; Mitochondrial translation initiation; Mitochondrial translation termination		3	0	4.43808e+08	3.2291e+08	3.64807e+08	4.88061e+08	3.56587e+08	2.90235e+08	3.22101e+08	2.86466e+08	High	High	High	High	High	High	High	High	1
P11310	Medium-chain specific acyl-CoA dehydrogenase, mitochondrial OS=Homo sapiens OX=9606 GN=ACADM PE=1 SV=1	0	248.651	50	31	460	31	421	46.6	8.37	1478.54	31	other metabolic processes;stress response;developmental processes;other biological processes	other membranes;mitochondrion;other cell component	other molecular function	Pf00441, Pf02770, Pf02771	34	ENSG00000117054	ACADM	hsa:34; P11310; Q5T4U4; Q9NYF1	PPARA activates gene expression; mitochondrial fatty acid beta-oxidation of unsaturated fatty acids; Beta oxidation of decanoyl-CoA to octanoyl-CoA-CoA; Beta oxidation of octanoyl-CoA to hexanoyl-CoA	Fatty acid beta-oxidation; PPAR-alpha pathway; Nuclear receptors meta-pathway; Mitochondrial long chain fatty acid beta-oxidation; Amino acid metabolism; PPAR signaling pathway; Sudden infant death syndrome (SIDS) susceptibility pathways	11	0	8.33237e+08	7.10504e+08	8.45609e+08	9.41359e+08	8.38227e+08	6.08183e+08	7.14869e+08	6.39166e+08	High	High	High	High	High	High	High	High	1
Q7L0Y3	tRNA methyltransferase 10 homolog C OS=Homo sapiens OX=9606 GN=TRMT10C PE=1 SV=2	0	278.134	60	32	442	32	403	47.3	9.36	1471.72	32	RNA metabolism OR transcription;other metabolic processes;other biological processes	mitochondrion;nucleus;other cell component	nucleic acid binding activity;other molecular function	Pf01746	54931	ENSG00000174173	TRMT10C	hsa:54931; Q7L0Y3; Q9NRG5; Q9NX54; Q9Y596	tRNA processing in the mitochondrion; tRNA modification in the mitochondrion; rRNA processing in the mitochondrion		3	0	6.69672e+08	5.68344e+08	6.1338e+08	7.50795e+08	5.68769e+08	4.64928e+08	5.21376e+08	4.70097e+08	High	High	High	High	High	High	High	High	1
Q00610	Clathrin heavy chain 1 OS=Homo sapiens OX=9606 GN=CLTC PE=1 SV=5	0	356.635	37	54	446	54	1675	191.5	5.69	1465.56	54	cell cycle OR cell proliferation;cell organization and biogenesis;other metabolic processes;transport;other biological processes	plasma membrane;other membranes;cytosol;cytoskeleton;ER/Golgi;other cytoplasmic organelle;other cell component	signal transduction activity or receptor binding;nucleic acid binding activity;other molecular function	Pf00637, Pf01394, Pf09268, Pf13838	1213	ENSG00000141367	CLTC	D3DU00; hsa:1213; Q00610; Q6N0A0; Q86TF2	MHC class II antigen presentation; Lysosome Vesicle Biogenesis; Recycling pathway of L1; ALK mutants bind TKIs; Signaling by ALK fusions and activated point mutants; Nuclear events stimulated by ALK signaling in cancer; Cargo recognition for clathrin-mediated endocytosis; VLDLR internalisation and degradation; EPH-ephrin mediated repulsion of cells; Retrograde neurotrophin signalling; Formation o…	Synaptic vesicle pathway; VEGFA-VEGFR2 signaling pathway; Ebola virus infection in host; Fragile X syndrome; 7q11.23 copy number variation syndrome; Complement and coagulation cascades	25	0	1.12982e+08	7.30214e+07	8.83462e+07	1.09842e+08	9.55096e+07	7.3434e+07	9.00535e+07	6.26263e+07	High	High	High	High	High	High	High	High	1	Met-loss+Acetyl [N-Term]
P11171-5	Isoform 5 of Protein 4.1 OS=Homo sapiens OX=9606 GN=EPB41	0	299.73	55	39	416	2	775	86.6	5.39	1436.05	39							EPB41	P11171-5			0	0	1.69644e+06	1.69871e+06	889809	850606	1.55643e+06	1.39809e+06	764751	870555	High	High	Peak Found	Peak Found	High	High	High	High	1
Q969Z0	FAST kinase domain-containing protein 4 OS=Homo sapiens OX=9606 GN=TBRG4 PE=1 SV=1	0	275.174	49	32	379	32	631	70.7	7.42	1432.56	32	RNA metabolism OR transcription;other metabolic processes;other biological processes	mitochondrion;other cell component		Pf06743, Pf08368, Pf08373	9238	ENSG00000136270	TBRG4	A4D2L2; A4D2L3; D3DVL5; D3DVL6; hsa:9238; O14710; Q53GI8; Q8NDM4; Q969Z0; Q9BUC6; Q9Y2F6			0	0	4.18689e+08	3.19895e+08	3.82121e+08	4.6931e+08	4.0802e+08	3.3137e+08	4.12196e+08	3.40354e+08	High	High	High	High	High	High	High	High	1
P31040	Succinate dehydrogenase [ubiquinone] flavoprotein subunit, mitochondrial OS=Homo sapiens OX=9606 GN=SDHA PE=1 SV=2	0	301.72	54	29	408	29	664	72.6	7.39	1421	29	other metabolic processes;developmental processes	other membranes;mitochondrion;nucleus	other molecular function	Pf00890, Pf02910	6389	ENSG00000073578	SDHA	A8K5J6; B4DJ60; E9PBJ5; hsa:6389; P31040; Q16395; Q59GW8; Q8IW48; Q9UMY5	Respiratory electron transport; Citric acid cycle (TCA cycle)	Electron transport chain: OXPHOS system in mitochondria; TCA cycle and deficiency of pyruvate dehydrogenase complex (PDHc); Amino acid metabolism; Nonalcoholic fatty liver disease; Mitochondrial complex II assembly; TCA cycle (aka Krebs or citric acid cycle)	8	0	6.65027e+08	6.53046e+08	7.21032e+08	8.33802e+08	6.94419e+08	5.12184e+08	6.24077e+08	4.93468e+08	High	High	High	High	High	High	High	High	1
O76031	ATP-dependent Clp protease ATP-binding subunit clpX-like, mitochondrial OS=Homo sapiens OX=9606 GN=CLPX PE=1 SV=2	0	271.279	51	40	437	40	633	69.2	7.58	1415.08	40	protein metabolism;other metabolic processes;other biological processes	other membranes;cytosol;mitochondrion;nucleus;other cell component	enzyme regulator activity;other molecular function	Pf07724, Pf10431	10845	ENSG00000166855	CLPX	A1L428; A8K8F1; B9EGI8; hsa:10845; O76031; Q9H4D9			0	0	2.57296e+08	2.10925e+08	2.33723e+08	2.9558e+08	2.43388e+08	1.97558e+08	2.054e+08	1.91023e+08	High	High	High	High	High	High	High	High	1
P11171-4	Isoform 4 of Protein 4.1 OS=Homo sapiens OX=9606 GN=EPB41	0	269.248	60	38	409	2	588	66.4	7.25	1410.78	38							EPB41	P11171-4			0	0	1.81494e+06	1.62728e+06	1.04715e+06	1.40611e+06	1.97606e+06	1.53853e+06	1.25833e+06	1.23318e+06	High	High	High	High	High	High	High	High	1
P38117	Electron transfer flavoprotein subunit beta OS=Homo sapiens OX=9606 GN=ETFB PE=1 SV=3	0	143.348	57	21	465	21	255	27.8	8.1	1402.79	21	other metabolic processes	mitochondrion;other cell component	other molecular function	Pf01012	2109	ENSG00000105379	ETFB	A8K766; B3KNY2; hsa:2109; P38117; Q6IBH7; Q71RF6; Q9Y3S7	Respiratory electron transport; Protein methylation		2	0	8.60145e+08	7.72661e+08	8.46366e+08	1.00652e+09	8.30463e+08	5.80581e+08	6.96242e+08	6.2605e+08	High	High	High	High	High	High	High	High	1
Q9UJS0	Electrogenic aspartate/glutamate antiporter SLC25A13, mitochondrial OS=Homo sapiens OX=9606 GN=SLC25A13 PE=1 SV=2	0	260.033	60	35	425	28	675	74.1	8.62	1392.39	35	other metabolic processes;transport;other biological processes	plasma membrane;other membranes;mitochondrion	transporter activity;other molecular function	Pf00153	10165	ENSG00000004864	SLC25A13	hsa:10165; O14566; O14575; Q546F9; Q9NZW1; Q9UJS0; Q9UNI7	Mitochondrial protein import; Gluconeogenesis; Aspartate and asparagine metabolism		3	8	6.19058e+08	5.07033e+08	5.82565e+08	7.46516e+08	5.1625e+08	4.1272e+08	530113886	4.11204e+08	High	High	High	High	High	High	High	High	1
O43615	Mitochondrial import inner membrane translocase subunit TIM44 OS=Homo sapiens OX=9606 GN=TIMM44 PE=1 SV=2	0	247.385	55	40	501	40	452	51.3	8.32	1392.24	40	cell organization and biogenesis;transport	other membranes;mitochondrion;nucleus	other molecular function	Pf04280	10469	ENSG00000104980	TIMM44	A8K0R9; D6W664; hsa:10469; O43615; Q8N193	Mitochondrial protein import		1	0	4.37108e+08	3.6223e+08	3.81146e+08	4.04667e+08	3.89544e+08	3.28956e+08	3.65239e+08	3.17264e+08	High	High	High	High	High	High	High	High	1
P49748	Very long-chain specific acyl-CoA dehydrogenase, mitochondrial OS=Homo sapiens OX=9606 GN=ACADVL PE=1 SV=1	0	295.335	53	36	425	36	655	70.3	8.75	1385.33	36	other metabolic processes;stress response;other biological processes	other membranes;mitochondrion;nucleus	other molecular function	Pf00441, Pf02770, Pf02771	37	ENSG00000072778	ACADVL	B4DEB6; F5H2A9; hsa:37; O76056; P49748; Q8WUL0	XBP1(S) activates chaperone genes; Beta oxidation of palmitoyl-CoA to myristoyl-CoA	Fatty acid beta-oxidation; Mitochondrial long chain fatty acid beta-oxidation	4	0	5.1295e+08	4.10002e+08	5.00763e+08	5.69461e+08	4.48938e+08	3.42248e+08	4.05475e+08	3.43532e+08	High	High	High	High	High	High	High	High	1
P30048	Thioredoxin-dependent peroxide reductase, mitochondrial OS=Homo sapiens OX=9606 GN=PRDX3 PE=1 SV=3	0	196.395	59	13	389	13	256	27.7	7.78	1380.54	13	cell organization and biogenesis;protein metabolism;other metabolic processes;stress response;developmental processes;other biological processes	cytosol;mitochondrion;other cytoplasmic organelle;other cell component	enzyme regulator activity;other molecular function	Pf00578, Pf10417	10935	ENSG00000165672	PRDX3	B2R7Z0; D3DRC9; E9PH29; hsa:10935; P30048; P35690; Q0D2H1; Q13776; Q5T5V2; Q96HK4	Detoxification of Reactive Oxygen Species	Selenium micronutrient network	2	0	1.28762e+09	1.00064e+09	1.15532e+09	1.40185e+09	1.16036e+09	8.6659e+08	1.12456e+09	9.85744e+08	High	High	High	High	High	High	High	High	1
P27824	Calnexin OS=Homo sapiens OX=9606 GN=CANX PE=1 SV=2	0	273.382	38	33	392	33	592	67.5	4.6	1379.61	33	protein metabolism;other metabolic processes;stress response;transport;other biological processes	plasma membrane;other membranes;ER/Golgi;translational apparatus;other cell component	signal transduction activity or receptor binding;other molecular function	Pf00262	821	ENSG00000127022; ENSG00000283777	CANX	B2R5V8; B4DGP8; B4E2T8; D3DWQ3; D6R9K3; hsa:821; P27824	MHC class II antigen presentation; Antigen Presentation: Folding, assembly and peptide loading of class I MHC; Maturation of spike protein; Interleukin-35 Signalling; Interleukin-27 signaling; Assembly of Viral Components at the Budding Site; Calnexin/calreticulin cycle; Maturation of spike protein		8	0	3.33666e+08	2.63298e+08	2.21921e+08	3.28271e+08	2.64299e+08	2.22675e+08	2.87773e+08	2.46821e+08	High	High	High	High	High	High	High	High	1
O94826	Mitochondrial import receptor subunit TOM70 OS=Homo sapiens OX=9606 GN=TOMM70 PE=1 SV=1	0	262.975	56	30	373	30	608	67.4	7.12	1374.55	30	cell organization and biogenesis;transport;other biological processes	other membranes;mitochondrion	transporter activity;other molecular function	Pf00515, Pf13181	9868	ENSG00000154174	TOMM70	D3DN48; hsa:9868; O94826	Ub-specific processing proteases; SARS-CoV-2 activates/modulates innate and adaptive immune responses; Mitochondrial protein import; DDX58/IFIH1-mediated induction of interferon-alpha/beta; PINK1-PRKN Mediated Mitophagy	Mitochondrial immune response to SARS-CoV-2; SARS-CoV-2 B.1.1.7 variant antagonises innate immune activation; SARS-CoV-2 mitochondrial chronic oxidative stress and endothelial dysfunction	8	0	4.65218e+08	3.71586e+08	2.69018e+08	3.68589e+08	4.76651e+08	3.97003e+08	3.21413e+08	2.50292e+08	High	High	High	High	High	High	High	High	1	Met-loss+Acetyl [N-Term]
P31930	Cytochrome b-c1 complex subunit 1, mitochondrial OS=Homo sapiens OX=9606 GN=UQCRC1 PE=1 SV=3	0	245.481	37	21	385	21	480	52.6	6.37	1363.27	21	other metabolic processes;transport;other biological processes	other membranes;mitochondrion	transporter activity;other molecular function	Pf00675, Pf05193	7384	ENSG00000010256	UQCRC1	B2R7R8; hsa:7384; P31930; Q96DD2	Respiratory electron transport	Electron transport chain: OXPHOS system in mitochondria; Nonalcoholic fatty liver disease; Mitochondrial complex III assembly	4	0	5.19139e+08	3.80482e+08	4.80942e+08	5.75829e+08	3.5135e+08	2.76918e+08	3.5955e+08	3.16391e+08	High	High	High	High	High	High	High	High	1
P05141	ADP/ATP translocase 2 OS=Homo sapiens OX=9606 GN=SLC25A5 PE=1 SV=7	0	135.131	53	23	595	5	298	32.8	9.69	1360.14	23	cell organization and biogenesis;other metabolic processes;transport;developmental processes;other biological processes	plasma membrane;other membranes;cytoskeleton;mitochondrion	transporter activity;other molecular function	Pf00153	292	ENSG00000005022	SLC25A5	B2RCV1; hsa:292; O43350; P05141	Transport of nucleosides and free purine and pyrimidine bases across the plasma membrane; Vpr-mediated induction of apoptosis by mitochondrial outer membrane permeabilization	Electron transport chain: OXPHOS system in mitochondria; Alzheimer's disease and miRNA effects; Alzheimer's disease	5	22	2.92457e+09	2.57108e+09	3.16016e+09	3.27906e+09	2.57367e+09	2.04703e+09	2.67674e+09	2.15415e+09	High	High	High	High	High	High	High	High	1	Met-loss+Acetyl [N-Term]; Acetyl [N-Term]
P28331	NADH-ubiquinone oxidoreductase 75 kDa subunit, mitochondrial OS=Homo sapiens OX=9606 GN=NDUFS1 PE=1 SV=3	0	295.068	47	33	390	33	727	79.4	6.23	1358.56	33	cell organization and biogenesis;other metabolic processes;transport;other biological processes	other membranes;mitochondrion	transporter activity;other molecular function	Pf00384, Pf09326, Pf10588, Pf13510	4719	ENSG00000023228; ENSG00000283447	NDUFS1	B4DIN9; B4DJA0; B4DPG1; B4DUC1; E7ENF3; hsa:4719; P28331; Q53TR8; Q8N1C4; Q8TCC9	Complex I biogenesis	Electron transport chain: OXPHOS system in mitochondria; Nonalcoholic fatty liver disease; Oxidative phosphorylation	5	0	4.22284e+08	3.20119e+08	4.19465e+08	512637674	3.20796e+08	2.39737e+08	3.22654e+08	2.72988e+08	High	High	High	High	High	High	High	High	1
O75947	ATP synthase subunit d, mitochondrial OS=Homo sapiens OX=9606 GN=ATP5PD PE=1 SV=3	0	220.005	80	22	403	22	161	18.5	5.3	1357.63	22	other metabolic processes;transport	other membranes;mitochondrion	transporter activity	Pf05873	10476	ENSG00000167863	ATP5PD	B2R5L6; hsa:10476; O75947; Q9H3J4	Cristae formation; Formation of ATP by chemiosmotic coupling	Electron transport chain: OXPHOS system in mitochondria; Oxidative phosphorylation	4	0	8.23137e+08	8.00623e+08	8.60879e+08	1.1369e+09	8.73067e+08	6.86504e+08	8.67316e+08	6.55333e+08	High	High	High	High	High	High	High	High	1
Q96HS1	Serine/threonine-protein phosphatase PGAM5, mitochondrial OS=Homo sapiens OX=9606 GN=PGAM5 PE=1 SV=2	0	191.583	64	21	428	21	289	32	8.68	1350.93	21	protein metabolism;other metabolic processes;other biological processes	other membranes;mitochondrion	enzyme regulator activity;other molecular function	Pf00300	192111	ENSG00000247077	PGAM5	A9LN06; C9IZY7; hsa:192111; Q96HS1; Q96JB0		NRF2-ARE regulation	1	0	5.12133e+08	4.46933e+08	4.77343e+08	5.79984e+08	4.63675e+08	3.47628e+08	4.54983e+08	3.76619e+08	High	High	High	High	High	High	High	High	1
P32322	Pyrroline-5-carboxylate reductase 1, mitochondrial OS=Homo sapiens OX=9606 GN=PYCR1 PE=1 SV=2	0	265.504	51	17	341	17	319	33.3	7.61	1334.53	17	other metabolic processes;stress response;other biological processes	mitochondrion	other molecular function	Pf03807, Pf14748	5831	ENSG00000183010	PYCR1	A6NFM2; B4DMU0; hsa:5831; P32322; Q6FHI4; Q96DI6; Q9HBQ4	Glutamate and glutamine metabolism	Amino acid metabolism; Metabolic reprogramming in colon cancer	3	0	5.93298e+08	3.91988e+08	5.19445e+08	5.78385e+08	5.55625e+08	4.61583e+08	5.1781e+08	4.29228e+08	High	High	High	High	High	High	High	High	1	Met-loss+Acetyl [N-Term]
Q13813	Spectrin alpha chain, non-erythrocytic 1 OS=Homo sapiens OX=9606 GN=SPTAN1 PE=1 SV=3	0	369.587	41	76	418	76	2472	284.4	5.35	1333.5	76	cell organization and biogenesis	non-structural extracellular;plasma membrane;other membranes;cytosol;cytoskeleton;other cell component	cytoskeletal activity;other molecular function	Pf00018, Pf00435, Pf08726, Pf13499	6709	ENSG00000197694	SPTAN1	hsa:6709; Q13186; Q13813; Q15324; Q16606; Q59EF1; Q5VXV5; Q5VXV6; Q7Z6M5; Q9P0V0	Neutrophil degranulation; Sensory processing of sound by outer hair cells of the cochlea; Caspase-mediated cleavage of cytoskeletal proteins; Sensory processing of sound by inner hair cells of the cochlea; RAF/MAP kinase cascade; COPI-mediated anterograde transport; Interaction between L1 and Ankyrins; RHOV GTPase cycle; RHOU GTPase cycle; Nephrin family interactions; NCAM signaling for neurite o…	Fas ligand pathway and stress induction of heat shock proteins	12	0	7.53704e+07	5.85131e+07	5.20761e+07	6.24689e+07	6.79406e+07	5.27508e+07	5.43396e+07	4.39715e+07	High	High	High	High	High	High	High	High	1
O00411	DNA-directed RNA polymerase, mitochondrial OS=Homo sapiens OX=9606 GN=POLRMT PE=1 SV=2	0	277.739	39	40	407	40	1230	138.5	8.98	1327.91	40	RNA metabolism OR transcription;other metabolic processes	mitochondrion;other cell component	nucleic acid binding activity;other molecular function	Pf00940, Pf14700	5442	ENSG00000099821	POLRMT	hsa:5442; O00411; O60370	Mitochondrial transcription initiation; Transcriptional activation of mitochondrial biogenesis	Mitochondrial gene expression	3	0	1.91246e+08	1.49664e+08	1.76061e+08	2.09073e+08	1.89622e+08	1.42676e+08	1.74892e+08	1.55651e+08	High	High	High	High	High	High	High	High	1
P05091	Aldehyde dehydrogenase, mitochondrial OS=Homo sapiens OX=9606 GN=ALDH2 PE=1 SV=2	0	248.562	51	31	393	29	517	56.3	7.05	1327.26	31	other metabolic processes;other biological processes	mitochondrion	other molecular function	Pf00171	217	ENSG00000111275	ALDH2	B4DW54; E7EUE5; hsa:217; P05091; Q03639; Q6IB13; Q6IV71	Ethanol oxidation; Metabolism of serotonin	Fatty acid omega-oxidation; Ethanol effects on histone modifications; Tryptophan metabolism; Fluoroacetic acid toxicity	6	2	5.3056e+08	4.21238e+08	4.74972e+08	5.52365e+08	4.90879e+08	3.84466e+08	4.3831e+08	4.02592e+08	High	High	High	High	High	High	High	High	1
O75306	NADH dehydrogenase [ubiquinone] iron-sulfur protein 2, mitochondrial OS=Homo sapiens OX=9606 GN=NDUFS2 PE=1 SV=2	0	220.335	56	24	383	24	463	52.5	7.55	1323.6	24	cell cycle OR cell proliferation;cell organization and biogenesis;other metabolic processes;stress response;transport;developmental processes;other biological processes	other membranes;mitochondrion;nucleus	transporter activity;other molecular function	Pf00346	4720	ENSG00000158864	NDUFS2	D3DVG7; hsa:4720; J3KPM7; O75306; Q5VTW0; Q969P3; Q9UEV3	Complex I biogenesis	Electron transport chain: OXPHOS system in mitochondria; Nonalcoholic fatty liver disease; Oxidative phosphorylation	5	0	3.3743e+08	5.15127e+08	5.50881e+08	6.43676e+08	522349535	3.83362e+08	4.44424e+08	2.32901e+08	High	High	High	High	High	High	High	High	1
P68371	Tubulin beta-4B chain OS=Homo sapiens OX=9606 GN=TUBB4B PE=1 SV=1	0	217.882	63	22	368	1	445	49.8	4.89	1319.36	22	cell cycle OR cell proliferation;cell organization and biogenesis;stress response	non-structural extracellular;cytosol;cytoskeleton;other cytoplasmic organelle;other cell component	signal transduction activity or receptor binding;cytoskeletal activity;nucleic acid binding activity;other molecular function	Pf00091, Pf03953	10383	ENSG00000188229	TUBB4B	A2BFA2; hsa:10383; P05217; P68371	Neutrophil degranulation; HSP90 chaperone cycle for steroid hormone receptors (SHR) in the presence of ligand; Separation of Sister Chromatids; Resolution of Sister Chromatid Cohesion; RHO GTPases Activate Formins; EML4 and NUDC in mitotic spindle formation; Recruitment of NuMA to mitotic centrosomes; Aggrephagy; Regulation of PLK1 Activity at G2/M Transition; Loss of Nlp from mitotic centrosomes…	Alzheimer's disease and miRNA effects; Pathogenic Escherichia coli infection; Parkin-ubiquitin proteasomal system pathway; Alzheimer's disease	41	28	7.52788e+08	5.48862e+08	5.64627e+08	7.23775e+08	6.97408e+08	5.28177e+08	6.46563e+08	559572506	High	High	High	High	High	High	High	High	1
O43837	Isocitrate dehydrogenase [NAD] subunit beta, mitochondrial OS=Homo sapiens OX=9606 GN=IDH3B PE=1 SV=2	0	271.554	54	27	367	27	385	42.2	8.46	1317.93	27	other metabolic processes	mitochondrion	other molecular function	Pf00180	3420	ENSG00000101365	IDH3B	B2RDR1; D3DVX2; D3DVX3; hsa:3420; O43837; O95106; Q5JXS8; Q9NQ06; Q9NQ07; Q9NUZ0; Q9UEX0; Q9UG99	Citric acid cycle (TCA cycle)	TCA cycle (aka Krebs or citric acid cycle)	2	0	4.37231e+08	3.28783e+08	4.05058e+08	4.99819e+08	3.67874e+08	3.03947e+08	3.92679e+08	3.03395e+08	High	High	High	High	High	High	High	High	1
P02786	Transferrin receptor protein 1 OS=Homo sapiens OX=9606 GN=TFRC PE=1 SV=2	0	273.625	49	36	410	36	760	84.8	6.61	1315.96	36	stress response;transport;developmental processes;signal transduction;other biological processes	non-structural extracellular;plasma membrane;other membranes;mitochondrion;nucleus;other cytoplasmic organelle;other cell component	nucleic acid binding activity;other molecular function	Pf02225, Pf04253, Pf04389	7037	ENSG00000072274	TFRC	D3DXB0; hsa:7037; P02786; Q1HE24; Q59G55; Q9UCN0; Q9UCU5; Q9UDF9; Q9UK21	Cargo recognition for clathrin-mediated endocytosis; Golgi Associated Vesicle Biogenesis; RHOC GTPase cycle; RND2 GTPase cycle; RHOA GTPase cycle; CDC42 GTPase cycle; RAC1 GTPase cycle; RHOQ GTPase cycle; RHOG GTPase cycle; RAC2 GTPase cycle; RAC3 GTPase cycle; RHOB GTPase cycle; RHOJ GTPase cycle; RND1 GTPase cycle; Transferrin endocytosis and recycling; RHOH GTPase cycle	Iron metabolism in placenta; Ferroptosis; 3q29 copy number variation syndrome	20	0	4.47804e+08	3.09203e+08	3.49746e+08	4.63373e+08	3.71318e+08	3.0103e+08	3.74445e+08	2.56416e+08	High	High	High	High	High	High	High	High	1
P12236	ADP/ATP translocase 3 OS=Homo sapiens OX=9606 GN=SLC25A6 PE=1 SV=4	0	144.554	58	23	568	4	298	32.8	9.74	1315.62	23	transport;other biological processes	other membranes;mitochondrion	transporter activity	Pf00153	293	ENSG00000169100	SLC25A6	hsa:293; P12236; Q96C49	Mitochondrial protein import; Transport of nucleosides and free purine and pyrimidine bases across the plasma membrane; Influenza Virus Induced Apoptosis; Vpr-mediated induction of apoptosis by mitochondrial outer membrane permeabilization	Electron transport chain: OXPHOS system in mitochondria; Alzheimer's disease and miRNA effects; Alzheimer's disease	7	1	4.36944e+08	3.08896e+08	3.9523e+08	4.14141e+08	3.04807e+08	2.21758e+08	2.91559e+08	2.5208e+08	High	High	High	High	High	High	High	High	1	Met-loss+Acetyl [N-Term]; Acetyl [N-Term]
Q9H2U2	Inorganic pyrophosphatase 2, mitochondrial OS=Homo sapiens OX=9606 GN=PPA2 PE=1 SV=2	0	238.045	60	26	385	25	334	37.9	7.39	1312.37	26	other metabolic processes;other biological processes	cytosol;mitochondrion	other molecular function	Pf00719	27068	ENSG00000138777	PPA2	B4DLP7; F8WDN9; hsa:27068; I6L9B6; Q4W5E9; Q6PG51; Q8TBW0; Q96E55; Q9H0T0; Q9H2U2; Q9NX37; Q9P033; Q9ULX0	Mitochondrial tRNA aminoacylation; Pyrophosphate hydrolysis		2	1	1.52015e+08	1.22834e+08	1.40003e+08	1.77222e+08	1.45476e+08	1.24108e+08	1.4127e+08	1.29005e+08	High	High	High	High	High	High	High	High	1
Q8IYB8	ATP-dependent RNA helicase SUPV3L1, mitochondrial OS=Homo sapiens OX=9606 GN=SUPV3L1 PE=1 SV=1	0	258.217	39	31	402	31	786	87.9	7.99	1302.83	31	cell organization and biogenesis;DNA metabolism;RNA metabolism OR transcription;other metabolic processes;other biological processes	mitochondrion;nucleus;other cytoplasmic organelle	nucleic acid binding activity;other molecular function	Pf00271, Pf12513, Pf18114, Pf18147	6832	ENSG00000156502	SUPV3L1	A8K301; hsa:6832; O43630; Q8IYB8			0	0	1.64311e+08	1.3542e+08	1.53284e+08	1.82238e+08	1.42939e+08	1.24087e+08	1.48461e+08	1.2852e+08	High	High	High	High	High	High	High	High	1
P04843	Dolichyl-diphosphooligosaccharide--protein glycosyltransferase subunit 1 OS=Homo sapiens OX=9606 GN=RPN1 PE=1 SV=1	0	281.434	66	39	403	39	607	68.5	6.38	1282.76	39	protein metabolism;other metabolic processes	other membranes;cytosol;ER/Golgi;other cell component		Pf04597	6184	ENSG00000163902	RPN1	B2R5Z0; D3DNB6; hsa:6184; P04843; Q68DT1	SRP-dependent cotranslational protein targeting to membrane; Asparagine N-linked glycosylation; Maturation of spike protein	Proteasome degradation	4	0	3.75203e+08	2.91119e+08	2.80245e+08	3.90698e+08	2.83967e+08	2.53682e+08	3.47515e+08	2.59814e+08	High	High	High	High	High	High	High	High	1
P13639	Elongation factor 2 OS=Homo sapiens OX=9606 GN=EEF2 PE=1 SV=4	0	228.038	47	39	414	38	858	95.3	6.83	1280.25	39	protein metabolism;other metabolic processes;developmental processes;other biological processes	non-structural extracellular;plasma membrane;other membranes;cytosol;other cell component	translation activity;nucleic acid binding activity;other molecular function	Pf00009, Pf00679, Pf03144, Pf03764, Pf14492	1938	ENSG00000167658	EEF2	B2RMP5; D6W618; hsa:1938; P13639; Q58J86	Neutrophil degranulation; Protein methylation; Uptake and function of diphtheria toxin; Peptide chain elongation; Synthesis of diphthamide-EEF2	Translation factors; AMP-activated protein kinase (AMPK) signaling; Brain-derived neurotrophic factor (BDNF) signaling pathway; IL-18 signaling pathway	9	1	3.77507e+08	2.51497e+08	2.82265e+08	331000219	3.3374e+08	2.80739e+08	2.73453e+08	2.26036e+08	High	High	High	High	High	High	High	High	1	Met-loss [N-Term]
P10515	Dihydrolipoyllysine-residue acetyltransferase component of pyruvate dehydrogenase complex, mitochondrial OS=Homo sapiens OX=9606 GN=DLAT PE=1 SV=3	0	186.832	37	19	385	19	647	69	7.84	1276.76	19	other metabolic processes	mitochondrion;other cell component	other molecular function	Pf00198, Pf00364, Pf02817	1737	ENSG00000150768	DLAT	hsa:1737; P10515; Q16783; Q53EP3	Glyoxylate metabolism and glycine degradation; Regulation of pyruvate dehydrogenase (PDH) complex; Signaling by Retinoic Acid	TCA cycle and deficiency of pyruvate dehydrogenase complex (PDHc); Neuroinflammation and glutamatergic signaling; Glycolysis and gluconeogenesis	7	0	8.55274e+08	7.21297e+08	8.91894e+08	9.96571e+08	7.80213e+08	6.27385e+08	7.75497e+08	6.61826e+08	High	High	High	High	High	High	High	High	1
Q99714	3-hydroxyacyl-CoA dehydrogenase type-2 OS=Homo sapiens OX=9606 GN=HSD17B10 PE=1 SV=3	0	184.971	68	14	313	14	261	26.9	7.78	1269.43	14	cell organization and biogenesis;RNA metabolism OR transcription;other metabolic processes	plasma membrane;other membranes;mitochondrion;other cell component	nucleic acid binding activity;other molecular function	Pf00106	3028	ENSG00000072506	HSD17B10	hsa:3028; Q5H927; Q6IBS9; Q8TCV9; Q96HD5; Q99714	Branched-chain amino acid catabolism; tRNA processing in the mitochondrion; tRNA modification in the mitochondrion; rRNA processing in the mitochondrion	Alzheimer's disease and miRNA effects; Valproic acid pathway; Tryptophan metabolism; Alzheimer's disease	8	0	1.01888e+09	7.16695e+08	8.24121e+08	1.09418e+09	7.29835e+08	6.11613e+08	8.15706e+08	6.3767e+08	High	High	High	High	High	High	High	High	1
Q9NYU2	UDP-glucose:glycoprotein glucosyltransferase 1 OS=Homo sapiens OX=9606 GN=UGGT1 PE=1 SV=3	0	286.662	41	51	404	51	1555	177.1	5.63	1263.5	51	protein metabolism;other metabolic processes;stress response;other biological processes	ER/Golgi;other cell component	other molecular function	Pf06427, Pf18400, Pf18401, Pf18402, Pf18403, Pf18404	56886	ENSG00000136731	UGGT1	hsa:56886; Q53QP2; Q53SL3; Q8IW30; Q9H8I4; Q9NYU2	ER Quality Control Compartment (ERQC)	IL-18 signaling pathway	2	0	1.25061e+08	9.66524e+07	1.03111e+08	1.32819e+08	9.5758e+07	8.34834e+07	1.1634e+08	7.97741e+07	High	High	High	High	High	High	High	High	1
P08195-2	Isoform 2 of 4F2 cell-surface antigen heavy chain OS=Homo sapiens OX=9606 GN=SLC3A2	0	237.899	58	28	314	2	529	57.9	5.35	1249.91	28							SLC3A2	P08195-2			0	26	2.4188e+08	1.44066e+08	1.85722e+08	2.30208e+08	300613823	2.43334e+08	2.80254e+08	2.07259e+08	High	Peak Found	High	High	High	High	High	High	1	Met-loss+Acetyl [N-Term]
P04181	Ornithine aminotransferase, mitochondrial OS=Homo sapiens OX=9606 GN=OAT PE=1 SV=1	0	237.912	66	24	368	24	439	48.5	7.03	1248.52	24	other metabolic processes;other biological processes	mitochondrion;nucleus;other cell component	other molecular function	Pf00202	4942	ENSG00000065154	OAT	D3DRF0; hsa:4942; P04181; Q16068; Q16069; Q68CS0; Q6IAV9; Q9UD03	Glutamate and glutamine metabolism	Amino acid metabolism; 22q11.2 copy number variation syndrome; Creatine pathway	4	0	5.43994e+08	4.7838e+08	5.30457e+08	6.27708e+08	6.27728e+08	4.66701e+08	6.17203e+08	4.94929e+08	High	High	High	High	High	High	High	High	1
Q6PI48	Aspartate--tRNA ligase, mitochondrial OS=Homo sapiens OX=9606 GN=DARS2 PE=1 SV=1	0	263.976	45	26	343	26	645	73.5	8.02	1222.97	26	protein metabolism;RNA metabolism OR transcription;other metabolic processes	mitochondrion;nucleus	nucleic acid binding activity;other molecular function	Pf00152, Pf01336, Pf02938	55157	ENSG00000117593	DARS2	hsa:55157; Q6PI48	Mitochondrial tRNA aminoacylation		1	0	2.69358e+08	2.03861e+08	2.32983e+08	2.69947e+08	2.3771e+08	1.82404e+08	2.16474e+08	2.09807e+08	High	High	High	High	High	High	High	High	1
Q9Y490	Talin-1 OS=Homo sapiens OX=9606 GN=TLN1 PE=1 SV=3	0	344.572	34	66	387	66	2541	269.6	6.07	1207.38	66	cell adhesion;cell organization and biogenesis;signal transduction;other biological processes	non-structural extracellular;plasma membrane;other membranes;cytosol;cytoskeleton;other cell component	signal transduction activity or receptor binding;cytoskeletal activity;other molecular function	Pf00373, Pf01608, Pf08913, Pf09141, Pf16511	7094	ENSG00000137076	TLN1	A6NMY0; hsa:7094; Q86YD0; Q9NZQ2; Q9UHH8; Q9UPX3; Q9Y490	XBP1(S) activates chaperone genes; Signaling by BRAF and RAF1 fusions; Platelet degranulation ; Signaling by moderate kinase activity BRAF mutants; Paradoxical activation of RAF signaling by kinase inactive BRAF; Signaling downstream of RAS mutants; Signaling by RAF1 mutants; MAP2K and MAPK activation; Signaling by high-kinase activity BRAF mutants; p130Cas linkage to MAPK signaling for integrins…	Integrin-mediated cell adhesion; Primary focal segmental glomerulosclerosis (FSGS); Focal adhesion	17	0	5.58547e+07	3.87928e+07	3.90508e+07	4.85156e+07	6.89879e+07	5.36294e+07	5.5496e+07	4.65688e+07	High	High	High	High	High	High	High	High	1
Q9BVA1	Tubulin beta-2B chain OS=Homo sapiens OX=9606 GN=TUBB2B PE=1 SV=1	0	199.388	52	19	329	1	445	49.9	4.89	1205.67	19	cell cycle OR cell proliferation;cell organization and biogenesis;developmental processes;other biological processes	non-structural extracellular;cytoskeleton;other cell component	cytoskeletal activity;other molecular function	Pf00091, Pf03953	347733	ENSG00000137285	TUBB2B	A8K068; hsa:347733; Q9BVA1	Translocation of SLC2A4 (GLUT4) to the plasma membrane; Separation of Sister Chromatids; The role of GTSE1 in G2/M progression after G2 checkpoint; MHC class II antigen presentation; COPI-mediated anterograde transport; Prefoldin mediated transfer of substrate to CCT/TriC; HCMV Early Events; HSP90 chaperone cycle for steroid hormone receptors (SHR) in the presence of ligand; Recruitment of NuMA t…	Alzheimer's disease and miRNA effects; Pathogenic Escherichia coli infection; Parkin-ubiquitin proteasomal system pathway; Alzheimer's disease	34	0	682111	522713	886748		1.25254e+06	597845	599951	629051	High	High	High	High	High	High	High	High	1
Q13885	Tubulin beta-2A chain OS=Homo sapiens OX=9606 GN=TUBB2A PE=1 SV=1	0	199.202	52	19	329	1	445	49.9	4.89	1204.26	19	cell cycle OR cell proliferation;cell organization and biogenesis;developmental processes	non-structural extracellular;cytoskeleton;other cell component	cytoskeletal activity;other molecular function	Pf00091, Pf03953	7280	ENSG00000137267	TUBB2A	hsa:7280; Q13885; Q6FGZ8; Q8IWR2	Translocation of SLC2A4 (GLUT4) to the plasma membrane; COPI-dependent Golgi-to-ER retrograde traffic; Kinesins; RHO GTPases Activate Formins; HCMV Early Events; Intraflagellar transport; Recycling pathway of L1; Separation of Sister Chromatids; The role of GTSE1 in G2/M progression after G2 checkpoint; Microtubule-dependent trafficking of connexons from Golgi to the plasma membrane; Gap junction…	Alzheimer's disease and miRNA effects; Pathogenic Escherichia coli infection; Parkin-ubiquitin proteasomal system pathway; Alzheimer's disease	34	4	4.44848e+06	3.96256e+06	4.32892e+06	5.30295e+06	4.64452e+06	4.61749e+06	5.28976e+06	4.46458e+06	High	High	High	High	High	High	High	High	1
Q9UJZ1	Stomatin-like protein 2, mitochondrial OS=Homo sapiens OX=9606 GN=STOML2 PE=1 SV=1	0	225.265	56	21	298	21	356	38.5	7.39	1191.88	21	cell organization and biogenesis;protein metabolism;other metabolic processes;stress response;transport;signal transduction;other biological processes	plasma membrane;other membranes;cytoskeleton;mitochondrion	signal transduction activity or receptor binding;other molecular function	Pf01145, Pf16200	30968	ENSG00000165283	STOML2	B4E1K7; D3DRN3; hsa:30968; O60376; Q53G29; Q96FY2; Q9P042; Q9UJZ1	Processing of SMDT1		1	0	2.91803e+08	2.31666e+08	2.74234e+08	3.53819e+08	2.93447e+08	2.31628e+08	2.59308e+08	2.25625e+08	High	High	High	High	High	High	High	High	1
P08195	4F2 cell-surface antigen heavy chain OS=Homo sapiens OX=9606 GN=SLC3A2 PE=1 SV=3	0	219.308	50	27	304	1	630	68	5.01	1187.83	27	other metabolic processes;transport;other biological processes	plasma membrane;other membranes;nucleus;other cytoplasmic organelle;other cell component	transporter activity;nucleic acid binding activity;other molecular function	Pf00128, Pf16028	6520	ENSG00000168003	SLC3A2	hsa:6520; P08195; Q13543	Amino acid transport across the plasma membrane; Tryptophan catabolism; Basigin interactions; Defective SLC7A7 causes lysinuric protein intolerance (LPI)	mRNA, protein, and metabolite inducation pathway by cyclosporin A; Ferroptosis; Proximal tubule transport; Malignant pleural mesothelioma	8	0	523305	379500	394745	422178	670534	760081	633998	233512	High	Peak Found	Peak Found	Peak Found	High	High	High	Peak Found	1	Acetyl [N-Term]
Q6UB35	Monofunctional C1-tetrahydrofolate synthase, mitochondrial OS=Homo sapiens OX=9606 GN=MTHFD1L PE=1 SV=1	0	261.956	39	40	369	39	978	105.7	8.06	1178.73	40	other metabolic processes;developmental processes	cytosol;mitochondrion	other molecular function	Pf00763, Pf01268, Pf02882	25902	ENSG00000120254	MTHFD1L	hsa:25902; Q2TBF3; Q6UB35; Q8WVW0; Q96HG8; Q9H789; Q9UFU8	Metabolism of folate and pterines	One-carbon metabolism; Trans-sulfuration and one-carbon metabolism	3	0	1.99218e+08	1.59156e+08	1.68493e+08	2.11312e+08	1.9199e+08	1.5055e+08	1.83314e+08	1.56514e+08	High	High	High	High	High	High	High	High	1
P13995	Bifunctional methylenetetrahydrofolate dehydrogenase/cyclohydrolase, mitochondrial OS=Homo sapiens OX=9606 GN=MTHFD2 PE=1 SV=2	0	227.441	62	17	300	17	350	37.9	8.73	1176.83	17	other metabolic processes	mitochondrion	other molecular function	Pf00763, Pf02882	10797	ENSG00000065911	MTHFD2	hsa:10797; P13995; Q53G90; Q53GV5; Q53S36; Q7Z650	Metabolism of folate and pterines	Folate metabolism; One-carbon metabolism; Trans-sulfuration and one-carbon metabolism	4	0	3.71967e+08	2.70145e+08	3.18348e+08	4.14305e+08	4.29273e+08	3.90896e+08	358484402	3.36925e+08	High	High	High	High	High	High	High	High	1
Q12849	G-rich sequence factor 1 OS=Homo sapiens OX=9606 GN=GRSF1 PE=1 SV=3	0	223.252	45	21	338	21	480	53.1	6.19	1166.57	21	RNA metabolism OR transcription;other metabolic processes;developmental processes;other biological processes	mitochondrion;nucleus;other cell component	nucleic acid binding activity	Pf00076	2926	ENSG00000132463	GRSF1	B3KPW0; hsa:2926; Q12849; Q4W5S5; Q6ZST3; Q8IWD6; Q8NBD2	Viral mRNA Translation	VEGFA-VEGFR2 signaling pathway	2	0	2.21174e+08	1.43553e+08	1.94191e+08	2.29462e+08	2.16702e+08	1.89032e+08	2.17453e+08	1.86171e+08	High	High	High	High	High	High	High	High	1
P42765	3-ketoacyl-CoA thiolase, mitochondrial OS=Homo sapiens OX=9606 GN=ACAA2 PE=1 SV=2	0	258.132	64	24	303	24	397	41.9	8.09	1156.65	24	cell organization and biogenesis;other metabolic processes;stress response;transport	mitochondrion	other molecular function	Pf00108, Pf02803	10449	ENSG00000167315	ACAA2	hsa:10449; P42765; Q9BUT6	Mitochondrial Fatty Acid Beta-Oxidation	Fatty acid biosynthesis	2	0	2.24844e+08	1.78571e+08	2.30971e+08	2.65747e+08	2.07056e+08	1.72772e+08	1.91736e+08	1.70084e+08	High	High	High	High	High	High	High	High	1
P82650	28S ribosomal protein S22, mitochondrial OS=Homo sapiens OX=9606 GN=MRPS22 PE=1 SV=1	0	208.536	63	29	350	29	360	41.3	7.9	1155.06	29	protein metabolism;other metabolic processes	other membranes;mitochondrion;translational apparatus	other molecular function	Pf10245	56945	ENSG00000175110	MRPS22	hsa:56945; P82650; Q9H3I1	Mitochondrial translation initiation; Mitochondrial translation elongation; Mitochondrial translation termination		3	0	3.70364e+08	2.96876e+08	3.34485e+08	3.87075e+08	3.22802e+08	2.62734e+08	2.81873e+08	2.66663e+08	High	High	High	High	High	High	High	High	1
P30837	Aldehyde dehydrogenase X, mitochondrial OS=Homo sapiens OX=9606 GN=ALDH1B1 PE=1 SV=4	0	239.656	48	27	321	25	517	57.2	6.99	1148.42	27	other metabolic processes	cytosol;mitochondrion;nucleus	other molecular function	Pf00171	219	ENSG00000137124	ALDH1B1	B2R8F0; hsa:219; P30837; Q8WX76; Q9BV45	Ethanol oxidation		1	0	2.58071e+08	2.19892e+08	2.43234e+08	3.16389e+08	2.50647e+08	1.72036e+08	2.33232e+08	2.12908e+08	High	High	High	High	High	High	High	High	1
P68363	Tubulin alpha-1B chain OS=Homo sapiens OX=9606 GN=TUBA1B PE=1 SV=1	0	233.429	52	25	334	6	451	50.1	5.06	1144.11	25	cell cycle OR cell proliferation;cell organization and biogenesis;transport;other biological processes	cytoskeleton;other cell component	cytoskeletal activity;nucleic acid binding activity;other molecular function	Pf00091, Pf03953	10376	ENSG00000123416	TUBA1B	hsa:10376; P04687; P05209; P68363; Q27I68; Q8WU19	Separation of Sister Chromatids; The role of GTSE1 in G2/M progression after G2 checkpoint; Recruitment of NuMA to mitotic centrosomes; MHC class II antigen presentation; Recycling pathway of L1; COPI-dependent Golgi-to-ER retrograde traffic; Kinesins; HCMV Early Events; Aggrephagy; Hedgehog 'off' state; RHOH GTPase cycle; HSP90 chaperone cycle for steroid hormone receptors (SHR) in the presence …	Alzheimer's disease and miRNA effects; Pathogenic Escherichia coli infection; Allograft rejection; Parkin-ubiquitin proteasomal system pathway; Alzheimer's disease	35	26	7.38377e+08	5.41312e+08	4.88679e+08	5.5942e+08	6.74482e+08	4.56234e+08	4.7294e+08	4.23667e+08	High	High	High	High	High	High	High	High	1
Q14315	Filamin-C OS=Homo sapiens OX=9606 GN=FLNC PE=1 SV=3	0	323.645	30	62	406	52	2725	290.8	5.97	1139.51	62	cell organization and biogenesis	plasma membrane;other membranes;cytosol;cytoskeleton;other cell component	cytoskeletal activity;other molecular function	Pf00307, Pf00630	2318	ENSG00000128591	FLNC	B2ZZ88; hsa:2318; O95303; Q07985; Q14315; Q9NS12; Q9NYE5; Q9UMR8; Q9Y503	Cell-extracellular matrix interactions	Focal adhesion; MAPK signaling pathway; Ebola virus infection in host	4	10	7.43515e+07	5.34654e+07	4.65104e+07	5.32812e+07	5.9093e+07	4.56834e+07	5.01124e+07	4.19576e+07	High	High	High	High	High	High	High	High	1
P06753-2	Isoform 2 of Tropomyosin alpha-3 chain OS=Homo sapiens OX=9606 GN=TPM3	0	212.073	78	35	359	2	248	29	4.78	1135.22	35							TPM3	P06753-2			0	33	2.53507e+08	1.43555e+08	1.69106e+08	2.27023e+08	2.16204e+08	1.95888e+08	2.77585e+08	209804164	High	High	High	High	High	High	High	High	1	Met-loss+Acetyl [N-Term]
O75439	Mitochondrial-processing peptidase subunit beta OS=Homo sapiens OX=9606 GN=PMPCB PE=1 SV=2	0	224.206	42	19	303	19	489	54.3	6.83	1130.13	19	cell organization and biogenesis;protein metabolism;other metabolic processes;transport	other membranes;mitochondrion	other molecular function	Pf00675, Pf05193	9512	ENSG00000105819	PMPCB	hsa:9512; O60416; O75439; Q96FV4	Mitochondrial protein import; Processing of SMDT1		2	0	2.95723e+08	2.1953e+08	2.32088e+08	2.89762e+08	2.54455e+08	1.89863e+08	2.11634e+08	1.87887e+08	High	High	High	High	High	High	High	High	1
P41250-2	Isoform 2 of Glycine--tRNA ligase OS=Homo sapiens OX=9606 GN=GARS1	0	261.932	54	40	359	1	685	77.5	6.24	1125.79	40							GARS1	P41250-2			0	0	1.83666e+06	1.33923e+06	993200	1.50283e+06	1.93192e+06	1.10813e+06	1.45523e+06	1.20586e+06	High	High	High	High	High	High	High	High	1	Acetyl [N-Term]
P41250	Glycine--tRNA ligase OS=Homo sapiens OX=9606 GN=GARS1 PE=1 SV=3	0	262.417	50	40	360	1	739	83.1	7.03	1124.56	40	protein metabolism;RNA metabolism OR transcription;other metabolic processes	non-structural extracellular;cytosol;mitochondrion;other cell component	other molecular function	Pf00458, Pf00587, Pf03129	2617	ENSG00000106105	GARS1	A0A090N8G0; B3KQA2; B4DIA0; hsa:2617; P41250; Q969Y1	Cytosolic tRNA aminoacylation; Mitochondrial tRNA aminoacylation		2	41	1.64733e+08	1.40562e+08	1.5588e+08	1.84161e+08	1.66453e+08	1.383e+08	1.82345e+08	1.49642e+08	High	High	High	High	High	High	High	High	1
P13796	Plastin-2 OS=Homo sapiens OX=9606 GN=LCP1 PE=1 SV=6	0	248.668	55	34	363	32	627	70.2	5.43	1122.33	34	cell organization and biogenesis;signal transduction;other biological processes	plasma membrane;other membranes;cytosol;cytoskeleton;other cell component	signal transduction activity or receptor binding;cytoskeletal activity;other molecular function	Pf00036, Pf00307	3936	ENSG00000136167	LCP1	B2R613; B4DUA0; hsa:3936; P13796; Q5TBN4	Gene and protein expression by JAK-STAT signaling after Interleukin-12 stimulation		1	2	3.78921e+08	2.76134e+08	3.01126e+08	3.615e+08	3.48877e+08	2.85573e+08	3.07094e+08	2.83044e+08	High	High	High	High	High	High	High	High	1
Q00013	55 kDa erythrocyte membrane protein OS=Homo sapiens OX=9606 GN=MPP1 PE=1 SV=2	0	249.543	67	25	281	25	466	52.3	7.37	1119.81	25	other metabolic processes;signal transduction;other biological processes	plasma membrane;other membranes;cytoskeleton;other cell component	signal transduction activity or receptor binding;kinase activity	Pf00018, Pf00595, Pf00625	4354	ENSG00000130830	MPP1	B4DZV5; G3XAI1; hsa:4354; Q00013; Q2TSB6; Q5J7V5	Sensory processing of sound by outer hair cells of the cochlea	MECP2 and associated Rett syndrome	2	0	1.2665e+08	8.96138e+07	9.32358e+07	1.06535e+08	1.00891e+08	9.104e+07	8.84832e+07	6.58772e+07	High	High	High	High	High	High	High	High	1
Q96TA2	ATP-dependent zinc metalloprotease YME1L1 OS=Homo sapiens OX=9606 GN=YME1L1 PE=1 SV=2	0	233.03	40	33	320	33	773	86.4	8.76	1116.55	33	cell cycle OR cell proliferation;cell organization and biogenesis;protein metabolism;other metabolic processes;other biological processes	other membranes;mitochondrion;nucleus	other molecular function	Pf00004, Pf01434, Pf17862	10730	ENSG00000136758	YME1L1	B4DNM1; D3DRV8; D3DRV9; hsa:10730; Q5T8D9; Q96TA2; Q9H1Q0; Q9UMR9	Processing of SMDT1		1	0	2.27803e+08	1.71819e+08	1.95425e+08	2.41394e+08	1.79723e+08	1.43244e+08	1.71357e+08	1.31376e+08	High	High	High	High	High	High	High	High	1
P50454	Serpin H1 OS=Homo sapiens OX=9606 GN=SERPINH1 PE=1 SV=2	0	261.094	67	29	299	29	418	46.4	8.69	1111.97	29	cell organization and biogenesis;protein metabolism;other metabolic processes;stress response;developmental processes;other biological processes	non-structural extracellular;other membranes;ER/Golgi	enzyme regulator activity;other molecular function	Pf00079	871	ENSG00000149257	SERPINH1	B3KVJ3; hsa:871; P29043; P50454; Q5XPB4; Q6NSJ6; Q8IY96; Q9NP88	Collagen biosynthesis and modifying enzymes	Endochondral ossification; Type I collagen synthesis in the context of osteogenesis imperfecta; Endochondral ossification with skeletal dysplasias; 15q13.3 copy number variation syndrome	5	0	3.0159e+08	2.075e+08	2.34774e+08	3.20919e+08	2.71297e+08	2.18983e+08	2.81608e+08	2.25679e+08	High	High	High	High	High	High	High	High	1
Q96I99	Succinate--CoA ligase [GDP-forming] subunit beta, mitochondrial OS=Homo sapiens OX=9606 GN=SUCLG2 PE=1 SV=2	0	217.011	53	30	337	30	432	46.5	6.39	1106.87	30	other metabolic processes	plasma membrane;other membranes;mitochondrion;other cell component	other molecular function	Pf00549, Pf08442	8801	ENSG00000172340	SUCLG2	C9JVT2; hsa:8801; O95195; Q6NUH7; Q86VX8; Q8WUQ1; Q96I99	Citric acid cycle (TCA cycle)	TCA cycle and deficiency of pyruvate dehydrogenase complex (PDHc); Metabolic reprogramming in colon cancer; TCA cycle (aka Krebs or citric acid cycle)	4	0	482807934	3.80419e+08	4.24527e+08	5.16296e+08	4.56331e+08	3.34873e+08	4.33595e+08	3.70292e+08	High	High	High	High	High	High	High	High	1
P09874	Poly [ADP-ribose] polymerase 1 OS=Homo sapiens OX=9606 GN=PARP1 PE=1 SV=4	0	267.03	47	41	334	41	1014	113	8.88	1104.5	41	cell organization and biogenesis;protein metabolism;DNA metabolism;RNA metabolism OR transcription;other metabolic processes;stress response;developmental processes;signal transduction;other biological processes	mitochondrion;nucleus;other cell component	nucleic acid binding activity;other molecular function	Pf00533, Pf00644, Pf00645, Pf02877, Pf05406, Pf08063	142	ENSG00000143799	PARP1	B1ANJ4; hsa:142; P09874; Q8IUZ9	SUMOylation of DNA damage response and repair proteins; Downregulation of SMAD2/3:SMAD4 transcriptional activity; HDR through MMEJ (alt-NHEJ); Formation of Incision Complex in GG-NER; DNA Damage Recognition in GG-NER; vRNA Synthesis; POLB-Dependent Long Patch Base Excision Repair; Dual Incision in GG-NER	Corticotropin-releasing hormone signaling pathway; Nanoparticle triggered regulated necrosis; Fas ligand pathway and stress induction of heat shock proteins; NAD metabolism, sirtuins and aging; NAD+ metabolism; NAD+ biosynthetic pathways; Breast cancer pathway; Acute viral myocarditis; Joubert syndrome; Male infertility; Base excision repair; IL-18 signaling pathway; DNA repair pathways, full net…	23	0	257999858	1.99603e+08	2.30028e+08	2.73622e+08	2.01927e+08	1.70426e+08	2.36813e+08	1.80135e+08	High	High	High	High	High	High	High	High	1	Met-loss+Acetyl [N-Term]
P22570	NADPH:adrenodoxin oxidoreductase, mitochondrial OS=Homo sapiens OX=9606 GN=FDXR PE=1 SV=3	0	220.646	57	28	350	4	491	53.8	8.44	1104.37	28	other metabolic processes	other membranes;mitochondrion	other molecular function	Pf07992	2232	ENSG00000161513	FDXR	B4DDI7; B4DHX5; B4DQQ4; B4DX24; B7Z7G2; E7EQC1; hsa:2232; P22570; Q13716; Q4PJI0; Q9BU12	Endogenous sterols; Pregnenolone biosynthesis; Defective CYP11A1 causes AICSR; Electron transport from NADPH to Ferredoxin		4	26	4.89301e+08	4.1298e+08	4.38238e+08	5.20468e+08	4.90375e+08	3.76366e+08	4.584e+08	3.70702e+08	High	High	High	High	High	High	High	High	1
Q9NRK6	ATP-binding cassette sub-family B member 10, mitochondrial OS=Homo sapiens OX=9606 GN=ABCB10 PE=1 SV=2	0	210.485	41	33	372	32	738	79.1	9.85	1103.8	33	other metabolic processes;stress response;transport;developmental processes;other biological processes	other membranes;mitochondrion	transporter activity;other molecular function	Pf00005, Pf00664	23456	ENSG00000135776	ABCB10	hsa:23456; Q13040; Q6P1Q8; Q9H3V0; Q9NRK6	Mitochondrial ABC transporters		1	1	3.0915e+08	2.76876e+08	2.9235e+08	3.58115e+08	2.69234e+08	2.07548e+08	2.53028e+08	2.34374e+08	High	High	High	High	High	High	High	High	1
Q9H845	Complex I assembly factor ACAD9, mitochondrial OS=Homo sapiens OX=9606 GN=ACAD9 PE=1 SV=1	0	202.883	51	34	385	34	621	68.7	7.96	1102.36	34	cell organization and biogenesis;other metabolic processes	other membranes;mitochondrion;nucleus;other cell component	other molecular function	Pf00441, Pf02770, Pf02771	28976	ENSG00000177646	ACAD9	D3DNB8; hsa:28976; Q8WXX3; Q9H845	Complex I biogenesis	Mitochondrial immune response to SARS-CoV-2; SARS-CoV-2 mitochondrial chronic oxidative stress and endothelial dysfunction	3	0	2.16874e+08	1.82451e+08	1.9847e+08	2.76753e+08	1.80706e+08	1.55346e+08	1.84736e+08	1.58128e+08	High	High	High	High	High	High	High	High	1
Q15031	Leucine--tRNA ligase, mitochondrial OS=Homo sapiens OX=9606 GN=LARS2 PE=1 SV=2	0	229.071	40	36	337	36	903	101.9	8.22	1097.54	36	protein metabolism;RNA metabolism OR transcription;other metabolic processes	mitochondrion	other molecular function	Pf00133, Pf08264	23395	ENSG00000011376	LARS2	hsa:23395; Q15031	Mitochondrial tRNA aminoacylation	Amino acid metabolism; IL-18 signaling pathway	3	0	1.79103e+08	1.46815e+08	1.78566e+08	2.27577e+08	1.71816e+08	1.39515e+08	1.62256e+08	1.36696e+08	High	High	High	High	High	High	High	High	1
P16615	Sarcoplasmic/endoplasmic reticulum calcium ATPase 2 OS=Homo sapiens OX=9606 GN=ATP2A2 PE=1 SV=1	0	241.81	33	35	322	22	1042	114.7	5.34	1093.5	35	cell adhesion;cell organization and biogenesis;other metabolic processes;stress response;transport;signal transduction;other biological processes	plasma membrane;other membranes;cytosol;ER/Golgi;other cell component	transporter activity;other molecular function	Pf00122, Pf00689, Pf00690, Pf08282, Pf13246	488	ENSG00000174437	ATP2A2	A6NDN7; B4DF05; hsa:488; P16614; P16615; Q86VJ2	Pre-NOTCH Processing in Golgi; Ion homeostasis; Ion transport by P-type ATPases; Reduction of cytosolic Ca++ levels	Alzheimer's disease and miRNA effects; Arrhythmogenic right ventricular cardiomyopathy; Endothelin pathways; Myometrial relaxation and contraction pathways; Alzheimer's disease; Calcium regulation in cardiac cells	10	14	1.8857e+08	1.56291e+08	1.18518e+08	1.68696e+08	1.46962e+08	1.3274e+08	1.354e+08	9.25846e+07	High	High	High	High	High	High	High	High	1	Acetyl [N-Term]
P04350	Tubulin beta-4A chain OS=Homo sapiens OX=9606 GN=TUBB4A PE=1 SV=2	0	188.974	62	21	315	4	444	49.6	4.88	1087.84	21	cell cycle OR cell proliferation;cell organization and biogenesis;other biological processes	non-structural extracellular;cytosol;cytoskeleton;other cell component	cytoskeletal activity;other molecular function	Pf00091, Pf03953	10382	ENSG00000104833	TUBB4A	B3KQP4; hsa:10382; P04350; Q969E5	Translocation of SLC2A4 (GLUT4) to the plasma membrane; COPI-dependent Golgi-to-ER retrograde traffic; Kinesins; RHO GTPases Activate Formins; HCMV Early Events; Intraflagellar transport; Recycling pathway of L1; Separation of Sister Chromatids; The role of GTSE1 in G2/M progression after G2 checkpoint; Microtubule-dependent trafficking of connexons from Golgi to the plasma membrane; Gap junction…	Alzheimer's disease and miRNA effects; Pathogenic Escherichia coli infection; Parkin-ubiquitin proteasomal system pathway; Alzheimer's disease	40	2	8.87189e+06	7.65114e+06	8.02743e+06	7.45631e+06	9.60434e+06	7.56326e+06	9.59501e+06	6.2065e+06	High	High	High	High	High	High	High	High	1
P06753-6	Isoform 6 of Tropomyosin alpha-3 chain OS=Homo sapiens OX=9606 GN=TPM3	0	206.986	74	34	340	1	248	28.9	4.75	1086.62	34							TPM3	P06753-6			0	0									Not Found	Not Found	High	Not Found	High	Not Found	Not Found	High	1	Met-loss+Acetyl [N-Term]
Q16836	Hydroxyacyl-coenzyme A dehydrogenase, mitochondrial OS=Homo sapiens OX=9606 GN=HADH PE=1 SV=3	0	224.969	71	20	282	20	314	34.3	8.85	1084.83	20	other metabolic processes;other biological processes	mitochondrion;nucleus;other cell component	other molecular function	Pf00725, Pf02737	3033	ENSG00000138796	HADH	hsa:3033; J3KQ17; O00324; O00397; O00753; Q16836; Q4W5B4	Beta oxidation of decanoyl-CoA to octanoyl-CoA-CoA; Beta oxidation of octanoyl-CoA to hexanoyl-CoA; Beta oxidation of hexanoyl-CoA to butanoyl-CoA; Beta oxidation of butanoyl-CoA to acetyl-CoA; Beta oxidation of lauroyl-CoA to decanoyl-CoA-CoA	Fatty acid beta-oxidation; Fatty acid biosynthesis; Mitochondrial long chain fatty acid beta-oxidation; Amino acid metabolism; Tryptophan metabolism; IL-18 signaling pathway	11	0	5.51999e+08	4.799e+08	5.26019e+08	6.26351e+08	5.11978e+08	3.82747e+08	4.70183e+08	3.85919e+08	High	High	High	High	High	High	High	High	1
Q9H078-2	Isoform 2 of Caseinolytic peptidase B protein homolog OS=Homo sapiens OX=9606 GN=CLPB	0	240.471	46	35	342	3	677	75.4	9.01	1076.19	35							CLPB	Q9H078-2			0	32	2.54161e+08	2.07398e+08	2.42122e+08	2.91161e+08	2.28606e+08	1.71711e+08	2.02626e+08	1.74185e+08	High	High	High	High	High	High	High	High	1
Q9Y2S7	Polymerase delta-interacting protein 2 OS=Homo sapiens OX=9606 GN=POLDIP2 PE=1 SV=1	0	197.314	75	26	324	26	368	42	8.63	1072.34	26	cell cycle OR cell proliferation;cell organization and biogenesis;DNA metabolism;other metabolic processes;stress response;other biological processes	plasma membrane;other membranes;cytoskeleton;mitochondrion;nucleus;other cell component	nucleic acid binding activity	Pf04379, Pf08755	26073	ENSG00000004142	POLDIP2	B2R846; hsa:26073; Q96JE4; Q9Y2S7			0	0	2.3127e+08	1.79952e+08	2.19048e+08	2.70449e+08	2.17338e+08	1.55158e+08	2.16758e+08	1.67251e+08	High	High	High	High	High	High	High	High	1
P82933	28S ribosomal protein S9, mitochondrial OS=Homo sapiens OX=9606 GN=MRPS9 PE=1 SV=2	0	195.341	50	27	320	27	396	45.8	9.51	1069.05	27	protein metabolism;other metabolic processes	other membranes;mitochondrion;translational apparatus;nucleus	other molecular function	Pf00380	64965	ENSG00000135972	MRPS9	hsa:64965; P82933; Q6PG40	Mitochondrial translation initiation; Mitochondrial translation elongation; Mitochondrial translation termination		3	0	2.20842e+08	1.75657e+08	2.10185e+08	2.61247e+08	2.10818e+08	1.6832e+08	2.12055e+08	1.79437e+08	High	High	High	High	High	High	High	High	1
P13804	Electron transfer flavoprotein subunit alpha, mitochondrial OS=Homo sapiens OX=9606 GN=ETFA PE=1 SV=1	0	118.807	45	14	316	14	333	35.1	8.38	1068.46	14	other metabolic processes	mitochondrion;other cell component	other molecular function	Pf00766, Pf01012	2108	ENSG00000140374	ETFA	B4DT43; hsa:2108; P13804; Q53XN3	Respiratory electron transport		1	0	8.5177e+08	7.91043e+08	7.99811e+08	9.38848e+08	8.22881e+08	6.77927e+08	7.12679e+08	7.03542e+08	High	High	High	High	High	High	High	High	1
P30084	Enoyl-CoA hydratase, mitochondrial OS=Homo sapiens OX=9606 GN=ECHS1 PE=1 SV=4	0	167.449	49	18	311	18	290	31.4	8.07	1062.2	18	other metabolic processes	mitochondrion	other molecular function	Pf00378	1892	ENSG00000127884	ECHS1	hsa:1892; O00739; P30084; Q5VWY1; Q96H54	Branched-chain amino acid catabolism; Beta oxidation of decanoyl-CoA to octanoyl-CoA-CoA; Beta oxidation of octanoyl-CoA to hexanoyl-CoA; Beta oxidation of hexanoyl-CoA to butanoyl-CoA; Beta oxidation of butanoyl-CoA to acetyl-CoA; Beta oxidation of lauroyl-CoA to decanoyl-CoA-CoA	Fatty acid beta-oxidation; Fatty acid biosynthesis; Ciliary landscape; Tryptophan metabolism	10	0	4.05474e+08	2.86521e+08	3.58745e+08	4.74857e+08	3.59878e+08	2.63453e+08	3.31614e+08	2.53733e+08	High	High	High	High	High	High	High	High	1
O75746	Electrogenic aspartate/glutamate antiporter SLC25A12, mitochondrial OS=Homo sapiens OX=9606 GN=SLC25A12 PE=1 SV=2	0	224.817	59	33	338	26	678	74.7	8.38	1062.18	33	other metabolic processes;transport;other biological processes	other membranes;mitochondrion	transporter activity;other molecular function	Pf00153	8604	ENSG00000115840	SLC25A12	B3KR64; hsa:8604; O75746; Q96AM8	Mitochondrial protein import; Gluconeogenesis; Aspartate and asparagine metabolism		3	0	1.41243e+08	1.07993e+08	1.2883e+08	1.51706e+08	1.26778e+08	8.52817e+07	1.34032e+08	9.34247e+07	High	High	High	High	High	High	High	High	1
P78527	DNA-dependent protein kinase catalytic subunit OS=Homo sapiens OX=9606 GN=PRKDC PE=1 SV=3	0	291.459	22	80	430	80	4128	468.8	7.12	1058.28	80	cell cycle OR cell proliferation;cell organization and biogenesis;protein metabolism;DNA metabolism;RNA metabolism OR transcription;other metabolic processes;stress response;developmental processes;signal transduction;other biological processes	cytosol;nucleus;other cell component	nucleic acid binding activity;kinase activity;other molecular function	Pf00454, Pf02259, Pf02260, Pf08163, Pf19704, Pf20502	5591	ENSG00000253729	PRKDC	hsa:5591; P78527; P78528; Q13327; Q13337; Q14175; Q59H99; Q7Z611; Q96SE6; Q9UME3	Nonhomologous End-Joining (NHEJ); E3 ubiquitin ligases ubiquitinate target proteins; Cytosolic sensors of pathogen-associated DNA ; IRF3-mediated induction of type I IFN	miRNA regulation of DNA damage response; Cell cycle; Retinoblastoma gene in cancer; Fas ligand pathway and stress induction of heat shock proteins; Pathways affected in adenoid cystic carcinoma; ATM signaling in development and disease ; Non-homologous end joining; Osteoblast differentiation and related diseases; DNA repair pathways, full network; DNA damage response	14	0	8.48929e+07	6.96823e+07	7.1963e+07	9.68555e+07	6.30115e+07	5.40664e+07	7.87734e+07	5.18394e+07	High	High	High	High	High	High	High	High	1
Q16698	2,4-dienoyl-CoA reductase [(3E)-enoyl-CoA-producing], mitochondrial OS=Homo sapiens OX=9606 GN=DECR1 PE=1 SV=1	0	154.633	56	20	307	20	335	36	9.28	1051.16	20	other metabolic processes;other biological processes	cytosol;mitochondrion;nucleus;other cell component	other molecular function	Pf13561	1666	ENSG00000104325	DECR1	B7Z6B8; hsa:1666; Q16698; Q2M304; Q93085	mitochondrial fatty acid beta-oxidation of unsaturated fatty acids	Fatty acid beta-oxidation; Fatty acid biosynthesis; VEGFA-VEGFR2 signaling pathway	4	0	6.11403e+08	5.37846e+08	5.74101e+08	7.26673e+08	5.30569e+08	3.98982e+08	5.55779e+08	410539028	High	High	High	High	High	High	High	High	1
P62805	Histone H4 OS=Homo sapiens OX=9606 GN=H4-16 PE=1 SV=2	0	117.47	54	11	405	11	103	11.4	11.36	1049.27	11	cell organization and biogenesis;RNA metabolism OR transcription;other metabolic processes;other biological processes	non-structural extracellular;nucleus;other cell component	nucleic acid binding activity;other molecular function	Pf15511	121504; 554313; 8294; 8359; 8360; 8361; 8362; 8363; 8364; 8365; 8366; 8367; 8368; 8370	ENSG00000158406; ENSG00000197061; ENSG00000197238; ENSG00000197837; ENSG00000270276; ENSG00000270882; ENSG00000273542; ENSG00000274618; ENSG00000275126; ENSG00000276180; ENSG00000276966; ENSG00000277157; ENSG00000278637; ENSG00000278705	H4-16; H4C1; H4C11; H4C12; H4C13; H4C14; H4C15; H4C2; H4C3; H4C4; H4C5; H4C6; H4C8; H4C9	A2VCL0; hsa:121504; hsa:554313; hsa:8294; hsa:8359; hsa:8360; hsa:8361; hsa:8362; hsa:8363; hsa:8364; hsa:8365; hsa:8366; hsa:8367; hsa:8368; hsa:8370; P02304; P02305; P62805; Q6DRA9; Q6FGB8; Q6NWP7	Estrogen-dependent gene expression; HDACs deacetylate histones; HDMs demethylate histones; Activated PKN1 stimulates transcription of AR (androgen receptor) regulated genes KLK2 and KLK3; Nonhomologous End-Joining (NHEJ); Condensation of Prophase Chromosomes; Oxidative Stress Induced Senescence; Senescence-Associated Secretory Phenotype (SASP); RNA Polymerase I Promoter Opening; Processing of DNA…	Gastric cancer network 1; Histone modifications; 22q11.2 copy number variation syndrome; Male infertility; Type II interferon signaling	50	0	1.93626e+09	1.28006e+09	1.62755e+09	2.04638e+09	1.33707e+09	1.29535e+09	2.14423e+09	1.15842e+09	High	High	High	High	High	High	High	High	1
Q9Y2Z4	Tyrosine--tRNA ligase, mitochondrial OS=Homo sapiens OX=9606 GN=YARS2 PE=1 SV=2	0	206.955	56	25	298	25	477	53.2	8.98	1041.47	25	protein metabolism;RNA metabolism OR transcription;other metabolic processes	cytosol;mitochondrion;nucleus	nucleic acid binding activity;other molecular function	Pf00579	51067	ENSG00000139131	YARS2	D3DUW8; hsa:51067; Q9H817; Q9Y2Z4	Mitochondrial tRNA aminoacylation	Orexin receptor pathway	2	0	1.63417e+08	1.48251e+08	1.70424e+08	1.88354e+08	1.56444e+08	1.10638e+08	1.5168e+08	1.30147e+08	High	High	High	High	High	High	High	High	1
Q9NNW7	Thioredoxin reductase 2, mitochondrial OS=Homo sapiens OX=9606 GN=TXNRD2 PE=1 SV=3	0	222.693	45	16	253	16	524	56.5	7.5	1040	16	stress response;other biological processes	cytosol;mitochondrion;other cell component	other molecular function	Pf02852, Pf07992	10587	ENSG00000184470	TXNRD2	hsa:10587; O95840; Q96IJ2; Q9H2Z5; Q9NNW7; Q9NZV3; Q9NZV4; Q9P2Y0; Q9P2Y1; Q9UQU8	Detoxification of Reactive Oxygen Species	Selenium micronutrient network; Selenium micronutrient network ; Selenium micronutrient network; Oxidative stress response; 22q11.2 copy number variation syndrome	6	0	2.55633e+08	1.92927e+08	2.45635e+08	2.91756e+08	2.20114e+08	1.61859e+08	2.06782e+08	1.78885e+08	High	High	High	High	High	High	High	High	1
P09211	Glutathione S-transferase P OS=Homo sapiens OX=9606 GN=GSTP1 PE=1 SV=2	0	189.922	65	11	244	11	210	23.3	5.64	1034.23	11	cell cycle OR cell proliferation;other metabolic processes;stress response;developmental processes;other biological processes	non-structural extracellular;cytosol;mitochondrion;nucleus;other cell component	enzyme regulator activity;other molecular function	Pf02798, Pf14497	2950	ENSG00000084207	GSTP1	hsa:2950; O00460; P09211; Q15690; Q5TZY3	Neutrophil degranulation; Detoxification of Reactive Oxygen Species; Paracetamol ADME; Glutathione conjugation	Nuclear receptors meta-pathway; NRF2 pathway; Photodynamic therapy-induced NFE2L2 (NRF2) survival signaling; Exercise-induced circadian regulation; Arachidonate epoxygenase / epoxide hydrolase; Metapathway biotransformation Phase I and II	10	0	3.1299e+08	2.03396e+08	2.09024e+08	2.92833e+08	2.34704e+08	1.86537e+08	2.51161e+08	2.01286e+08	High	High	High	High	High	High	High	High	1	Met-loss [N-Term]
P08559	Pyruvate dehydrogenase E1 component subunit alpha, somatic form, mitochondrial OS=Homo sapiens OX=9606 GN=PDHA1 PE=1 SV=3	0	209.4	61	29	328	29	390	43.3	8.06	1029.98	29	other metabolic processes	mitochondrion;nucleus;other cell component	other molecular function	Pf00676	5160	ENSG00000131828	PDHA1	A5YVE9; B2R5P7; B7Z3T7; B7Z3X5; hsa:5160; P08559; Q53H41; Q5JPT8; Q9NP12; Q9UBJ8; Q9UBU0; Q9UNG4; Q9UNG5	Glyoxylate metabolism and glycine degradation; Regulation of pyruvate dehydrogenase (PDH) complex; Signaling by Retinoic Acid	TCA cycle and deficiency of pyruvate dehydrogenase complex (PDHc); Amino acid metabolism; Lipid metabolism pathway; PI3K/AKT/mTOR - vitamin D3 signaling; Metabolic reprogramming in colon cancer; Thiamine metabolic pathways; TCA cycle in senescence; Neuroinflammation and glutamatergic signaling; Acetylcholine synthesis; Glycolysis and gluconeogenesis	14	0	3.70738e+08	3.23033e+08	3.24812e+08	3.77977e+08	3.3442e+08	2.66404e+08	3.27436e+08	2.78651e+08	High	High	High	High	High	High	High	High	1
Q9Y512	Sorting and assembly machinery component 50 homolog OS=Homo sapiens OX=9606 GN=SAMM50 PE=1 SV=3	0	192.811	52	23	299	23	469	51.9	6.9	1021.88	23	cell organization and biogenesis;transport	other membranes;mitochondrion		Pf01103	25813	ENSG00000100347	SAMM50	hsa:25813; Q53HC4; Q56VW7; Q969Y9; Q96I46; Q9NW85; Q9UQM9; Q9Y512	Mitochondrial protein import; Cristae formation; RAC2 GTPase cycle		3	0	3.90212e+08	2.69693e+08	3.59189e+08	4.51745e+08	2.96353e+08	2.4187e+08	3.14543e+08	2.53684e+08	High	High	High	High	High	High	High	High	1
P04844	Dolichyl-diphosphooligosaccharide--protein glycosyltransferase subunit 2 OS=Homo sapiens OX=9606 GN=RPN2 PE=1 SV=3	0	256.629	40	23	241	23	631	69.2	5.69	1019.77	23	protein metabolism;other metabolic processes;other biological processes	other membranes;ER/Golgi;nucleus;other cytoplasmic organelle	translation activity	Pf05817	6185	ENSG00000118705	RPN2	hsa:6185; P04844; Q5JYR6; Q6IBA5; Q96E21; Q9BUQ3; Q9UBE1	SRP-dependent cotranslational protein targeting to membrane; Asparagine N-linked glycosylation; Maturation of spike protein	Proteasome degradation	4	0	1.94737e+08	1.53383e+08	1.59024e+08	2.0169e+08	1.41112e+08	1.27742e+08	1.73446e+08	1.25643e+08	High	High	High	High	High	High	High	High	1
P36542	ATP synthase subunit gamma, mitochondrial OS=Homo sapiens OX=9606 GN=ATP5F1C PE=1 SV=1	0	117.223	38	15	386	15	298	33	9.22	1017.23	15	other metabolic processes;transport	other membranes;mitochondrion	transporter activity	Pf00231	509	ENSG00000165629	ATP5F1C	A8KA31; hsa:509; P36542; Q5VYP3; Q6I9V2; Q96AS8	Cristae formation; Formation of ATP by chemiosmotic coupling	Electron transport chain: OXPHOS system in mitochondria	3	0	1.12117e+09	9.14273e+08	1.04934e+09	1.21075e+09	9.9378e+08	8.26169e+08	9.37204e+08	8.26686e+08	High	High	High	High	High	High	High	High	1
P51659	Peroxisomal multifunctional enzyme type 2 OS=Homo sapiens OX=9606 GN=HSD17B4 PE=1 SV=3	0	211.3	48	31	290	31	736	79.6	8.84	1007.47	31	other metabolic processes;developmental processes	cytosol;other cytoplasmic organelle	other molecular function	Pf00106, Pf01575, Pf02036	3295	ENSG00000133835	HSD17B4	B4DNV1; B4DVS5; E9PB82; F5HE57; hsa:3295; P51659	TYSND1 cleaves peroxisomal proteins; Synthesis of bile acids and bile salts via 7alpha-hydroxycholesterol; alpha-linolenic acid (ALA) metabolism; Beta-oxidation of pristanoyl-CoA; Beta-oxidation of very long chain fatty acids	Steroid biosynthesis; Disorders of bile acid synthesis and biliary transport	8	0	1.03318e+08	7.43907e+07	88660964	1.35169e+08	9.07157e+07	8.07316e+07	1.21965e+08	8.75203e+07	High	High	High	High	High	High	High	High	1
P12235	ADP/ATP translocase 1 OS=Homo sapiens OX=9606 GN=SLC25A4 PE=1 SV=4	0	124.728	58	21	448	4	298	33	9.76	1004.75	21	cell organization and biogenesis;other metabolic processes;transport;other biological processes	plasma membrane;other membranes;mitochondrion	transporter activity	Pf00153	291	ENSG00000151729	SLC25A4	D3DP59; hsa:291; P12235	Mitochondrial protein import; Transport of nucleosides and free purine and pyrimidine bases across the plasma membrane; Vpr-mediated induction of apoptosis by mitochondrial outer membrane permeabilization	Electron transport chain: OXPHOS system in mitochondria; Alzheimer's disease and miRNA effects; Synaptic vesicle pathway; Alzheimer's disease; Sudden infant death syndrome (SIDS) susceptibility pathways	8	0	1.08598e+08	8.51365e+07	112559640	1.09786e+08	8.93359e+07	7.36094e+07	7.3971e+07	6.10079e+07	High	High	High	High	High	High	High	High	1	Met-loss+Acetyl [N-Term]
P35908	CRAP Keratin, type II cytoskeletal 2 epidermal OS=Homo sapiens OX=9606 GN=KRT2 PE=1 SV=2	0	271.256	74	41	296	34	639	65.4	8	1004.56	41	cell cycle OR cell proliferation;cell organization and biogenesis;protein metabolism;other metabolic processes;other biological processes	plasma membrane;cytosol;cytoskeleton	bone, tooth or skin structural activity;cytoskeletal activity	Pf00038, Pf16208	3849	ENSG00000172867	KRT2	hsa:3849; P35908; Q4VAQ2	Formation of the cornified envelope		2	5	4.46773e+07	1.05432e+08	8.60204e+07	6.42516e+07	1.32697e+08	7.03502e+07	4.17331e+07	5.71981e+07	High	High	High	High	High	High	High	High	1
O75955	Flotillin-1 OS=Homo sapiens OX=9606 GN=FLOT1 PE=1 SV=3	0	202.264	69	28	301	28	427	47.3	7.49	1004.14	28	cell organization and biogenesis;stress response;transport;developmental processes;signal transduction;other biological processes	plasma membrane;other membranes;cytoskeleton;other cytoplasmic organelle;other cell component	signal transduction activity or receptor binding;other molecular function	Pf01145	10211	ENSG00000137312; ENSG00000206379; ENSG00000206480; ENSG00000230143; ENSG00000232280	FLOT1	B4DVY7; hsa:10211; O75955; Q969J8; Q9UHW1; Q9UNV8	RHOC GTPase cycle; RHOA GTPase cycle; RHOB GTPase cycle; Regulation of necroptotic cell death; Synaptic adhesion-like molecules	Angiopoietin-like protein 8 regulatory pathway; Insulin signaling	8	0	1.34448e+08	9.65274e+07	1.3296e+08	1.64814e+08	1.26185e+08	1.06101e+08	1.37044e+08	1.00557e+08	High	High	High	High	High	High	High	High	1
Q9H078	Caseinolytic peptidase B protein homolog OS=Homo sapiens OX=9606 GN=CLPB PE=1 SV=1	0	221.198	44	33	320	1	707	78.7	9.01	1001.08	33	stress response;signal transduction	mitochondrion;other cell component	other molecular function	Pf07724, Pf10431, Pf12796, Pf13857	81570	ENSG00000162129	CLPB	B4DXJ7; B4DXP7; B4DXW4; E7EWN6; F8W7P6; hsa:81570; Q8ND11; Q9H078; Q9H8Y0			0	0									High	Not Found	Not Found	Not Found	Not Found	Not Found	Not Found	Not Found	1
P23368	NAD-dependent malic enzyme, mitochondrial OS=Homo sapiens OX=9606 GN=ME2 PE=1 SV=1	0	201.009	50	30	321	30	584	65.4	7.61	999.38	30	other metabolic processes;other biological processes	mitochondrion;other cell component	other molecular function	Pf00390, Pf03949	4200	ENSG00000082212	ME2	B2R8J2; hsa:4200; P23368; Q9BWL6; Q9BYG1; Q9H4B2	Citric acid cycle (TCA cycle)	TCA cycle in senescence	2	0	3.83978e+08	2.99254e+08	3.40035e+08	4.22481e+08	3.21418e+08	2.55594e+08	3.34414e+08	2.73703e+08	High	High	High	High	High	High	High	High	1
Q9NX63	MICOS complex subunit MIC19 OS=Homo sapiens OX=9606 GN=CHCHD3 PE=1 SV=1	0	112.682	43	16	314	16	227	26.1	8.28	996.84	16	cell organization and biogenesis	other membranes;mitochondrion;nucleus	other molecular function	Pf05300	54927	ENSG00000106554	CHCHD3	hsa:54927; Q9NX63	Mitochondrial protein import; Cristae formation		2	0	3.53732e+08	2.98512e+08	2.96921e+08	3.89656e+08	2.86599e+08	2.24251e+08	2.93115e+08	2.32973e+08	High	High	High	High	High	High	High	High	1
P28838	Cytosol aminopeptidase OS=Homo sapiens OX=9606 GN=LAP3 PE=1 SV=3	0	223.275	53	27	289	27	519	56.1	7.93	995.99	27	protein metabolism	cytosol;ER/Golgi;nucleus;other cell component	other molecular function	Pf00883, Pf02789	51056	ENSG00000002549	LAP3	B3KMQ3; hsa:51056; P28838; Q6IAM6; Q6P0L6; Q9UQE3			0	0	1.88777e+08	1.33812e+08	1.51545e+08	1.84983e+08	1.52042e+08	1.15263e+08	1.39535e+08	1.18281e+08	High	High	High	High	High	High	High	High	1
Q9NP81	Serine--tRNA ligase, mitochondrial OS=Homo sapiens OX=9606 GN=SARS2 PE=1 SV=1	0	199.681	57	25	282	25	518	58.2	8.13	994.37	25	protein metabolism;RNA metabolism OR transcription;other metabolic processes	mitochondrion	nucleic acid binding activity;other molecular function	Pf00587	54938	ENSG00000104835; ENSG00000283104	SARS2	A6NHW7; B4DE10; hsa:54938; Q9BVP3; Q9NP81	Mitochondrial tRNA aminoacylation		1	0	2.41643e+08	1.75009e+08	2.09709e+08	2.64796e+08	2.19128e+08	1.69809e+08	2.10432e+08	1.88492e+08	High	High	High	High	High	High	High	High	1
P09429	High mobility group protein B1 OS=Homo sapiens OX=9606 GN=HMGB1 PE=1 SV=3	0	214.144	41	18	275	17	215	24.9	5.74	993.87	18	cell organization and biogenesis;DNA metabolism;other metabolic processes;stress response;transport;developmental processes;signal transduction;other biological processes	non-structural extracellular;plasma membrane;other membranes;ER/Golgi;nucleus;other cytoplasmic organelle;other cell component	signal transduction activity or receptor binding;nucleic acid binding activity;other molecular function	Pf00505, Pf09011	3146	ENSG00000189403	HMGB1	A5D8W9; hsa:3146; P09429; Q14321; Q5T7C3; Q6IBE1	ER-Phagosome pathway; Neutrophil degranulation; MyD88 deficiency (TLR2/4); IRAK4 deficiency (TLR2/4); Regulation of TLR by endogenous ligand; Apoptosis induced DNA fragmentation; TAK1-dependent IKK and NF-kappa-B activation ; TRAF6 mediated NF-kB activation; Pyroptosis; Advanced glycosylation endproduct receptor signaling	Retinoblastoma gene in cancer; VEGFA-VEGFR2 signaling pathway; Supression of HMGB1 mediated inflammation by THBD; Base excision repair; DNA repair pathways, full network; Malignant pleural mesothelioma; Clock-controlled autophagy in bone metabolism; DNA damage response (only ATM dependent)	19	1	2.63739e+08	2.05854e+08	2.02354e+08	2.53122e+08	1.93389e+08	1.5896e+08	2.23388e+08	1.22089e+08	High	High	High	High	High	High	High	High	1
O43852	Calumenin OS=Homo sapiens OX=9606 GN=CALU PE=1 SV=2	0	209.6	61	20	232	20	315	37.1	4.64	987.41	20		non-structural extracellular;other membranes;cytosol;ER/Golgi;other cell component	other molecular function	Pf13833	813	ENSG00000128595	CALU	B3KPG9; D6QS48; D6QS49; D6QS50; D6QS51; D6QS52; D6QS53; D6QS54; D6QS55; D6QS56; D6QS57; D6QS58; D6QS59; F5H1Q9; F5H879; hsa:813; O43852; O60456; Q6FHB9; Q96RL3; Q9NR43	Platelet degranulation ; Regulation of Insulin-like Growth Factor (IGF) transport and uptake by Insulin-like Growth Factor Binding Proteins (IGFBPs); Post-translational protein phosphorylation	NOTCH1 regulation of endothelial cell calcification; VEGFA-VEGFR2 signaling pathway	5	0	107947643	7.14189e+07	8.02364e+07	1.11206e+08	9.24401e+07	6.9022e+07	8.52532e+07	64384424	High	High	High	High	High	High	High	High	1
O00410	Importin-5 OS=Homo sapiens OX=9606 GN=IPO5 PE=1 SV=4	0	200.937	30	27	272	27	1097	123.6	4.94	980.07	27	transport;other biological processes	nucleus;other cell component	enzyme regulator activity;other molecular function	Pf02985, Pf18808, Pf18816, Pf18829	3843	ENSG00000065150	IPO5	B4DZA0; hsa:3843; O00410; O15257; Q5T578; Q86XC7	vRNP Assembly		1	0	1.74938e+08	1.30143e+08	1.32481e+08	1.65148e+08	1.47504e+08	1.31184e+08	130059088	1.09791e+08	High	High	High	High	High	High	High	High	1
O95140	Mitofusin-2 OS=Homo sapiens OX=9606 GN=MFN2 PE=1 SV=3	0	213.038	42	34	326	33	757	86.3	6.98	974.01	34	cell organization and biogenesis;other metabolic processes;stress response;transport;developmental processes;other biological processes	other membranes;cytosol;cytoskeleton;mitochondrion	other molecular function	Pf00350, Pf04799	9927	ENSG00000116688	MFN2	A8K1B3; hsa:9927; O95140; O95572; Q5JXC3; Q5JXC4; Q9H131; Q9NSX8	Factors involved in megakaryocyte development and platelet production; PINK1-PRKN Mediated Mitophagy; RHOT2 GTPase cycle	Intracellular trafficking proteins involved in CMT neuropathy	4	1	2.14752e+08	1.58602e+08	1.79789e+08	2.256e+08	1.55969e+08	1.25326e+08	1.46634e+08	1.17786e+08	High	High	High	High	High	High	High	High	1
P31948	Stress-induced-phosphoprotein 1 OS=Homo sapiens OX=9606 GN=STIP1 PE=1 SV=1	0	213.454	58	46	334	46	543	62.6	6.8	971.5	46	other biological processes	cytosol;ER/Golgi;nucleus;other cell component	other molecular function	Pf00515, Pf13181, Pf17830	10963	ENSG00000168439	STIP1	B4DM70; F5H0T1; G3XAD8; hsa:10963; P31948; Q3ZCU9; Q5TZU9	HSP90 chaperone cycle for steroid hormone receptors (SHR) in the presence of ligand; RND1 GTPase cycle	VEGFA-VEGFR2 signaling pathway	3	0	6.94561e+07	5.43687e+07	6.26614e+07	6.36234e+07	7.01808e+07	5.3232e+07	6.60954e+07	50035908	High	High	High	High	High	High	High	High	1	Acetyl [N-Term]
P82930	28S ribosomal protein S34, mitochondrial OS=Homo sapiens OX=9606 GN=MRPS34 PE=1 SV=2	0	145.944	67	18	295	18	218	25.6	9.98	971.24	18	protein metabolism;other metabolic processes	other membranes;mitochondrion;translational apparatus	other molecular function	Pf16053	65993	ENSG00000074071	MRPS34	hsa:65993; P82930; Q9BVI7	Mitochondrial translation initiation; Mitochondrial translation elongation; Mitochondrial translation termination		3	0	1.84202e+08	1.4683e+08	1.82752e+08	2.10816e+08	1.73178e+08	1.33973e+08	1.63757e+08	1.38711e+08	High	High	High	High	High	High	High	High	1
P14618	Pyruvate kinase PKM OS=Homo sapiens OX=9606 GN=PKM PE=1 SV=4	0	213.778	53	26	265	25	531	57.9	7.84	970.16	26	other metabolic processes;other biological processes	non-structural extracellular;cytosol;ER/Golgi;nucleus;other cell component	nucleic acid binding activity;kinase activity;other molecular function	Pf00224, Pf02887	5315	ENSG00000067225	PKM	A6NFK3; B2R5N8; B3KRY0; B4DFX8; B4DUU6; hsa:5315; P14618; P14786; Q53GK4; Q96E76; Q9BWB5; Q9UCV6; Q9UPF2	Neutrophil degranulation	Photodynamic therapy-induced HIF-1 survival signaling; Amino acid metabolism; Clear cell renal cell carcinoma pathways; Metabolic reprogramming in colon cancer; Aerobic glycolysis; Glycolysis in senescence; Glucose metabolism in triple-negative breast cancer cells; Glycolysis and gluconeogenesis	9	1	1.38163e+08	97549972	9.98819e+07	1.19392e+08	1.30308e+08	9.97097e+07	1.11502e+08	9.54771e+07	High	High	High	High	High	High	High	High	1
P51149	Ras-related protein Rab-7a OS=Homo sapiens OX=9606 GN=RAB7A PE=1 SV=1	0	174.036	72	17	280	17	207	23.5	6.7	969.74	17	cell organization and biogenesis;protein metabolism;other metabolic processes;transport;other biological processes	plasma membrane;other membranes;cytosol;mitochondrion;ER/Golgi;other cytoplasmic organelle;other cell component	other molecular function	Pf00071	7879	ENSG00000075785	RAB7A	A8K3V6; hsa:7879; P51149; Q9NWJ0; Q9UPB0	MHC class II antigen presentation; RAB GEFs exchange GTP for GDP on RABs; RAB geranylgeranylation; Neutrophil degranulation; RAC1 GTPase cycle; RHOG GTPase cycle; TBC/RABGAPs; Prevention of phagosomal-lysosomal fusion; CDC42 GTPase cycle; RAC2 GTPase cycle; RAC3 GTPase cycle; RHOQ GTPase cycle; RHOJ GTPase cycle; RHOH GTPase cycle; RHOD GTPase cycle; RHOF GTPase cycle; Suppression of autophagy	Ebola virus infection in host; Autosomal recessive osteopetrosis pathways; Intracellular trafficking proteins involved in CMT neuropathy	20	0	4.5601e+08	2.97083e+08	3.88323e+08	4.82166e+08	4.15337e+08	3.08752e+08	5.43294e+08	3.68872e+08	High	High	High	High	High	High	High	High	1
P55786	Puromycin-sensitive aminopeptidase OS=Homo sapiens OX=9606 GN=NPEPPS PE=1 SV=2	0	219.667	46	37	315	37	919	103.2	5.72	969.62	37	protein metabolism;other metabolic processes;stress response	cytosol;nucleus;other cell component	other molecular function	Pf01433, Pf11838, Pf17900	9520	ENSG00000141279	NPEPPS	B7Z463; hsa:9520; P55786; Q6P145; Q9NP16; Q9UEM2	Antigen processing: Ubiquitination & Proteasome degradation		1	0	7.8013e+07	5.99604e+07	6.9381e+07	8.01668e+07	7.48668e+07	5.66086e+07	6.51068e+07	5.88841e+07	High	High	High	High	High	High	High	High	1
P13645	CRAP Keratin, type I cytoskeletal 10 OS=Homo sapiens OX=9606 GN=KRT10 PE=1 SV=6	0	253.83	44	32	303	27	584	58.8	5.21	966.78	32	cell organization and biogenesis;protein metabolism;other metabolic processes;other biological processes	plasma membrane;cytosol;cytoskeleton;other cell component	bone, tooth or skin structural activity;other molecular function	Pf00038	3858	ENSG00000186395	KRT10	hsa:3858; P13645; Q14664; Q8N175	Formation of the cornified envelope		2	6	7.70515e+07	1.86995e+08	1.7126e+08	1.09092e+08	1.68629e+08	1.85014e+08	1.59872e+08	1.07243e+08	High	High	High	High	High	High	High	High	1
P22626	Heterogeneous nuclear ribonucleoproteins A2/B1 OS=Homo sapiens OX=9606 GN=HNRNPA2B1 PE=1 SV=2	0	172.337	70	23	304	19	353	37.4	8.95	964	23	cell organization and biogenesis;RNA metabolism OR transcription;other metabolic processes;transport;other biological processes	non-structural extracellular;nucleus;other cell component	nucleic acid binding activity;other molecular function	Pf00076	3181	ENSG00000122566	HNRNPA2B1	A0A024RA27; A0A024RA61; A8K064; hsa:3181; P22626; P22627; Q9UC98; Q9UDJ2	mRNA Splicing - Major Pathway; Processing of Capped Intron-Containing Pre-mRNA; Gene and protein expression by JAK-STAT signaling after Interleukin-12 stimulation	mRNA processing	4	4	1.12888e+08	7.9749e+07	8.73298e+07	1.14319e+08	7.09066e+07	6.75142e+07	9.875e+07	5.24392e+07	High	High	High	High	High	High	High	High	1
Q96RQ3	Methylcrotonoyl-CoA carboxylase subunit alpha, mitochondrial OS=Homo sapiens OX=9606 GN=MCCC1 PE=1 SV=3	0	189.858	42	26	242	26	725	80.4	7.78	959.3	26	other metabolic processes	cytosol;mitochondrion;other cell component	other molecular function	Pf00289, Pf00364, Pf02785, Pf02786	56922	ENSG00000078070	MCCC1	hsa:56922; Q59ES4; Q96RQ3; Q9H959; Q9NS97	Branched-chain amino acid catabolism; Biotin transport and metabolism; Defective HLCS causes multiple carboxylase deficiency	Amino acid metabolism	4	0	1.46189e+08	1.22977e+08	1.34975e+08	1.56921e+08	1.42256e+08	1.02299e+08	1.10918e+08	1.03436e+08	High	High	High	High	High	High	High	High	1
P22033	Methylmalonyl-CoA mutase, mitochondrial OS=Homo sapiens OX=9606 GN=MMUT PE=1 SV=4	0	206.308	47	34	299	34	750	83.1	6.93	955.74	34	other metabolic processes;developmental processes;other biological processes	mitochondrion;other cell component	other molecular function	Pf01642, Pf02310	4594	ENSG00000146085	MMUT	A8K953; hsa:4594; P22033; Q5SYZ3; Q96B11; Q9UD64	Propionyl-CoA catabolism; Defective MMAA causes MMA, cblA type; Defective MUT causes MMAM; Cobalamin (Cbl) metabolism	Vitamin B12 metabolism; Amino acid metabolism	6	0	1.38386e+08	1.1403e+08	1.24806e+08	1.63894e+08	1.44301e+08	1.11938e+08	1.20326e+08	1.01398e+08	High	High	High	High	High	High	High	High	1
Q9BW92	Threonine--tRNA ligase, mitochondrial OS=Homo sapiens OX=9606 GN=TARS2 PE=1 SV=1	0	178.248	50	31	283	31	718	81	7.3	955.18	31	protein metabolism;RNA metabolism OR transcription;other metabolic processes	mitochondrion	other molecular function	Pf00587, Pf02824, Pf03129, Pf07973	80222	ENSG00000143374	TARS2	hsa:80222; Q53GW7; Q96I50; Q9BW92; Q9H9V2	Mitochondrial tRNA aminoacylation		1	0	1.58594e+08	1.23795e+08	1.44984e+08	1.88523e+08	1.54239e+08	1.12685e+08	1.38468e+08	1.18641e+08	High	High	High	High	High	High	High	High	1
P31937	3-hydroxyisobutyrate dehydrogenase, mitochondrial OS=Homo sapiens OX=9606 GN=HIBADH PE=1 SV=2	0	170.938	57	15	232	15	336	35.3	8.13	954.2	15	other metabolic processes	mitochondrion	other molecular function	Pf03446, Pf14833	11112	ENSG00000106049	HIBADH	hsa:11112; P31937; Q546Z2; Q9UDN3	Branched-chain amino acid catabolism	Amino acid metabolism	2	0	2.42249e+08	1.71858e+08	2.12316e+08	2.59243e+08	2.30521e+08	1.57065e+08	2.02092e+08	1.86059e+08	High	High	High	High	High	High	High	High	1
P30405	Peptidyl-prolyl cis-trans isomerase F, mitochondrial OS=Homo sapiens OX=9606 GN=PPIF PE=1 SV=1	0	86.549	55	12	313	10	207	22	9.38	951.4	12	cell organization and biogenesis;protein metabolism;other metabolic processes;stress response;transport;other biological processes	other membranes;mitochondrion;other cell component	other molecular function	Pf00160	10105	ENSG00000108179	PPIF	hsa:10105; P30405; Q2YDB7; Q5W131		Alzheimer's disease and miRNA effects; Alzheimer's disease	2	2	3.66058e+08	3.105e+08	3.16785e+08	4.36139e+08	3.97069e+08	3.11324e+08	3.69813e+08	3.26896e+08	High	High	High	High	High	High	High	High	1
Q00059	Transcription factor A, mitochondrial OS=Homo sapiens OX=9606 GN=TFAM PE=1 SV=1	0	194.748	54	24	281	24	246	29.1	9.72	949.63	24	cell organization and biogenesis;RNA metabolism OR transcription;other metabolic processes;other biological processes	cytosol;mitochondrion;other cell component	nucleic acid binding activity;other molecular function	Pf00505, Pf09011	7019	ENSG00000108064	TFAM	A8MRB2; A9QXC6; B5BU05; hsa:7019; Q00059; Q5U0C6	Transcriptional activation of mitochondrial biogenesis; Mitochondrial transcription initiation	Energy metabolism; NAD metabolism, sirtuins and aging; VEGFA-VEGFR2 signaling pathway; Mitochondrial gene expression; Orexin receptor pathway	7	0	5.97375e+08	4.80691e+08	5.8087e+08	6.02295e+08	5.35012e+08	3.76411e+08	4.1518e+08	4.07649e+08	High	High	High	High	High	High	High	High	1
O95573	Fatty acid CoA ligase Acsl3 OS=Homo sapiens OX=9606 GN=ACSL3 PE=1 SV=3	0	221.414	48	28	288	25	720	80.4	8.38	949	28	cell organization and biogenesis;other metabolic processes;transport;developmental processes;other biological processes	plasma membrane;other membranes;mitochondrion;ER/Golgi;other cytoplasmic organelle;other cell component	other molecular function	Pf00501	2181	ENSG00000123983	ACSL3	hsa:2181; O95573; Q60I92; Q8IUM9	Synthesis of very long-chain fatty acyl-CoAs; Intracellular metabolism of fatty acids regulates insulin secretion	Fatty acid beta-oxidation; Fatty acid biosynthesis; Mitochondrial long chain fatty acid beta-oxidation; PPAR signaling pathway; Ferroptosis; Thermogenesis; Ciliary landscape; Cholesterol metabolism with Bloch and Kandutsch-Russell pathways; Omega-3 / omega-6 fatty acid synthesis; Omega-9 fatty acid synthesis; Fatty acid transporters	13	3	8.94585e+07	7.11984e+07	64085511	8.58414e+07	7.47329e+07	6.54478e+07	7.02253e+07	5.18689e+07	High	High	High	High	High	High	High	High	1	Acetyl [N-Term]
Q53H12	Acylglycerol kinase, mitochondrial OS=Homo sapiens OX=9606 GN=AGK PE=1 SV=2	0	200.762	60	25	245	25	422	47.1	8.09	948.8	25	cell organization and biogenesis;other metabolic processes;transport	other membranes;cytosol;mitochondrion;other cell component	kinase activity;other molecular function	Pf00781, Pf19712	55750	ENSG00000006530; ENSG00000262327	AGK	hsa:55750; Q53H12; Q75KN1; Q96GC3; Q9NP48	Signaling by BRAF and RAF1 fusions; Glycerophospholipid biosynthesis		2	0	2.53746e+08	1.77865e+08	2.22005e+08	2.71296e+08	2.07159e+08	1.6635e+08	2.03044e+08	1.93567e+08	High	High	High	High	High	High	High	High	1
A0A0B4J2D5	Putative glutamine amidotransferase-like class 1 domain-containing protein 3B, mitochondrial OS=Homo sapiens OX=9606 GN=GATD3B PE=5 SV=1	0	159.145	45	12	236	12	268	28.1	8.27	944.54	12		mitochondrion			8209		GATD3B	A0A0B4J2D5; A6NFJ6; A6NJY7; hsa:8209; O00650; O00660; O15011; O15012; P30042; P55346; P78474; Q92505; Q92507		Gastric cancer network 1	1	0	4.38111e+08	2.92575e+08	3.95756e+08	5.34736e+08	4.28944e+08	3.38205e+08	4.00735e+08	3.6883e+08	High	High	High	High	High	High	High	High	1
P07355	Annexin A2 OS=Homo sapiens OX=9606 GN=ANXA2 PE=1 SV=2	0	164.105	60	28	282	28	339	38.6	7.75	933.51	28	cell organization and biogenesis;transport;developmental processes;other biological processes	non-structural extracellular;extracellular matrix;plasma membrane;other membranes;nucleus;other cytoplasmic organelle;other cell component	transporter activity;enzyme regulator activity;cytoskeletal activity;other molecular function	Pf00191	302	ENSG00000182718	ANXA2	hsa:302; P07355; Q567R4; Q6N0B3; Q8TBV2; Q96DD5; Q9UDH8	Neutrophil degranulation; Smooth Muscle Contraction; Gene and protein expression by JAK-STAT signaling after Interleukin-12 stimulation; Dissolution of Fibrin Clot	Gastrin signaling pathway; CCL18 signaling pathway; Prostaglandin synthesis and regulation	7	0	1.71592e+08	1.40594e+08	1.62638e+08	1.91039e+08	1.63186e+08	1.22757e+08	1.54578e+08	1.22799e+08	High	High	High	High	High	High	High	High	1
P68366	Tubulin alpha-4A chain OS=Homo sapiens OX=9606 GN=TUBA4A PE=1 SV=1	0	190.661	45	21	277	2	448	49.9	5.06	931.99	21	cell cycle OR cell proliferation;cell organization and biogenesis	non-structural extracellular;cytosol;cytoskeleton;other cell component	cytoskeletal activity;other molecular function	Pf00091, Pf03953	7277	ENSG00000127824	TUBA4A	A8MUB1; B3KNQ6; hsa:7277; P05215; P68366	Separation of Sister Chromatids; The role of GTSE1 in G2/M progression after G2 checkpoint; HSP90 chaperone cycle for steroid hormone receptors (SHR) in the presence of ligand; Intraflagellar transport; Recycling pathway of L1; COPI-dependent Golgi-to-ER retrograde traffic; Translocation of SLC2A4 (GLUT4) to the plasma membrane; Microtubule-dependent trafficking of connexons from Golgi to the pla…	Alzheimer's disease and miRNA effects; Pathogenic Escherichia coli infection; Parkin-ubiquitin proteasomal system pathway; Alzheimer's disease	41	0	549508	526501	281029	379947	686960	537059	264564	98828.6	High	High	Peak Found	Peak Found	High	Peak Found	Peak Found	Peak Found	1
P11586	C-1-tetrahydrofolate synthase, cytoplasmic OS=Homo sapiens OX=9606 GN=MTHFD1 PE=1 SV=4	0	229.543	53	45	330	44	935	101.5	7.3	921.52	45	other metabolic processes;developmental processes	cytosol;mitochondrion	other molecular function	Pf00763, Pf01268, Pf02882	4522	ENSG00000100714	MTHFD1	A0A024R652; A0A384N5Y3; B2R5Y2; G3V2B8; hsa:4522; P11586; Q86VC9; Q9BVP5	Metabolism of folate and pterines	Folate metabolism; One-carbon metabolism; Trans-sulfuration and one-carbon metabolism; Disorders of folate metabolism and transport; Male infertility	6	1	8.24775e+07	6.78536e+07	5.62424e+07	7.13965e+07	8.1135e+07	6.86816e+07	6.07672e+07	4.80664e+07	High	High	High	High	High	High	High	High	1	Met-loss [N-Term]
Q9BSJ8	Extended synaptotagmin-1 OS=Homo sapiens OX=9606 GN=ESYT1 PE=1 SV=1	0	232.032	40	43	288	43	1104	122.8	5.83	918.64	43	cell organization and biogenesis;transport	plasma membrane;other membranes;ER/Golgi	other molecular function	Pf00168, Pf17047	23344	ENSG00000139641	ESYT1	A0FGR7; A8K2S2; hsa:23344; O94848; Q6PJN4; Q9BSJ8; Q9H6J1; Q9H6W2; Q9Y416	RAC1 GTPase cycle; RAC3 GTPase cycle; RHOF GTPase cycle; Glycosphingolipid metabolism; RHOG GTPase cycle; RAC2 GTPase cycle; RHOD GTPase cycle		7	0	1.55106e+08	1.18861e+08	7.82574e+07	1.24487e+08	1.33884e+08	1.2436e+08	9.16671e+07	6.63578e+07	High	High	High	High	High	High	High	High	1
P22830	Ferrochelatase, mitochondrial OS=Homo sapiens OX=9606 GN=FECH PE=1 SV=2	0	186.695	46	19	273	19	423	47.8	8.73	918.41	19	other metabolic processes;other biological processes	other membranes;mitochondrion	other molecular function	Pf00762	2235	ENSG00000066926	FECH	A8KA72; hsa:2235; P22830; Q8IXN1; Q8NAN0	Heme biosynthesis	Hemesynthesis defects and porphyrias; Heme biosynthesis	3	0	2.33052e+08	1.84274e+08	2.15008e+08	2.44266e+08	1.67669e+08	1.29028e+08	1.58841e+08	1.5488e+08	High	High	High	High	High	High	High	High	1
P04075	Fructose-bisphosphate aldolase A OS=Homo sapiens OX=9606 GN=ALDOA PE=1 SV=2	0	200.971	62	26	273	23	364	39.4	8.09	917.25	26	cell organization and biogenesis;other metabolic processes;other biological processes	non-structural extracellular;cytosol;cytoskeleton;other cell component	cytoskeletal activity;other molecular function	Pf00274	226	ENSG00000149925	ALDOA	B4DXI7; hsa:226; P04075; Q6FH76; Q6FI10; Q96B15; Q9BWD9; Q9UCN2	Neutrophil degranulation; Glycolysis; Platelet degranulation ; Gluconeogenesis	VEGFA-VEGFR2 signaling pathway; Clear cell renal cell carcinoma pathways; Aerobic glycolysis; 16p11.2 proximal deletion syndrome; Glycolysis and gluconeogenesis; Sudden infant death syndrome (SIDS) susceptibility pathways	10	3	2.17633e+08	1.74979e+08	1.62297e+08	1.95686e+08	1.89622e+08	1.60586e+08	1.62578e+08	1.37146e+08	High	High	High	High	High	High	High	High	1	Met-loss [N-Term]
P12814	Alpha-actinin-1 OS=Homo sapiens OX=9606 GN=ACTN1 PE=1 SV=2	0	185.53	51	32	269	21	892	103	5.41	915.58	32	cell adhesion;cell organization and biogenesis;developmental processes;other biological processes	non-structural extracellular;plasma membrane;other membranes;cytosol;cytoskeleton;nucleus;other cell component	signal transduction activity or receptor binding;cytoskeletal activity;nucleic acid binding activity;other molecular function	Pf00307, Pf00435, Pf08726	87	ENSG00000072110	ACTN1	B3V8S3; B4DHH3; B7TY16; hsa:87; P12814; Q1HE25; Q9BTN1	Platelet degranulation ; Syndecan interactions; RHOBTB2 GTPase cycle; RHOD GTPase cycle; RHOF GTPase cycle; Nephrin family interactions; Regulation of cytoskeletal remodeling and cell spreading by IPP complex components	Arrhythmogenic right ventricular cardiomyopathy; Focal adhesion; Ebola virus infection in host; MFAP5 effect on permeability and motility of endothelial cells via cytoskeleton rearrangement; Regulation of actin cytoskeleton	12	0	2.73739e+07	2.21729e+07	2.21987e+07	2.74101e+07	2.54342e+07	1.65651e+07	2.39503e+07	1.77227e+07	High	High	High	High	High	High	High	High	1
O00754	Lysosomal alpha-mannosidase OS=Homo sapiens OX=9606 GN=MAN2B1 PE=1 SV=3	0	163.719	29	27	286	27	1011	113.7	7.28	915.18	27	protein metabolism;other metabolic processes	non-structural extracellular;nucleus;other cytoplasmic organelle;other cell component	other molecular function	Pf01074, Pf07748, Pf09261, Pf17677	4125	ENSG00000104774	MAN2B1	G5E928; hsa:4125; O00754; O15330; Q16680; Q93094; Q9BW13	Neutrophil degranulation; Lysosomal oligosaccharide catabolism		2	0	1.00997e+08	7.47683e+07	1.20105e+08	1.36348e+08	8.06474e+07	6.54682e+07	1.204e+08	9.77645e+07	High	High	High	High	High	High	High	High	1
Q9NP58	ATP-binding cassette sub-family B member 6 OS=Homo sapiens OX=9606 GN=ABCB6 PE=1 SV=1	0	191.412	40	25	262	25	842	93.8	8.48	904.67	25	cell organization and biogenesis;other metabolic processes;stress response;transport;developmental processes;other biological processes	non-structural extracellular;plasma membrane;other membranes;cytosol;mitochondrion;ER/Golgi;nucleus;other cytoplasmic organelle	transporter activity;other molecular function	Pf00005, Pf00664, Pf16185	10058	ENSG00000115657	ABCB6	hsa:10058; O75542; Q49A66; Q59GQ5; Q6ZME6; Q96ME8; Q9HAQ6; Q9HAQ7; Q9NP58	Mitochondrial ABC transporters; Defective ABCB6 causes MCOPCB7		2	0	1.07586e+08	7.77251e+07	1.72058e+08	1.81199e+08	9.08836e+07	8.05735e+07	1.59166e+08	1.35998e+08	High	High	High	High	High	High	High	High	1
P46459	Vesicle-fusing ATPase OS=Homo sapiens OX=9606 GN=NSF PE=1 SV=3	0	213.792	53	40	325	40	744	82.5	6.95	902.05	40	cell organization and biogenesis;transport;other biological processes	plasma membrane;other membranes;cytosol;ER/Golgi;other cell component	signal transduction activity or receptor binding;other molecular function	Pf00004, Pf02359, Pf02933, Pf17862	4905	ENSG00000073969; ENSG00000276262; ENSG00000278174	NSF	A8K2D9; B4DFA2; hsa:4905; P46459; Q8N6D7; Q9UKZ2	COPII-mediated vesicle transport; COPI-mediated anterograde transport; Intra-Golgi traffic; Retrograde transport at the Trans-Golgi-Network; COPI-dependent Golgi-to-ER retrograde traffic; Trafficking of GluR2-containing AMPA receptors	Synaptic vesicle pathway; Brain-derived neurotrophic factor (BDNF) signaling pathway	8	0	1.04993e+08	7.46979e+07	6.62549e+07	8.34295e+07	1.02741e+08	9.10432e+07	8.93034e+07	6.03373e+07	High	High	High	High	High	High	High	High	1
P78371	T-complex protein 1 subunit beta OS=Homo sapiens OX=9606 GN=CCT2 PE=1 SV=4	0	207.963	67	34	271	34	535	57.5	6.46	899.61	34	cell organization and biogenesis;transport;other biological processes	non-structural extracellular;cytosol;cytoskeleton;other cytoplasmic organelle;other cell component	other molecular function	Pf00118	10576	ENSG00000166226	CCT2	A8K402; B5BTY7; B7Z243; B7Z7K4; B7ZAT2; hsa:10576; P78371; Q14D36; Q6IAT3	Neutrophil degranulation; Cooperation of PDCL (PhLP1) and TRiC/CCT in G-protein beta folding; Formation of tubulin folding intermediates by CCT/TriC; Association of TriC/CCT with target proteins during biosynthesis; Prefoldin mediated transfer of substrate to CCT/TriC; RHOBTB2 GTPase cycle; Folding of actin by CCT/TriC; BBSome-mediated cargo-targeting to cilium; RHOBTB1 GTPase cycle	16p11.2 proximal deletion syndrome	10	0	9.11518e+07	6.47286e+07	7.86567e+07	9.16614e+07	8.66032e+07	7.14066e+07	8.30428e+07	6.79609e+07	High	High	High	High	High	High	High	High	1	Met-loss+Acetyl [N-Term]
O75027	Iron-sulfur clusters transporter ABCB7, mitochondrial OS=Homo sapiens OX=9606 GN=ABCB7 PE=1 SV=2	0	205.044	43	28	269	28	752	82.6	9.33	899	28	cell organization and biogenesis;other metabolic processes;transport;other biological processes	other membranes;mitochondrion	transporter activity;other molecular function	Pf00005, Pf00664	22	ENSG00000131269	ABCB7	G3XAC4; hsa:22; O75027; O75345; Q5VWY7; Q5VWY8; Q9BRE1; Q9UND1; Q9UP01	Mitochondrial ABC transporters; Cytosolic iron-sulfur cluster assembly		2	0	1.16263e+08	9.01983e+07	1.10844e+08	1.43329e+08	1.2255e+08	9.20369e+07	1.14722e+08	8.43386e+07	High	High	High	High	High	High	High	High	1
P22570-6	Isoform 6 of NADPH:adrenodoxin oxidoreductase, mitochondrial OS=Homo sapiens OX=9606 GN=FDXR	0	180.688	55	26	305	2	451	49.4	8.66	898.63	26							FDXR	P22570-6			0	0	5.97605e+06	7.65307e+06	3.71927e+06	4.01855e+06	5.28367e+06	3.94654e+06	4.20188e+06	3.70078e+06	High	High	High	High	High	High	High	High	1
Q02241	Kinesin-like protein KIF23 OS=Homo sapiens OX=9606 GN=KIF23 PE=1 SV=3	0	204.958	41	35	285	9	960	110	8.51	898.4	35	cell cycle OR cell proliferation;cell organization and biogenesis;other biological processes	cytosol;cytoskeleton;nucleus;other cell component	cytoskeletal activity;other molecular function	Pf00225, Pf16540	9493	ENSG00000137807	KIF23	B4E1K0; hsa:9493; Q02241; Q8WVP0	MHC class II antigen presentation; COPI-dependent Golgi-to-ER retrograde traffic; Kinesins; Mitotic Telophase/Cytokinesis	Malignant pleural mesothelioma	5	28	1.24863e+08	1.07658e+08	1.20243e+08	1.24856e+08	1.16236e+08	7.42743e+07	1.1818e+08	8.77099e+07	High	High	High	High	High	High	High	High	1
Q9HCC0	Methylcrotonoyl-CoA carboxylase beta chain, mitochondrial OS=Homo sapiens OX=9606 GN=MCCC2 PE=1 SV=1	0	215.728	43	25	248	25	563	61.3	7.68	896.93	25	other metabolic processes	cytosol;mitochondrion;other cell component	other molecular function	Pf01039	64087	ENSG00000131844	MCCC2	A6NIY9; hsa:64087; Q96C27; Q9HCC0; Q9Y4L7	Biotin transport and metabolism; Defective HLCS causes multiple carboxylase deficiency; Branched-chain amino acid catabolism		3	0	1.96011e+08	1.53654e+08	1.85869e+08	218679120	1.94186e+08	1.39958e+08	1.69484e+08	1.5015e+08	High	High	High	High	High	High	High	High	1
Q86UP2	Kinectin OS=Homo sapiens OX=9606 GN=KTN1 PE=1 SV=1	0	304.547	51	63	301	63	1357	156.2	5.64	895.24	63	transport;other biological processes	plasma membrane;other membranes;ER/Golgi	cytoskeletal activity	Pf05104	3895	ENSG00000126777	KTN1	B4DZ88; hsa:3895; Q13999; Q14707; Q15387; Q17RZ5; Q5GGW3; Q86UP2; Q86W57	Regulation of Insulin-like Growth Factor (IGF) transport and uptake by Insulin-like Growth Factor Binding Proteins (IGFBPs); Post-translational protein phosphorylation; RND2 GTPase cycle; RHOA GTPase cycle; CDC42 GTPase cycle; RAC1 GTPase cycle; RHOG GTPase cycle; RND3 GTPase cycle; RHO GTPases activate KTN1	Glucocorticoid receptor pathway; Nuclear receptors meta-pathway	11	0	8.06232e+07	6.00878e+07	1.21862e+07	2.85493e+07	6.0117e+07	5.21619e+07	1.67738e+07	8.66699e+06	High	High	High	High	High	High	High	High	1
Q92665	28S ribosomal protein S31, mitochondrial OS=Homo sapiens OX=9606 GN=MRPS31 PE=1 SV=3	0	181.271	56	23	248	23	395	45.3	9.29	884.7	23	protein metabolism;other metabolic processes	other membranes;mitochondrion;translational apparatus;nucleus	other molecular function	Pf15433	10240	ENSG00000102738	MRPS31	B2RCS3; hsa:10240; Q5VYC8; Q8WTV8; Q92665	Mitochondrial translation initiation; Mitochondrial translation elongation; Mitochondrial translation termination		3	0	1.88254e+08	1.44651e+08	1.69018e+08	2.1225e+08	1.65858e+08	1.20931e+08	1.41047e+08	1.15501e+08	High	High	High	High	High	High	High	High	1
P07814	Bifunctional glutamate/proline--tRNA ligase OS=Homo sapiens OX=9606 GN=EPRS1 PE=1 SV=5	0	226.628	36	42	280	41	1512	170.5	7.33	881.17	42	cell organization and biogenesis;protein metabolism;RNA metabolism OR transcription;other metabolic processes;stress response;other biological processes	plasma membrane;other membranes;cytosol;other cell component	nucleic acid binding activity;other molecular function	Pf00043, Pf00458, Pf00587, Pf00749, Pf03129, Pf03950, Pf09180	2058	ENSG00000136628	EPRS1	A0AVA9; B9EGH3; hsa:2058; P07814; Q05BP6; Q05DF8; Q5DSM1; Q5H9S5; Q6PD57; Q86X73	Cytosolic tRNA aminoacylation; tRNA modification in the nucleus and cytosol; Selenoamino acid metabolism	Parkinson's disease pathway; VEGFA-VEGFR2 signaling pathway; Amino acid metabolism	6	1	5.20803e+07	4.26906e+07	4.75876e+07	5.61506e+07	5.28307e+07	4.2039e+07	5.73324e+07	4.5241e+07	High	High	High	High	High	High	High	High	1
Q92947	Glutaryl-CoA dehydrogenase, mitochondrial OS=Homo sapiens OX=9606 GN=GCDH PE=1 SV=1	0	173.729	29	10	233	10	438	48.1	8.06	880.69	10	other metabolic processes	mitochondrion	other molecular function	Pf00441, Pf02770, Pf02771	2639	ENSG00000105607	GCDH	A8K2Z2; hsa:2639; O14719; Q92947	Lysine catabolism	Fatty acid beta-oxidation; Tryptophan metabolism	3	0	2.8135e+08	2.10119e+08	2.57014e+08	297812568	2.80906e+08	2.04667e+08	2.22361e+08	1.95059e+08	High	High	High	High	High	High	High	High	1
P10586	Receptor-type tyrosine-protein phosphatase F OS=Homo sapiens OX=9606 GN=PTPRF PE=1 SV=2	0	234.391	30	41	266	38	1907	212.7	6.3	879.34	41	cell adhesion;cell organization and biogenesis;protein metabolism;other metabolic processes;stress response;developmental processes;signal transduction;other biological processes	plasma membrane;other membranes;other cell component	other molecular function	Pf00041, Pf00102, Pf07679	5792	ENSG00000142949	PTPRF	D3DPX6; D3DPX7; hsa:5792; P10586; Q5T021; Q5T022; Q5W9G2; Q86WS0	Synaptic adhesion-like molecules; Receptor-type tyrosine-protein phosphatases	Brain-derived neurotrophic factor (BDNF) signaling pathway; Insulin signaling	4	3	1.16039e+08	8.56586e+07	1.10135e+08	1.19107e+08	1.18509e+08	8.52917e+07	1.03698e+08	7.89779e+07	High	High	High	High	High	High	High	High	1
P00387	NADH-cytochrome b5 reductase 3 OS=Homo sapiens OX=9606 GN=CYB5R3 PE=1 SV=3	0	166.65	74	19	242	19	301	34.2	7.59	878.61	19	other metabolic processes;other biological processes	non-structural extracellular;other membranes;cytosol;mitochondrion;ER/Golgi;other cytoplasmic organelle;other cell component	other molecular function	Pf00175, Pf00970	1727	ENSG00000100243	CYB5R3	B1AHF2; B7Z7L3; hsa:1727; O75675; P00387; Q8TDL8; Q8WTS8; Q9UEN4; Q9UEN5; Q9UL55; Q9UL56	Phase I - Functionalization of compounds; Neutrophil degranulation; Vitamin C (ascorbate) metabolism	Oxidation by cytochrome P450	4	0	3.13841e+08	2.60406e+08	3.06537e+08	3.49704e+08	2.5196e+08	2.0415e+08	2.67876e+08	1.99608e+08	High	High	High	High	High	High	High	High	1
Q96HY7	2-oxoadipate dehydrogenase complex component E1 OS=Homo sapiens OX=9606 GN=DHTKD1 PE=1 SV=2	0	194.484	36	24	242	24	919	103	6.93	878.3	24	other metabolic processes;developmental processes	mitochondrion	other molecular function	Pf00676, Pf02779, Pf16870	55526	ENSG00000181192	DHTKD1	hsa:55526; Q68CU5; Q96HY7; Q9BUM8; Q9HCE2	Glyoxylate metabolism and glycine degradation		1	0	1.00459e+08	8.26602e+07	1.02462e+08	1.19477e+08	9.50435e+07	7.45335e+07	8.51512e+07	7.31799e+07	High	High	High	High	High	High	High	High	1
P08574	Cytochrome c1, heme protein, mitochondrial OS=Homo sapiens OX=9606 GN=CYC1 PE=1 SV=3	0	106.012	26	7	239	7	325	35.4	9	875.17	7	other metabolic processes;transport;other biological processes	other membranes;mitochondrion	transporter activity;other molecular function	Pf02167	1537	ENSG00000179091	CYC1	hsa:1537; P08574; Q5U062; Q6FHS7	Respiratory electron transport; Mitochondrial protein import	Nonalcoholic fatty liver disease; Mitochondrial complex III assembly	4	0	2.83728e+08	2.35255e+08	2.63255e+08	2.8633e+08	2.36305e+08	1.97085e+08	1.9932e+08	2.12116e+08	High	High	High	High	High	High	High	High	1
Q15067	Peroxisomal acyl-coenzyme A oxidase 1 OS=Homo sapiens OX=9606 GN=ACOX1 PE=1 SV=3	0	169.816	47	25	246	5	660	74.4	8.16	874.22	25	cell organization and biogenesis;other metabolic processes;other biological processes	other membranes;cytosol;other cytoplasmic organelle	other molecular function	Pf01756, Pf02770, Pf14749	51	ENSG00000161533	ACOX1	A8K6X8; A8KAA0; B4DK61; F5GYQ8; hsa:51; Q12863; Q15067; Q15068; Q15101; Q16131; Q7Z3W5; Q9UD31	TYSND1 cleaves peroxisomal proteins	Estrogen receptor pathway; Nuclear receptors meta-pathway; PPAR signaling pathway; Eicosanoid metabolism via cyclooxygenases (COX); Eicosanoid metabolism via lipooxygenases (LOX); Omega-3 / omega-6 fatty acid synthesis	8	21	9.46396e+07	6.90117e+07	8.51047e+07	1.25373e+08	7.60485e+07	6.56788e+07	9.58979e+07	7.26742e+07	High	High	High	High	High	High	High	High	1
Q9NS69	Mitochondrial import receptor subunit TOM22 homolog OS=Homo sapiens OX=9606 GN=TOMM22 PE=1 SV=3	0	98.095	78	8	204	8	142	15.5	4.34	874	8	cell organization and biogenesis;transport;other biological processes	other membranes;mitochondrion	transporter activity	Pf04281	56993	ENSG00000100216	TOMM22	hsa:56993; Q9NS69	PINK1-PRKN Mediated Mitophagy; Mitochondrial protein import		2	0	2.63323e+08	2.20425e+08	2.27432e+08	2.48037e+08	2.4398e+08	1.67278e+08	2.05243e+08	1.16712e+08	High	High	High	High	High	High	High	High	1	Met-loss+Acetyl [N-Term]
Q92552	28S ribosomal protein S27, mitochondrial OS=Homo sapiens OX=9606 GN=MRPS27 PE=1 SV=3	0	194.416	51	24	269	24	414	47.6	6.18	873.63	24	cell cycle OR cell proliferation;protein metabolism;other metabolic processes;other biological processes	other membranes;mitochondrion;translational apparatus;nucleus;other cell component	translation activity;nucleic acid binding activity	Pf10037	23107	ENSG00000113048	MRPS27	B4DRT2; hsa:23107; Q6P1S1; Q92552	Mitochondrial translation initiation; Mitochondrial translation elongation; Mitochondrial translation termination		3	0	2.52585e+08	2.22692e+08	2.51624e+08	2.96881e+08	2.5365e+08	1.80666e+08	2.26844e+08	1.82912e+08	High	High	High	High	High	High	High	High	1
Q9NYY8	FAST kinase domain-containing protein 2, mitochondrial OS=Homo sapiens OX=9606 GN=FASTKD2 PE=1 SV=1	0	189.978	41	25	263	25	710	81.4	8.05	870.75	25	cell organization and biogenesis;protein metabolism;RNA metabolism OR transcription;other metabolic processes;other biological processes	mitochondrion;other cell component	nucleic acid binding activity	Pf06743, Pf08368, Pf08373	22868	ENSG00000118246	FASTKD2	hsa:22868; Q9NVX6; Q9NYY8; Q9Y2H7			0	0	1.34344e+08	1.17737e+08	1.33323e+08	1.52467e+08	1.29062e+08	100006579	1.14593e+08	1.08044e+08	High	High	High	High	High	High	High	High	1
Q5JTZ9	Alanine--tRNA ligase, mitochondrial OS=Homo sapiens OX=9606 GN=AARS2 PE=1 SV=1	0	187.715	42	33	283	33	985	107.3	6.27	870.66	33	protein metabolism;RNA metabolism OR transcription;other metabolic processes	mitochondrion	nucleic acid binding activity;other molecular function	Pf01411, Pf07973	57505	ENSG00000124608	AARS2	A2RRN5; hsa:57505; Q5JTZ9; Q8N198; Q96D02; Q9ULF0	Mitochondrial tRNA aminoacylation		1	0	1.42953e+08	1.26701e+08	1.38352e+08	1.68118e+08	1.45596e+08	1.06574e+08	1.30487e+08	1.13919e+08	High	High	High	High	High	High	High	High	1
Q9UPN3-2	Isoform 2 of Microtubule-actin cross-linking factor 1, isoforms 1/2/3/4/5 OS=Homo sapiens OX=9606 GN=MACF1	0	342.867	19	82	324	82	5430	620	5.38	868.34	82							MACF1	Q9UPN3-2			0	0	4.97056e+07	4.57301e+07	3.78371e+07	4.77164e+07	4.43679e+07	3.45361e+07	3.18512e+07	2.72477e+07	High	High	High	High	High	High	High	High	1
Q9NPL8	Complex I assembly factor TIMMDC1, mitochondrial OS=Homo sapiens OX=9606 GN=TIMMDC1 PE=1 SV=2	0	174.885	57	18	234	18	285	32.2	8.5	865.6	18		other membranes;mitochondrion;nucleus		Pf02466	51300	ENSG00000113845	TIMMDC1	D3DN81; hsa:51300; Q6IAJ7; Q6UWU6; Q9NPL8; Q9NPR3; Q9NPS5; Q9P0Y6	Complex I biogenesis		1	0	1.16743e+08	9.64707e+07	1.12479e+08	1.34513e+08	1.21062e+08	8.4091e+07	9.84632e+07	8.80826e+07	High	High	High	High	High	High	High	High	1
Q9H7Z7	Prostaglandin E synthase 2 OS=Homo sapiens OX=9606 GN=PTGES2 PE=1 SV=1	0	193.784	66	24	229	24	377	41.9	9.16	858.71	24	other metabolic processes;transport;other biological processes	non-structural extracellular;other membranes;cytosol;mitochondrion;ER/Golgi;nucleus;other cytoplasmic organelle;other cell component	nucleic acid binding activity;other molecular function	Pf13417	80142	ENSG00000148334	PTGES2	hsa:80142; Q53EW9; Q5SYV6; Q96GI0; Q96GL2; Q9H7Z7	Neutrophil degranulation; Synthesis of Prostaglandins (PG) and Thromboxanes (TX)	Eicosanoid synthesis; Relationship between inflammation, COX-2 and EGFR	4	0	1.47777e+08	1.10295e+08	1.34001e+08	1.65501e+08	1.2327e+08	1.03705e+08	1.25666e+08	1.09944e+08	High	High	High	High	High	High	High	High	1
Q96EY7	Pentatricopeptide repeat domain-containing protein 3, mitochondrial OS=Homo sapiens OX=9606 GN=PTCD3 PE=1 SV=3	0	175.368	35	25	272	25	689	78.5	6.42	855.13	25	protein metabolism;other metabolic processes;other biological processes	plasma membrane;other membranes;cytosol;mitochondrion;translational apparatus;nucleus	translation activity;nucleic acid binding activity	Pf13041, Pf13812	55037	ENSG00000132300	PTCD3	A6NHD2; D6W5M1; hsa:55037; Q597H0; Q658Y9; Q96EY7; Q9BUZ8; Q9NWL0	Mitochondrial translation initiation; Mitochondrial translation elongation; Mitochondrial translation termination		3	0	2.40868e+08	1.92342e+08	2.31927e+08	2.64345e+08	1.98405e+08	1.63966e+08	1.83736e+08	1.75128e+08	High	High	High	High	High	High	High	High	1
P50990	T-complex protein 1 subunit theta OS=Homo sapiens OX=9606 GN=CCT8 PE=1 SV=4	0	179.626	54	29	287	2	548	59.6	5.6	853.74	29	cell organization and biogenesis;transport;other biological processes	non-structural extracellular;cytosol;cytoskeleton;nucleus;other cytoplasmic organelle;other cell component	other molecular function	Pf00118	10694	ENSG00000156261	CCT8	A6NN54; B4DEM7; B4DQH4; hsa:10694; P50990; Q4VBP8	Neutrophil degranulation; Association of TriC/CCT with target proteins during biosynthesis; Formation of tubulin folding intermediates by CCT/TriC; BBSome-mediated cargo-targeting to cilium; Cooperation of PDCL (PhLP1) and TRiC/CCT in G-protein beta folding; Prefoldin mediated transfer of substrate to CCT/TriC; Folding of actin by CCT/TriC	16p11.2 proximal deletion syndrome	8	29	1.14139e+08	7.82204e+07	9.38844e+07	1.03418e+08	9.96752e+07	8.31417e+07	9.75008e+07	8.01163e+07	High	High	High	High	High	High	High	High	1
Q04837	Single-stranded DNA-binding protein, mitochondrial OS=Homo sapiens OX=9606 GN=SSBP1 PE=1 SV=1	0	174.89	72	15	250	15	148	17.2	9.6	853.32	15	cell organization and biogenesis;DNA metabolism;other metabolic processes;other biological processes	mitochondrion;other cell component	nucleic acid binding activity;other molecular function	Pf00436	6742	ENSG00000106028; ENSG00000262771	SSBP1	hsa:6742; Q04837	Transcriptional activation of mitochondrial biogenesis		1	0	7.55992e+08	5.69302e+08	6.26025e+08	8.27589e+08	6.14864e+08	5.31833e+08	6.50766e+08	5.01214e+08	High	High	High	High	High	High	High	High	1
P09651-2	Isoform A1-A of Heterogeneous nuclear ribonucleoprotein A1 OS=Homo sapiens OX=9606 GN=HNRNPA1	0	162.319	64	21	237	17	320	34.2	9.23	853.31	21							HNRNPA1	P09651-2			0	0	6.54338e+07	4.08573e+07	4.61284e+07	6.40407e+07	4.10162e+07	4.14826e+07	5.8728e+07	3.72256e+07	High	High	High	High	High	High	High	High	1	Met-loss+Acetyl [N-Term]
O15382	Branched-chain-amino-acid aminotransferase, mitochondrial OS=Homo sapiens OX=9606 GN=BCAT2 PE=1 SV=2	0	176.638	47	15	222	15	392	44.3	8.65	843.47	15	other metabolic processes;other biological processes	mitochondrion;nucleus	other molecular function	Pf01063	587	ENSG00000105552	BCAT2	B2RB87; hsa:587; O00269; O15382; Q96KG1; Q9BTB6; Q9BUU6	Branched-chain amino acid catabolism	One-carbon metabolism and related pathways	2	0	3.02192e+08	2.14114e+08	2.75705e+08	2.97673e+08	3.3543e+08	2.37963e+08	2.98351e+08	2.51939e+08	High	High	High	High	High	High	High	High	1
P27144	Adenylate kinase 4, mitochondrial OS=Homo sapiens OX=9606 GN=AK4 PE=1 SV=1	0	148.779	71	15	242	15	223	25.3	8.4	842.44	15	other metabolic processes;stress response;other biological processes	mitochondrion;other cell component	kinase activity;other molecular function	Pf00406, Pf05191	205	ENSG00000162433	AK4	B2R927; D3DQ62; hsa:205; P27144; Q6IBH4; Q6NXQ5; Q8IUU9	Interconversion of nucleotide di- and triphosphates	CCL18 signaling pathway	2	0	2.41755e+08	1.71943e+08	2.11067e+08	2.53726e+08	1.85374e+08	1.48153e+08	1.7001e+08	1.53605e+08	High	High	High	High	High	High	High	High	1
Q9BQ52	Zinc phosphodiesterase ELAC protein 2 OS=Homo sapiens OX=9606 GN=ELAC2 PE=1 SV=2	0	184.69	47	28	242	28	826	92.2	7.9	842.27	28	RNA metabolism OR transcription;other metabolic processes	cytosol;mitochondrion;nucleus	other molecular function	Pf12706, Pf13691	60528	ENSG00000006744	ELAC2	B4DPL9; hsa:60528; Q6IA94; Q9BQ52; Q9HAS8; Q9HAS9; Q9NVT1	tRNA processing in the nucleus; tRNA processing in the mitochondrion; rRNA processing in the mitochondrion; tRNA-derived small RNA (tsRNA or tRNA-related fragment, tRF) biogenesis		4	0	6.88123e+07	5.45201e+07	6.4684e+07	8.00069e+07	6.63011e+07	5.87212e+07	5.96048e+07	5.54813e+07	High	High	High	High	High	High	High	High	1
Q6YN16	Hydroxysteroid dehydrogenase-like protein 2 OS=Homo sapiens OX=9606 GN=HSDL2 PE=1 SV=1	0	188.538	60	24	230	24	418	45.4	7.99	841.68	24		mitochondrion;other cytoplasmic organelle	other molecular function	Pf00106, Pf02036	84263	ENSG00000119471	HSDL2	A8K1L4; A8K8X1; A8MSV3; hsa:84263; Q658M8; Q6YN16; Q9BT58			0	0	1.5057e+08	1.06831e+08	1.39219e+08	1.7092e+08	1.3444e+08	1.00884e+08	1.17009e+08	1.00575e+08	High	High	High	High	High	High	High	High	1
Q9H9B4	Sideroflexin-1 OS=Homo sapiens OX=9606 GN=SFXN1 PE=1 SV=4	0	131.694	52	19	303	19	322	35.6	9.07	841.29	19	other metabolic processes;transport;developmental processes	other membranes;mitochondrion	transporter activity	Pf03820	94081	ENSG00000164466	SFXN1	B3KPW3; D3DQN2; hsa:94081; Q9H9B4; Q9HA53			0	0	4.39333e+08	3.6234e+08	3.85998e+08	4.791e+08	3.58442e+08	2.52826e+08	3.1569e+08	2.61066e+08	High	High	High	High	High	High	High	High	1	Met-loss+Acetyl [N-Term]
O75489	NADH dehydrogenase [ubiquinone] iron-sulfur protein 3, mitochondrial OS=Homo sapiens OX=9606 GN=NDUFS3 PE=1 SV=1	0	151.851	62	20	268	20	264	30.2	7.5	841.24	20	cell organization and biogenesis;other metabolic processes;transport;other biological processes	other membranes;mitochondrion;nucleus	transporter activity;other molecular function	Pf00329	4722	ENSG00000213619; ENSG00000285387	NDUFS3	B2R9J1; B4DFM8; hsa:4722; O75489; Q9UNQ8	Complex I biogenesis; RHOG GTPase cycle	Electron transport chain: OXPHOS system in mitochondria; Nonalcoholic fatty liver disease; Oxidative phosphorylation	6	0	2.79369e+08	2.46403e+08	2.84734e+08	3.56411e+08	2.64692e+08	1.87885e+08	2.60367e+08	2.11722e+08	High	High	High	High	High	High	High	High	1
P30038	Delta-1-pyrroline-5-carboxylate dehydrogenase, mitochondrial OS=Homo sapiens OX=9606 GN=ALDH4A1 PE=1 SV=3	0	173.528	49	25	272	25	563	61.7	8.07	840.37	25	other metabolic processes	cytosol;mitochondrion	other molecular function	Pf00171	8659	ENSG00000159423	ALDH4A1	A8K1Q7; B4DGE4; D2D4A3; hsa:8659; P30038; Q16882; Q53HU4; Q5JNV6; Q8IZ38; Q96IF0; Q9UDI6	Glyoxylate metabolism and glycine degradation; Proline catabolism	22q11.2 copy number variation syndrome; p53 transcriptional gene network	4	0	2.10487e+08	2.07068e+08	2.04421e+08	2.92478e+08	2.31519e+08	1.9055e+08	2.19895e+08	1.93715e+08	High	High	High	High	High	High	High	High	1
Q6NVY1	3-hydroxyisobutyryl-CoA hydrolase, mitochondrial OS=Homo sapiens OX=9606 GN=HIBCH PE=1 SV=2	0	148.216	47	22	247	22	386	43.5	8.19	839.36	22	other metabolic processes	mitochondrion	other molecular function	Pf16113	26275	ENSG00000198130	HIBCH	D3DPI4; hsa:26275; Q53GA8; Q53GF2; Q53RF7; Q53TC6; Q6NVY1; Q92931; Q9BS94	Branched-chain amino acid catabolism	Amino acid metabolism	2	0	1.83941e+08	147574497	1.73739e+08	2.17319e+08	1.83228e+08	1.44646e+08	1.78848e+08	1.56081e+08	High	High	High	High	High	High	High	High	1
O14578-4	Isoform 4 of Citron Rho-interacting kinase OS=Homo sapiens OX=9606 GN=CIT	0	231.288	29	55	305	55	2069	236.5	6.67	838.84	55							CIT	O14578-4			0	0	1.30091e+08	8.76172e+07	1.34487e+08	1.74702e+08	1.15297e+08	8.14402e+07	1.09459e+08	9.67307e+07	High	High	High	High	High	High	High	High	1
Q6NUK1	Calcium-binding mitochondrial carrier protein SCaMC-1 OS=Homo sapiens OX=9606 GN=SLC25A24 PE=1 SV=2	0	168.742	51	27	271	27	477	53.3	6.33	837.83	27	stress response;transport;other biological processes	other membranes;mitochondrion	transporter activity;other molecular function	Pf00153, Pf13499	29957	ENSG00000085491; ENSG00000284468	SLC25A24	B7ZAI9; hsa:29957; Q5T331; Q5T485; Q6NUK1; Q6PJJ9; Q705K4; Q9P129			0	0	2.30163e+08	1.87261e+08	2.4321e+08	2.6526e+08	1.92306e+08	1.32552e+08	2.07643e+08	1.62222e+08	High	High	High	High	High	High	High	High	1
P56181-2	Isoform 2 of NADH dehydrogenase [ubiquinone] flavoprotein 3, mitochondrial OS=Homo sapiens OX=9606 GN=NDUFV3	0	170.546	59	22	245	22	473	51	9.17	837.62	22							NDUFV3	P56181-2			0	0	9.80568e+07	9.52947e+07	8.95236e+07	9.49858e+07	9.44893e+07	6.65815e+07	5.64968e+07	4.47924e+07	High	High	High	High	High	High	High	High	1
Q96EY1	DnaJ homolog subfamily A member 3, mitochondrial OS=Homo sapiens OX=9606 GN=DNAJA3 PE=1 SV=2	0	154.381	35	18	220	2	480	52.5	9.26	837.27	18	cell organization and biogenesis;DNA metabolism;other metabolic processes;stress response;developmental processes;signal transduction;other biological processes	plasma membrane;other membranes;cytosol;mitochondrion;nucleus;other cell component	signal transduction activity or receptor binding;enzyme regulator activity;other molecular function	Pf00226, Pf00684, Pf01556	9093	ENSG00000103423; ENSG00000276726	DNAJA3	B2RAJ5; B4DI33; E7ES32; hsa:9093; O75472; Q8WUJ6; Q8WXJ3; Q96D76; Q96EY1; Q96IV1; Q9NYH8			0	18	1.33916e+08	1.0992e+08	1.29543e+08	1.46377e+08	1.43138e+08	1.03626e+08	1.33954e+08	1.00243e+08	High	High	High	High	High	High	High	High	1
Q9P2E9	Ribosome-binding protein 1 OS=Homo sapiens OX=9606 GN=RRBP1 PE=1 SV=5	0	188.859	29	37	262	37	1410	152.4	8.6	836.72	37	protein metabolism;other metabolic processes;transport	other membranes;ER/Golgi;translational apparatus	other molecular function	Pf05104	6238	ENSG00000125844	RRBP1	A0A0A0MRV0; A2A2S6; A6NCN6; hsa:6238; O75300; O75301; Q5W165; Q96SB2; Q9BWP1; Q9H476; Q9P2E9	Signaling by ALK fusions and activated point mutants	Ectoderm differentiation	2	0	4.04733e+07	3.47429e+07	2.37727e+07	3.80092e+07	4.12593e+07	3.51202e+07	4.01425e+07	2.70867e+07	High	High	High	High	High	High	High	High	1
Q16795	NADH dehydrogenase [ubiquinone] 1 alpha subcomplex subunit 9, mitochondrial OS=Homo sapiens OX=9606 GN=NDUFA9 PE=1 SV=2	0	175.285	57	23	260	23	377	42.5	9.8	835.24	23	cell organization and biogenesis;other metabolic processes;transport;other biological processes	other membranes;mitochondrion	transporter activity;other molecular function	Pf01370	4704	ENSG00000139180	NDUFA9	hsa:4704; Q14076; Q16795; Q2NKX0	Complex I biogenesis	Electron transport chain: OXPHOS system in mitochondria; Ciliary landscape; Nonalcoholic fatty liver disease; Oxidative phosphorylation	6	0	2.5701e+08	1.94012e+08	2.44291e+08	2.89918e+08	1.9663e+08	1.54219e+08	1.94969e+08	1.64346e+08	High	High	High	High	High	High	High	High	1
Q9P2R7	Succinate--CoA ligase [ADP-forming] subunit beta, mitochondrial OS=Homo sapiens OX=9606 GN=SUCLA2 PE=1 SV=3	0	167.886	41	26	264	26	463	50.3	7.42	834.96	26	other metabolic processes	mitochondrion;other cell component	other molecular function	Pf00549, Pf08442	8803	ENSG00000136143	SUCLA2	B2RDE7; hsa:8803; O95194; Q5T9Q4; Q5T9Q6; Q9NV21; Q9NVP7; Q9P2R7	Citric acid cycle (TCA cycle)		1	0	3.49023e+08	2.80295e+08	3.36995e+08	3.49144e+08	2.9216e+08	2.2451e+08	2.59709e+08	2.24976e+08	High	High	High	High	High	High	High	High	1
Q14254	Flotillin-2 OS=Homo sapiens OX=9606 GN=FLOT2 PE=1 SV=2	0	191.814	62	30	260	30	428	47	5.25	834.53	30	cell adhesion;transport;other biological processes	plasma membrane;other membranes;other cytoplasmic organelle;other cell component		Pf01145	2319	ENSG00000132589	FLOT2	hsa:2319; Q14254	Synaptic adhesion-like molecules; Regulation of necroptotic cell death; RHOC GTPase cycle; RHOA GTPase cycle; RHOB GTPase cycle; RND1 GTPase cycle; RND3 GTPase cycle	Angiopoietin-like protein 8 regulatory pathway; Insulin signaling	10	0	1.87866e+08	1.34179e+08	1.72528e+08	2.1323e+08	1.76091e+08	1.41176e+08	1.82111e+08	1.32006e+08	High	High	High	High	High	High	High	High	1
Q5QNW6	Histone H2B type 2-F OS=Homo sapiens OX=9606 GN=H2BC18 PE=1 SV=3	0	66.572	63	10	298	4	126	13.9	10.32	833.34	10	cell organization and biogenesis	cytosol;nucleus;other cell component	nucleic acid binding activity;other molecular function	Pf00125	440689	ENSG00000203814	H2BC18	A8K0U9; B4DLA9; hsa:440689; Q5QNW6	HCMV Late Events; HCMV Early Events; Ub-specific processing proteases; HDACs deacetylate histones; HATs acetylate histones		5	10	1.81751e+09	1.13742e+09	1.48736e+09	1.83431e+09	1.28191e+09	1.26881e+09	2.2133e+09	1.08972e+09	High	High	High	High	High	High	High	High	1
P53597	Succinate--CoA ligase [ADP/GDP-forming] subunit alpha, mitochondrial OS=Homo sapiens OX=9606 GN=SUCLG1 PE=1 SV=4	0	149.031	37	14	228	14	346	36.2	8.79	831	14	other metabolic processes	mitochondrion;other cell component	other molecular function	Pf00549, Pf02629	8802	ENSG00000163541	SUCLG1	hsa:8802; P53597; Q9BWB0; Q9UNP6	Citric acid cycle (TCA cycle)	Amino acid metabolism; TCA cycle (aka Krebs or citric acid cycle)	3	0	2.40144e+08	2.11414e+08	2.13587e+08	2.71964e+08	2.51448e+08	178789893	2.35577e+08	2.06021e+08	High	High	High	High	High	High	High	High	1
P55072	Transitional endoplasmic reticulum ATPase OS=Homo sapiens OX=9606 GN=VCP PE=1 SV=4	0	196.722	45	35	269	35	806	89.3	5.26	830.31	35	cell cycle OR cell proliferation;cell organization and biogenesis;protein metabolism;DNA metabolism;other metabolic processes;stress response;transport;signal transduction;other biological processes	non-structural extracellular;other membranes;cytosol;ER/Golgi;nucleus;other cytoplasmic organelle;other cell component	signal transduction activity or receptor binding;enzyme regulator activity;other molecular function	Pf00004, Pf02359, Pf02933, Pf09336, Pf17862	7415	ENSG00000165280	VCP	B2R5T8; hsa:7415; P55072; Q0V924; Q2TAI5; Q969G7; Q9UCD5	Neutrophil degranulation; Neddylation; RHOH GTPase cycle; Aggrephagy; HSF1 activation; Attachment and Entry; ABC-family proteins mediated transport; Hedgehog ligand biogenesis; Hh mutants are degraded by ERAD; Defective CFTR causes cystic fibrosis; KEAP1-NFE2L2 pathway; E3 ubiquitin ligases ubiquitinate target proteins; Attachment and Entry; Ovarian tumor domain proteases; Josephin domain DUBs; P…	Alstrom syndrome; Clock-controlled autophagy in bone metabolism	20	0	7.56475e+07	5.31758e+07	5.4662e+07	69404721	5.776e+07	4.45603e+07	5.91341e+07	4.90489e+07	High	High	High	High	High	High	High	High	1	Met-loss+Acetyl [N-Term]
P05165	Propionyl-CoA carboxylase alpha chain, mitochondrial OS=Homo sapiens OX=9606 GN=PCCA PE=1 SV=4	0	184.113	43	32	273	32	728	80	7.52	827.76	32	other metabolic processes	cytosol;mitochondrion;other cell component	other molecular function	Pf00289, Pf00364, Pf02785, Pf02786, Pf18140	5095	ENSG00000175198	PCCA	B4DKY8; B4DPF9; C9JPQ8; hsa:5095; P05165; Q15979; Q8WXQ7	Biotin transport and metabolism; Defective HLCS causes multiple carboxylase deficiency; Propionyl-CoA catabolism		3	0	8.23812e+07	6.8836e+07	8.01119e+07	9.40852e+07	7.71944e+07	5.7122e+07	6.52274e+07	5.66995e+07	High	High	High	High	High	High	High	High	1
Q5ST30	Valine--tRNA ligase, mitochondrial OS=Homo sapiens OX=9606 GN=VARS2 PE=1 SV=2	0	183.942	31	28	258	28	1063	118.4	7.02	825.79	28	protein metabolism;RNA metabolism OR transcription;other metabolic processes	cytosol;mitochondrion	other molecular function	Pf00133, Pf08264	57176	ENSG00000137411	VARS2	A2ABL7; B4DET4; B4E3P5; F5GXJ0; F5H323; hsa:57176; Q2M2A0; Q59FI1; Q5SQ96; Q5SS98; Q5ST30; Q6DKJ5; Q6ZV24; Q96GN2; Q96H77; Q96Q02; Q9H6R2; Q9UFH7	Mitochondrial tRNA aminoacylation		1	0	7.71898e+07	6.17825e+07	6.97308e+07	8.22694e+07	7.35014e+07	5.25963e+07	6.11435e+07	5.68813e+07	High	High	High	High	High	High	High	High	1
O75923	Dysferlin OS=Homo sapiens OX=9606 GN=DYSF PE=1 SV=1	0	278.382	35	53	265	53	2080	237.1	5.64	821.17	53	cell organization and biogenesis;stress response;transport;other biological processes	plasma membrane;other membranes;cytoskeleton;other cytoplasmic organelle;other cell component	other molecular function	Pf00168, Pf08150, Pf08151, Pf08165, Pf16165	8291	ENSG00000135636	DYSF	A0FK00; B1PZ70; B1PZ71; B1PZ72; B1PZ73; B1PZ74; B1PZ75; B1PZ76; B1PZ77; B1PZ78; B1PZ79; B1PZ80; B1PZ81; B3KQB9; hsa:8291; O75696; O75923; Q09EX5; Q0H395; Q53QY3; Q53TD2; Q8TEL8; Q9UEN7	Smooth Muscle Contraction		1	0	5.88814e+07	5.20627e+07	6.15657e+07	7.30372e+07	5.07649e+07	3.61378e+07	3.61205e+07	3.42695e+07	High	High	High	High	High	High	High	High	1
P54098	DNA polymerase subunit gamma-1 OS=Homo sapiens OX=9606 GN=POLG PE=1 SV=1	0	198.339	39	39	262	39	1239	139.5	6.9	817.15	39	cell organization and biogenesis;DNA metabolism;other metabolic processes;stress response	mitochondrion;other cell component	nucleic acid binding activity;other molecular function	Pf00476, Pf18136	5428	ENSG00000140521	POLG	hsa:5428; P54098; Q8NFM2; Q92515		Male infertility	1	0	8.28617e+07	7.03089e+07	7.67669e+07	9.20053e+07	1.21902e+08	1.00754e+08	1.24504e+08	9.5748e+07	High	High	High	High	High	High	High	High	1
P13674	Prolyl 4-hydroxylase subunit alpha-1 OS=Homo sapiens OX=9606 GN=P4HA1 PE=1 SV=2	0	174.743	49	25	220	1	534	61	6.01	815.29	25	cell organization and biogenesis;protein metabolism;other metabolic processes	mitochondrion;ER/Golgi;other cell component	other molecular function	Pf08336, Pf13640	5033	ENSG00000122884	P4HA1	C9JL12; hsa:5033; P13674; Q15082; Q15083; Q5VSQ5	Collagen biosynthesis and modifying enzymes	Type I collagen synthesis in the context of osteogenesis imperfecta	2	0	2.18746e+06	758104	1.0222e+06	1.18839e+06	1.08497e+06	814197	796327	1.05146e+06	High	High	High	High	High	High	High	High	1
P50990-2	Isoform 2 of T-complex protein 1 subunit theta OS=Homo sapiens OX=9606 GN=CCT8	0	175.669	55	28	271	1	529	57.6	5.39	814.71	28							CCT8	P50990-2			0	0	6.62486e+06	5735997	4.82822e+06	3.46547e+06	4.61931e+06	3.93712e+06	4.52414e+06	2.72874e+06	Peak Found	High	High	Peak Found	Peak Found	High	Peak Found	Peak Found	1	Met-loss [N-Term]
P07858	Cathepsin B OS=Homo sapiens OX=9606 GN=CTSB PE=1 SV=3	0	188.2	24	9	197	9	339	37.8	6.3	814.55	9	protein metabolism;other metabolic processes;developmental processes;other biological processes	non-structural extracellular;plasma membrane;other membranes;other cytoplasmic organelle;other cell component	other molecular function	Pf00112, Pf08127	1508	ENSG00000164733	CTSB	B3KQR5; B3KRR5; hsa:1508; P07858; Q503A6; Q96D87	Neutrophil degranulation; MHC class II antigen presentation; Collagen degradation; Assembly of collagen fibrils and other multimeric structures; Trafficking and processing of endosomal TLR	Ebola virus infection in host	6	0	1.34143e+08	1.11053e+08	1.89685e+08	2.24517e+08	1.26141e+08	1.05063e+08	2.04696e+08	1.53184e+08	High	High	High	High	High	High	High	High	1
Q15067-3	Isoform 3 of Peroxisomal acyl-coenzyme A oxidase 1 OS=Homo sapiens OX=9606 GN=ACOX1	0	167.545	51	23	234	3	622	70.1	7.61	814.5	23							ACOX1	Q15067-3			0	0	7.77064e+06	7.31144e+06	8.04093e+06	1.02714e+07	6.27006e+06	7.8321e+06	8924213	1.0897e+07	High	High	High	High	High	High	High	High	1	Met-loss [N-Term]
Q02127	Dihydroorotate dehydrogenase (quinone), mitochondrial OS=Homo sapiens OX=9606 GN=DHODH PE=1 SV=3	0	186.835	71	25	232	25	395	42.8	9.67	814.34	25	other metabolic processes	other membranes;cytosol;mitochondrion;nucleus	other molecular function	Pf01180	1723	ENSG00000102967	DHODH	A8K8C8; hsa:1723; Q02127; Q6P176	Pyrimidine biosynthesis	Pyrimidine metabolism	2	0	1.10213e+08	8.61728e+07	1.04599e+08	1.23792e+08	1.0661e+08	8.30392e+07	1.04686e+08	8.22962e+07	High	High	High	High	High	High	High	High	1
P06744	Glucose-6-phosphate isomerase OS=Homo sapiens OX=9606 GN=GPI PE=1 SV=4	0	181.386	51	23	235	23	558	63.1	8.32	813.59	23	other metabolic processes;stress response;developmental processes;signal transduction;other biological processes	non-structural extracellular;plasma membrane;other membranes;cytosol;nucleus;other cell component	signal transduction activity or receptor binding;other molecular function	Pf00342	2821	ENSG00000105220	GPI	B4DG39; hsa:2821; P06744; Q9BRD3; Q9BSK5; Q9UHE6	Neutrophil degranulation; TP53 Regulates Metabolic Genes; Glycolysis; Gluconeogenesis	Cori cycle; Clear cell renal cell carcinoma pathways; Metabolic reprogramming in colon cancer; Aerobic glycolysis; Disorders of fructose metabolism; Glycolysis and gluconeogenesis	10	0	7.78072e+07	4.73045e+07	5.05034e+07	5.89886e+07	6.95769e+07	6.2017e+07	5.793e+07	4.18792e+07	High	High	High	High	High	High	High	High	1
Q13576	Ras GTPase-activating-like protein IQGAP2 OS=Homo sapiens OX=9606 GN=IQGAP2 PE=1 SV=4	0	243.372	38	51	260	47	1575	180.5	5.64	813.34	51	cell organization and biogenesis;signal transduction;other biological processes	plasma membrane;other membranes;cytosol;cytoskeleton;other cell component	enzyme regulator activity;cytoskeletal activity;other molecular function	Pf00307, Pf00612, Pf00616, Pf03836	10788	ENSG00000145703	IQGAP2	A8K4V1; B7Z8A4; hsa:10788; J3KR91; Q13576	CDC42 GTPase cycle; RAC1 GTPase cycle; Neutrophil degranulation; RHO GTPases activate IQGAPs; RHOG GTPase cycle	Ciliary landscape; G13 signaling pathway	7	0	5.01972e+07	3.95708e+07	5.39616e+07	5.4635e+07	4.31381e+07	3.24612e+07	3.70709e+07	5.00277e+07	High	High	High	High	High	High	High	High	1
Q9BYD6	39S ribosomal protein L1, mitochondrial OS=Homo sapiens OX=9606 GN=MRPL1 PE=1 SV=2	0	144.907	45	19	243	19	325	36.9	8.78	813.05	19	protein metabolism;RNA metabolism OR transcription;other metabolic processes	other membranes;cytosol;mitochondrion;translational apparatus	other molecular function	Pf00687	65008	ENSG00000169288	MRPL1	A6NG03; hsa:65008; Q4W5B8; Q6IAG4; Q96BW3; Q9BYD6; Q9H793; Q9NRL5	Mitochondrial translation initiation; Mitochondrial translation elongation; Mitochondrial translation termination		3	0	1.20218e+08	1.1573e+08	1.35733e+08	1.56127e+08	1.19102e+08	8.8551e+07	1.13375e+08	9.19282e+07	High	High	High	High	High	High	High	High	1
Q9Y697	Cysteine desulfurase, mitochondrial OS=Homo sapiens OX=9606 GN=NFS1 PE=1 SV=3	0	161.85	54	22	253	22	457	50.2	8.31	811	22	cell organization and biogenesis;protein metabolism;other metabolic processes	cytosol;mitochondrion;nucleus	other molecular function	Pf00266	9054	ENSG00000244005	NFS1	B3KMA5; B4DXK9; E1P5R8; F5GYK5; hsa:9054; Q6P0L8; Q9NTZ5; Q9Y481; Q9Y697			0	0	1.90186e+08	1.58242e+08	1.88245e+08	2.06837e+08	1.7577e+08	1.23825e+08	1.60467e+08	1.22193e+08	High	High	High	High	High	High	High	High	1
Q16778	Histone H2B type 2-E OS=Homo sapiens OX=9606 GN=H2BC21 PE=1 SV=3	0	62.726	63	9	287	0	126	13.9	10.32	807	9	cell organization and biogenesis;stress response	non-structural extracellular;cytosol;nucleus;other cell component	nucleic acid binding activity;other molecular function	Pf00125	8349	ENSG00000184678	H2BC21	A3KMC7; A8K110; hsa:8349; Q16778; Q4KMY1; Q5QNX0; Q9UE88	HCMV Early Events; Deposition of new CENPA-containing nucleosomes at the centromere; B-WICH complex positively regulates rRNA expression; Recruitment and ATM-mediated phosphorylation of repair and signaling proteins at DNA double strand breaks; NoRC negatively regulates rRNA expression; Amyloid fiber formation; Meiotic synapsis; HCMV Late Events; Ub-specific processing proteases; RUNX1 regulates …		42	3	78579703	5.55105e+07	8.30979e+07	114406660	6.91302e+07	4.70815e+07	8.8862e+07	3.73433e+07	Not Found	Not Found	Not Found	Not Found	Not Found	Not Found	Not Found	Not Found	1
P43897	Elongation factor Ts, mitochondrial OS=Homo sapiens OX=9606 GN=TSFM PE=1 SV=2	0	154.968	49	17	217	17	325	35.4	8.38	806.41	17	protein metabolism;other metabolic processes;other biological processes	mitochondrion;nucleus	nucleic acid binding activity	Pf00889	10102	ENSG00000123297	TSFM	B4E391; F5H2T7; hsa:10102; P43897; Q561V7; Q8TBC2; Q9UQK0	Mitochondrial translation elongation		1	0	2.8055e+08	1.99856e+08	2.48589e+08	3.13538e+08	2.44339e+08	1.78225e+08	2.11849e+08	1.95564e+08	High	High	High	High	High	High	High	High	1
P16278	Beta-galactosidase OS=Homo sapiens OX=9606 GN=GLB1 PE=1 SV=2	0	120.269	27	15	257	15	677	76	6.57	806.18	15	other metabolic processes;other biological processes	non-structural extracellular;ER/Golgi;other cytoplasmic organelle;other cell component	other molecular function	Pf01301, Pf13364	2720	ENSG00000170266	GLB1	B2R7H8; B7Z6B0; hsa:2720; P16278; P16279	Neutrophil degranulation; Glycosphingolipid metabolism; HS-GAG degradation; Sialic acid metabolism; Keratan sulfate degradation; Defective NEU1 causes sialidosis; MPS IV - Morquio syndrome B	Ectoderm differentiation; Degradation pathway of sphingolipids, including diseases; Ciliary landscape; Glycosaminoglycan degradation; Sphingolipid metabolism in senescence	12	0	2.14013e+08	1.52291e+08	2.50756e+08	3.17397e+08	1.80518e+08	1.32683e+08	2.75818e+08	2.13085e+08	High	High	High	High	High	High	High	High	1
P12829	Myosin light chain 4 OS=Homo sapiens OX=9606 GN=MYL4 PE=1 SV=3	0	160.066	72	17	194	17	197	21.6	5.03	802.52	17	other biological processes	cytosol;cytoskeleton	cytoskeletal activity;other molecular function		4635	ENSG00000198336	MYL4	D3DXJ7; hsa:4635; P11783; P12829	Striated Muscle Contraction	Myometrial relaxation and contraction pathways; Striated muscle contraction pathway	3	0	1.24068e+08	9.89829e+07	1.00518e+08	1.19363e+08	1.15706e+08	8.24156e+07	9.17207e+07	6.31141e+07	High	High	High	High	High	High	High	High	1
Q8NCN5	Pyruvate dehydrogenase phosphatase regulatory subunit, mitochondrial OS=Homo sapiens OX=9606 GN=PDPR PE=1 SV=2	0	141.307	34	30	280	30	879	99.3	6.35	802.21	30	protein metabolism;other metabolic processes;other biological processes	mitochondrion;other cell component	other molecular function	Pf01266, Pf01571, Pf08669, Pf16350	55066	ENSG00000090857	PDPR	A7E298; A8K8Y7; B3KSE1; hsa:55066; Q6AI20; Q6AWC9; Q8NCN5	Regulation of pyruvate dehydrogenase (PDH) complex		1	0	1.23088e+08	1.0477e+08	1.26625e+08	1.46647e+08	1.12247e+08	7.81191e+07	1.07079e+08	8.99912e+07	High	High	High	High	High	High	High	High	1
Q96EY1-2	Isoform 2 of DnaJ homolog subfamily A member 3, mitochondrial OS=Homo sapiens OX=9606 GN=DNAJA3	0	148.598	41	17	202	1	453	49.6	9.39	800.26	17							DNAJA3	Q96EY1-2			0	0	884395		1.15769e+06	1.24274e+06		780251	1.06225e+06	421631	High	Not Found	High	High	Not Found	High	High	High	1
P46199	Translation initiation factor IF-2, mitochondrial OS=Homo sapiens OX=9606 GN=MTIF2 PE=1 SV=2	0	160.279	35	24	237	24	727	81.3	7.15	798.75	24	cell organization and biogenesis;protein metabolism;other metabolic processes;other biological processes	mitochondrion;nucleus	translation activity;nucleic acid binding activity;other molecular function	Pf00009, Pf11987	4528	ENSG00000085760	MTIF2	D6W5D0; hsa:4528; P46199	Mitochondrial translation initiation		1	0	9.35462e+07	6.8536e+07	8.68556e+07	1.05079e+08	92610034	7.36492e+07	8.27913e+07	6.76061e+07	High	High	High	High	High	High	High	High	1
P13674-2	Isoform 2 of Prolyl 4-hydroxylase subunit alpha-1 OS=Homo sapiens OX=9606 GN=P4HA1	0	174.671	49	27	220	3	534	60.9	6.01	798.12	27							P4HA1	P13674-2			0	23	8.05136e+07	5.67802e+07	5.64133e+07	8.01133e+07	5.87014e+07	4.39723e+07	5.72122e+07	4.75381e+07	High	High	High	High	High	High	High	High	1
Q9BPW8	Protein NipSnap homolog 1 OS=Homo sapiens OX=9606 GN=NIPSNAP1 PE=1 SV=1	0	167.585	56	16	233	15	284	33.3	9.31	797.01	16	other biological processes	plasma membrane;other membranes;mitochondrion	other molecular function	Pf07978	8508	ENSG00000184117	NIPSNAP1	B2RAY3; hsa:8508; O43800; Q9BPW8			0	1	3.32439e+08	2.87126e+08	3.03459e+08	4.43267e+08	3.03806e+08	2.23198e+08	2.8295e+08	2.61762e+08	High	High	High	High	High	High	High	High	1
P39023	60S ribosomal protein L3 OS=Homo sapiens OX=9606 GN=RPL3 PE=1 SV=2	0	193.901	50	26	255	25	403	46.1	10.18	795.83	26	cell organization and biogenesis;protein metabolism;other metabolic processes;other biological processes	cytosol;translational apparatus;nucleus;other cell component	nucleic acid binding activity;other molecular function	Pf00297	6122	ENSG00000100316	RPL3	B2RDV9; hsa:6122; P39023; Q15548; Q5I0G0	Regulation of expression of SLITs and ROBOs; L13a-mediated translational silencing of Ceruloplasmin expression; Formation of a pool of free 40S subunits; GTP hydrolysis and joining of the 60S ribosomal subunit; Major pathway of rRNA processing in the nucleolus and cytosol; Nonsense Mediated Decay (NMD) enhanced by the Exon Junction Complex (EJC); SRP-dependent cotranslational protein targeting to…	Cytoplasmic ribosomal proteins	14	1	1.51277e+08	1.26184e+08	1.30792e+08	1.68863e+08	1.24922e+08	9.56407e+07	1.42722e+08	1.09323e+08	High	High	High	High	High	High	High	High	1
Q7L8L6	FAST kinase domain-containing protein 5, mitochondrial OS=Homo sapiens OX=9606 GN=FASTKD5 PE=1 SV=1	0	190.035	41	28	242	28	764	86.5	8.13	791.67	28	RNA metabolism OR transcription;other metabolic processes;other biological processes	mitochondrion;other cell component	nucleic acid binding activity	Pf06743, Pf08368, Pf08373	60493	ENSG00000215251	FASTKD5	hsa:60493; Q7L8L6; Q96JN3; Q9H5D1; Q9H8Y3			0	0	1.51439e+08	1.42721e+08	1.56148e+08	1.70216e+08	1.37723e+08	1.23091e+08	1.29405e+08	1.25837e+08	High	High	High	High	High	High	High	High	1
P20674	Cytochrome c oxidase subunit 5A, mitochondrial OS=Homo sapiens OX=9606 GN=COX5A PE=1 SV=2	0	130.272	61	10	232	10	150	16.8	6.79	790.59	10	other metabolic processes;transport	other membranes;mitochondrion	transporter activity;other molecular function	Pf02284	9377	ENSG00000178741	COX5A	hsa:9377; P20674; P30045; Q8TB65	Respiratory electron transport; TP53 Regulates Metabolic Genes; Cytoprotection by HMOX1	Electron transport chain: OXPHOS system in mitochondria; Nonalcoholic fatty liver disease; Mitochondrial complex IV assembly; Arachidonate epoxygenase / epoxide hydrolase	7	0	6.74213e+08	4.89917e+08	6.73398e+08	7.59285e+08	6.40224e+08	4.7499e+08	6.20369e+08	3.74567e+08	High	High	High	High	High	High	High	High	1
Q02978	Mitochondrial 2-oxoglutarate/malate carrier protein OS=Homo sapiens OX=9606 GN=SLC25A11 PE=1 SV=3	0	131.082	65	18	254	18	314	34	9.91	785.9	18	transport	plasma membrane;other membranes;mitochondrion	transporter activity	Pf00153	8402	ENSG00000108528	SLC25A11	F5GY65; hsa:8402; O75537; Q02978; Q969P7	Gluconeogenesis	VEGFA-VEGFR2 signaling pathway	2	0	4.07051e+08	3.17938e+08	3.72256e+08	4.70288e+08	3.61602e+08	3.32265e+08	3.87111e+08	3.13972e+08	High	High	High	High	High	High	High	High	1	Met-loss+Acetyl [N-Term]
Q8NC60	Nitric oxide-associated protein 1 OS=Homo sapiens OX=9606 GN=NOA1 PE=1 SV=2	0	178.647	54	31	236	31	698	78.4	8.66	776.96	31	protein metabolism;other metabolic processes;other biological processes	other membranes;mitochondrion	other molecular function	Pf01926	84273	ENSG00000084092	NOA1	hsa:84273; Q8N7L6; Q8NC60; Q9BSQ9			0	0	6.55531e+07	5.39235e+07	5.4868e+07	6.37444e+07	5.94571e+07	4.64903e+07	5.7208e+07	4.80126e+07	High	High	High	High	High	High	High	High	1
P67809	Y-box-binding protein 1 OS=Homo sapiens OX=9606 GN=YBX1 PE=1 SV=3	0	183.815	68	17	200	11	324	35.9	9.88	776.6	17	RNA metabolism OR transcription;other metabolic processes;transport;developmental processes;other biological processes	non-structural extracellular;plasma membrane;other membranes;cytosol;ER/Golgi;nucleus;other cell component	nucleic acid binding activity;other molecular function	Pf00313	4904	ENSG00000065978	YBX1	hsa:4904; P16990; P16991; P67809; Q14972; Q15325; Q5FVF0	mRNA Splicing - Major Pathway; mRNA Splicing - Minor Pathway; Noncanonical activation of NOTCH3	Brain-derived neurotrophic factor (BDNF) signaling pathway; MECP2 and associated Rett syndrome; mRNA processing; Sudden infant death syndrome (SIDS) susceptibility pathways	7	7	6.35305e+07	57004630	4.98014e+07	6.81419e+07	5.9345e+07	4.11448e+07	5.03573e+07	4.06002e+07	High	High	High	High	High	High	High	High	1	Met-loss+Acetyl [N-Term]
O95782	AP-2 complex subunit alpha-1 OS=Homo sapiens OX=9606 GN=AP2A1 PE=1 SV=3	0	164.414	35	30	260	22	977	107.5	7.03	775.79	30	transport;other biological processes	plasma membrane;other membranes;cytosol;ER/Golgi;other cytoplasmic organelle;other cell component	signal transduction activity or receptor binding;other molecular function	Pf01602, Pf02296, Pf02883	160	ENSG00000196961	AP2A1	hsa:160; O95782; Q96CI7; Q96PP6; Q96PP7; Q9H070	MHC class II antigen presentation; Recycling pathway of L1; Potential therapeutics for SARS; Cargo recognition for clathrin-mediated endocytosis; WNT5A-dependent internalization of FZD4; EPH-ephrin mediated repulsion of cells; LDL clearance; Trafficking of GluR2-containing AMPA receptors; Nef Mediated CD4 Down-regulation; Retrograde neurotrophin signalling; Nef Mediated CD8 Down-regulation; WNT5A…	Synaptic vesicle pathway; VEGFA-VEGFR2 signaling pathway; GABA receptor signaling; EGF/EGFR signaling pathway; Fragile X syndrome; mBDNF and proBDNF regulation of GABA neurotransmission	20	8	9.84721e+07	7.76921e+07	6.55239e+07	1.02638e+08	8.73795e+07	6.94141e+07	6.77758e+07	51200709	High	High	High	High	High	High	High	High	1
Q9P015	39S ribosomal protein L15, mitochondrial OS=Homo sapiens OX=9606 GN=MRPL15 PE=1 SV=1	0	166.915	66	22	249	22	296	33.4	10.01	774.14	22	protein metabolism;other metabolic processes;other biological processes	other membranes;mitochondrion;translational apparatus	other molecular function	Pf00828	29088	ENSG00000137547	MRPL15	hsa:29088; Q96Q54; Q9H0Y1; Q9P015	Mitochondrial translation initiation; Mitochondrial translation elongation; Mitochondrial translation termination		3	0	1.70104e+08	1.4507e+08	1.66216e+08	2.11069e+08	1.45995e+08	1.17572e+08	1.45261e+08	1.22476e+08	High	High	High	High	High	High	High	High	1	Met-loss [N-Term]; Met-loss+Acetyl [N-Term]
Q9NX40	OCIA domain-containing protein 1 OS=Homo sapiens OX=9606 GN=OCIAD1 PE=1 SV=1	0	156.819	49	17	247	17	245	27.6	7.49	772.24	17	transport;other biological processes	ER/Golgi;other cytoplasmic organelle		Pf07051	54940	ENSG00000109180	OCIAD1	C9K030; G8JLN7; hsa:54940; Q9BZE8; Q9NX40			0	0	3.1997e+08	2.604e+08	2.73049e+08	3.44782e+08	2.85896e+08	231232951	2.60131e+08	1.97387e+08	High	High	High	High	High	High	High	High	1
P55809	Succinyl-CoA:3-ketoacid coenzyme A transferase 1, mitochondrial OS=Homo sapiens OX=9606 GN=OXCT1 PE=1 SV=1	0	159.142	50	21	209	21	520	56.1	7.46	771.85	21	other metabolic processes;stress response;developmental processes;other biological processes	mitochondrion	other molecular function	Pf01144	5019	ENSG00000083720	OXCT1	B2R5V2; B7Z528; hsa:5019; P55809	Utilization of Ketone Bodies	Ketone bodies synthesis and degradation	2	0	1.48724e+08	1.28669e+08	1.32551e+08	1.82975e+08	1.35068e+08	1.09732e+08	1.28214e+08	9.83405e+07	High	High	High	High	High	High	High	High	1
O15091	Mitochondrial ribonuclease P catalytic subunit OS=Homo sapiens OX=9606 GN=PRORP PE=1 SV=2	0	166.112	40	23	244	23	583	67.3	8.78	769.77	23	RNA metabolism OR transcription;other metabolic processes	mitochondrion;nucleus	other molecular function	Pf16953	9692	ENSG00000100890	PRORP	B4DXD9; B4E0S8; B4E211; C4AM93; D3DS99; D3DSA1; hsa:9692; O15091; Q86SZ4; Q86YB5; Q8N5L5	tRNA processing in the mitochondrion; tRNA modification in the mitochondrion; rRNA processing in the mitochondrion		3	0	1.33331e+08	9.75373e+07	1.17499e+08	1.38473e+08	1.05069e+08	8.65434e+07	9.57783e+07	8.55176e+07	High	High	High	High	High	High	High	High	1
Q99797	Mitochondrial intermediate peptidase OS=Homo sapiens OX=9606 GN=MIPEP PE=1 SV=2	0	175.767	45	33	252	33	713	80.6	7.05	769.52	33	cell organization and biogenesis;protein metabolism;other metabolic processes;transport	mitochondrion	other molecular function	Pf01432	4285	ENSG00000027001	MIPEP	hsa:4285; Q5JV15; Q5T9Q9; Q96G65; Q99797			0	0	1.108e+08	8.18519e+07	9.40046e+07	1.12955e+08	9.66971e+07	7.59489e+07	8.9566e+07	8.17843e+07	High	High	High	High	High	High	High	High	1
P11940	Polyadenylate-binding protein 1 OS=Homo sapiens OX=9606 GN=PABPC1 PE=1 SV=2	0	172.793	48	31	281	23	636	70.6	9.5	757.74	31	RNA metabolism OR transcription;other metabolic processes;other biological processes	cytosol;nucleus;other cell component	nucleic acid binding activity;other molecular function	Pf00076, Pf00658	26986	ENSG00000070756	PABPC1	hsa:26986; P11940; Q15097; Q93004	L13a-mediated translational silencing of Ceruloplasmin expression; Translation initiation complex formation; AUF1 (hnRNP D0) binds and destabilizes mRNA; Regulation of expression of SLITs and ROBOs; Nonsense Mediated Decay (NMD) enhanced by the Exon Junction Complex (EJC); Nonsense Mediated Decay (NMD) independent of the Exon Junction Complex (EJC); Deadenylation of mRNA	Translation factors; Endoderm differentiation; VEGFA-VEGFR2 signaling pathway; Acute viral myocarditis	11	11	1.30298e+08	9.11607e+07	9.60577e+07	1.37636e+08	8.96053e+07	6.32159e+07	9.05571e+07	7.12109e+07	High	High	High	High	High	High	High	High	1	Acetyl [N-Term]
Q9Y2R9	28S ribosomal protein S7, mitochondrial OS=Homo sapiens OX=9606 GN=MRPS7 PE=1 SV=2	0	158.91	47	16	228	16	242	28.1	9.99	757.46	16	cell organization and biogenesis;protein metabolism;other metabolic processes	other membranes;mitochondrion;translational apparatus	nucleic acid binding activity;other molecular function	Pf00177	51081	ENSG00000125445	MRPS7	B2R9N5; hsa:51081; Q53GD6; Q9Y2R9	Mitochondrial translation initiation; Mitochondrial translation elongation; Mitochondrial translation termination		3	0	2.52476e+08	1.76984e+08	208576456	2.87109e+08	2.41745e+08	1.71953e+08	2.09814e+08	1.89489e+08	High	High	High	High	High	High	High	High	1
P48643	T-complex protein 1 subunit epsilon OS=Homo sapiens OX=9606 GN=CCT5 PE=1 SV=1	0	163.867	62	29	228	29	541	59.6	5.66	757.25	29	transport;other biological processes	cytosol;cytoskeleton;other cell component	cytoskeletal activity;nucleic acid binding activity;other molecular function	Pf00118	22948	ENSG00000150753	CCT5	A8JZY8; A8K2X8; B4DYD8; hsa:22948; P48643	Prefoldin mediated transfer of substrate to CCT/TriC; Association of TriC/CCT with target proteins during biosynthesis; Formation of tubulin folding intermediates by CCT/TriC; BBSome-mediated cargo-targeting to cilium; Cooperation of PDCL (PhLP1) and TRiC/CCT in G-protein beta folding; Folding of actin by CCT/TriC	16p11.2 proximal deletion syndrome	7	0	7.10278e+07	4.54479e+07	6.30118e+07	6.53307e+07	6.24044e+07	5.12735e+07	5.92823e+07	4.79344e+07	High	High	High	High	High	High	High	High	1	Met-loss+Acetyl [N-Term]
P00558	Phosphoglycerate kinase 1 OS=Homo sapiens OX=9606 GN=PGK1 PE=1 SV=3	0	145.625	56	23	233	23	417	44.6	8.1	756.35	23	protein metabolism;other metabolic processes;stress response;other biological processes	non-structural extracellular;other membranes;cytosol	kinase activity;other molecular function	Pf00162	5230	ENSG00000102144	PGK1	A8K4W6; B7Z7A9; hsa:5230; P00558; Q5J7W1; Q6IBT6; Q8NI87	Gluconeogenesis; Glycolysis; Manipulation of host energy metabolism	Cori cycle; Photodynamic therapy-induced HIF-1 survival signaling; VEGFA-VEGFR2 signaling pathway; Clear cell renal cell carcinoma pathways; Metabolic reprogramming in colon cancer; Aerobic glycolysis; Glycolysis in senescence; Glycolysis and gluconeogenesis	11	0	1.12192e+08	7.0469e+07	7.16588e+07	1.00439e+08	1.1145e+08	7.60697e+07	9.39407e+07	6.76612e+07	High	High	High	High	High	High	High	High	1
P0DMV9	Heat shock 70 kDa protein 1B OS=Homo sapiens OX=9606 GN=HSPA1B PE=1 SV=1	0	172.313	44	30	260	24	641	70	5.66	755.36	30	RNA metabolism OR transcription;other metabolic processes;stress response;transport;other biological processes	non-structural extracellular;plasma membrane;other membranes;cytosol;cytoskeleton;mitochondrion;ER/Golgi;nucleus;other cell component	signal transduction activity or receptor binding;other molecular function	Pf00012	3303; 3304	ENSG00000204388; ENSG00000212866; ENSG00000224501; ENSG00000231555; ENSG00000232804	HSPA1B	B4E3B6; hsa:3303; hsa:3304; P08107; P0DMV9; P19790; Q5JQI4; Q5SP17; Q9UQL9; Q9UQM0	Neutrophil degranulation; HSP90 chaperone cycle for steroid hormone receptors (SHR) in the presence of ligand; Regulation of HSF1-mediated heat shock response; Attenuation phase	Apoptosis modulation and signaling; Parkin-ubiquitin proteasomal system pathway; MAPK signaling pathway; Apoptosis modulation by HSP70; VEGFA-VEGFR2 signaling pathway; Measles virus infection	11	0	8.43967e+07	4.03146e+07	4.54711e+07	5.45669e+07	5.40168e+07	4.43779e+07	5.50173e+07	5.03004e+07	High	High	High	High	High	High	High	High	1
Q9BXK5	Bcl-2-like protein 13 OS=Homo sapiens OX=9606 GN=BCL2L13 PE=1 SV=1	0	167.518	61	25	219	25	485	52.7	4.44	752.88	25	other biological processes	other membranes;mitochondrion;nucleus	enzyme regulator activity	Pf00452	23786	ENSG00000099968	BCL2L13	B3KPE7; hsa:23786; Q96B37; Q96IB7; Q9BXK5; Q9BY01; Q9HC05; Q9UFE0; Q9UKN3		Regulation of apoptosis by parathyroid hormone-related protein	1	0	1.33185e+08	1.19929e+08	4.94961e+07	6.04249e+07	1.28519e+08	9.95763e+07	3.86712e+07	2.96686e+07	High	High	High	High	High	High	High	High	1	Met-loss+Acetyl [N-Term]
Q08257	Quinone oxidoreductase OS=Homo sapiens OX=9606 GN=CRYZ PE=1 SV=1	0	151.185	56	19	202	19	329	35.2	8.44	752.48	19	cell organization and biogenesis;other metabolic processes;other biological processes	cytosol	nucleic acid binding activity;other molecular function	Pf08240, Pf13602	1429	ENSG00000116791	CRYZ	A6NN60; D3DQ76; hsa:1429; Q08257; Q53FT0; Q59EU7; Q5HYE7; Q6NSK9			0	0	1.34738e+08	1.02303e+08	1.37613e+08	1.54313e+08	1.42901e+08	1.1549e+08	1.37039e+08	1.09393e+08	High	High	High	High	High	High	High	High	1
Q8WVM0	Dimethyladenosine transferase 1, mitochondrial OS=Homo sapiens OX=9606 GN=TFB1M PE=1 SV=1	0	157.504	64	21	218	21	346	39.5	9.26	750.5	21	RNA metabolism OR transcription;other metabolic processes	mitochondrion	nucleic acid binding activity;other molecular function	Pf00398	51106	ENSG00000029639	TFB1M	hsa:51106; Q05DR0; Q8WVM0; Q9Y384	Transcriptional activation of mitochondrial biogenesis; rRNA modification in the mitochondrion	Energy metabolism; Mitochondrial gene expression	4	0	1.55393e+08	1.1726e+08	1.49605e+08	1.64335e+08	1.51183e+08	1.05164e+08	1.39678e+08	1.12143e+08	High	High	High	High	High	High	High	High	1
Q15046	Lysine--tRNA ligase OS=Homo sapiens OX=9606 GN=KARS1 PE=1 SV=3	0	130.901	38	23	228	23	597	68	6.35	749.5	23	protein metabolism;RNA metabolism OR transcription;other metabolic processes;signal transduction;other biological processes	non-structural extracellular;plasma membrane;other membranes;cytosol;mitochondrion;nucleus;other cell component	nucleic acid binding activity;other molecular function	Pf00152, Pf01336	3735	ENSG00000065427	KARS1	A8MSK1; D3DUK4; hsa:3735; O14946; Q15046; Q96J25; Q9HB23	Cytosolic tRNA aminoacylation; Selenoamino acid metabolism; Mitochondrial tRNA aminoacylation		3	0	6.50168e+07	4.94703e+07	6.335e+07	6.99226e+07	6.44953e+07	4.90381e+07	5.693e+07	46462533	High	High	High	High	High	High	High	High	1
Q9NY65	Tubulin alpha-8 chain OS=Homo sapiens OX=9606 GN=TUBA8 PE=1 SV=1	0	165.111	38	15	211	2	449	50.1	5.06	748.82	15	cell cycle OR cell proliferation;cell organization and biogenesis	cytoskeleton;other cell component	cytoskeletal activity;other molecular function	Pf00091, Pf03953	51807	ENSG00000183785	TUBA8	B2RCX2; B3KPW9; B4DWG3; hsa:51807; Q2M3N4; Q9NY65	COPI-mediated anterograde transport; Recycling pathway of L1; MHC class II antigen presentation; The role of GTSE1 in G2/M progression after G2 checkpoint; Resolution of Sister Chromatid Cohesion; RHO GTPases Activate Formins; HSP90 chaperone cycle for steroid hormone receptors (SHR) in the presence of ligand; Separation of Sister Chromatids; Recruitment of NuMA to mitotic centrosomes; COPI-depen…	Alzheimer's disease and miRNA effects; Pathogenic Escherichia coli infection; Parkin-ubiquitin proteasomal system pathway; Alzheimer's disease	31	0	1.44115e+06	2.70897e+06	1715122	4.18862e+06	1.77576e+06	1.8852e+06	2080247	1.577e+06	High	Peak Found	High	High	High	High	High	Peak Found	1
Q8N257	Histone H2B type 3-B OS=Homo sapiens OX=9606 GN=H2BU1 PE=1 SV=3	0	62.98	63	9	255	2	126	13.9	10.32	744.92	9	cell organization and biogenesis	cytosol;nucleus;other cell component	nucleic acid binding activity;other molecular function	Pf00125	128312	ENSG00000196890; ENSG00000285449	H2BU1	A4FU05; hsa:128312; Q3ZCP6; Q5TA30; Q8N257	Ub-specific processing proteases; RUNX1 regulates transcription of genes involved in differentiation of HSCs; HATs acetylate histones; Amyloid fiber formation; Deposition of new CENPA-containing nucleosomes at the centromere; Meiotic synapsis; HCMV Late Events; HCMV Early Events; Transcriptional regulation by small RNAs; B-WICH complex positively regulates rRNA expression; Recruitment and ATM-med…		42	0	7.01031e+06	4.53661e+06	4.8053e+06	6.53135e+06	2.99783e+06	2.24727e+06	8.89379e+06	1.92321e+06	High	High	High	High	High	High	High	High	1
P63010	AP-2 complex subunit beta OS=Homo sapiens OX=9606 GN=AP2B1 PE=1 SV=1	0	190.037	41	33	242	19	937	104.5	5.38	741.9	33	cell organization and biogenesis;transport;developmental processes;other biological processes	plasma membrane;other membranes;cytosol;other cytoplasmic organelle;other cell component	other molecular function	Pf01602, Pf02883, Pf09066	163	ENSG00000006125	AP2B1	A6NJP3; hsa:163; P21851; P63010; Q7Z451; Q96J19	MHC class II antigen presentation; Recycling pathway of L1; Cargo recognition for clathrin-mediated endocytosis; VLDLR internalisation and degradation; Potential therapeutics for SARS; EPH-ephrin mediated repulsion of cells; Retrograde neurotrophin signalling; WNT5A-dependent internalization of FZD4; LDL clearance; Nef Mediated CD4 Down-regulation; Nef Mediated CD8 Down-regulation; WNT5A-dependen…	Synaptic vesicle pathway; GABA receptor signaling; EGF/EGFR signaling pathway; Fragile X syndrome; mBDNF and proBDNF regulation of GABA neurotransmission	18	14	9.18186e+07	6.89781e+07	7.21801e+07	9.77942e+07	8.63939e+07	7.58765e+07	5.84418e+07	5.31013e+07	High	High	High	High	High	High	High	High	1
O75127	Pentatricopeptide repeat-containing protein 1, mitochondrial OS=Homo sapiens OX=9606 GN=PTCD1 PE=1 SV=2	0	169.948	47	28	228	28	700	78.8	8.59	741.84	28	RNA metabolism OR transcription;other metabolic processes	mitochondrion	nucleic acid binding activity	Pf01535	26024	ENSG00000106246	PTCD1	hsa:26024; O75127; Q3ZB78; Q66K60; Q9UDV2			0	0	8.00431e+07	6.10569e+07	7.0367e+07	8.60887e+07	7.62003e+07	6.16455e+07	6.96879e+07	6.22138e+07	High	High	High	High	High	High	High	High	1
P08236	Beta-glucuronidase OS=Homo sapiens OX=9606 GN=GUSB PE=1 SV=2	0	176.866	32	19	197	19	651	74.7	7.02	741.32	19	other metabolic processes	non-structural extracellular;other cytoplasmic organelle;other cell component	signal transduction activity or receptor binding;other molecular function	Pf00703, Pf02836, Pf02837	2990	ENSG00000169919	GUSB	B4E1F6; E9PCV0; hsa:2990; P08236; Q549U0; Q96CL9	Neutrophil degranulation; HS-GAG degradation; Hyaluronan uptake and degradation; MPS VII - Sly syndrome	Glycosaminoglycan degradation	5	0	1.03099e+08	6.56088e+07	1.22024e+08	1.46099e+08	8.77254e+07	6.63592e+07	1.21534e+08	1.00793e+08	High	High	High	High	High	High	High	High	1
P54577	Tyrosine--tRNA ligase, cytoplasmic OS=Homo sapiens OX=9606 GN=YARS1 PE=1 SV=4	0	157.732	60	33	239	33	528	59.1	7.05	739.51	33	protein metabolism;RNA metabolism OR transcription;other metabolic processes;other biological processes	non-structural extracellular;cytosol;nucleus;other cell component	signal transduction activity or receptor binding;nucleic acid binding activity;other molecular function	Pf00579, Pf01588	8565	ENSG00000134684	YARS1	B3KWK4; D3DPQ4; hsa:8565; O43276; P54577; Q53EN1	Cytosolic tRNA aminoacylation	Nephrotic syndrome	2	0	8.21367e+07	5.70661e+07	6.27831e+07	7.23899e+07	7.47201e+07	5.64474e+07	7.48689e+07	6.08301e+07	High	High	High	High	High	High	High	High	1	Met-loss+Acetyl [N-Term]
P82673	28S ribosomal protein S35, mitochondrial OS=Homo sapiens OX=9606 GN=MRPS35 PE=1 SV=1	0	157.698	47	15	191	15	323	36.8	8.24	736.49	15	protein metabolism;other metabolic processes	other membranes;mitochondrion;translational apparatus	other molecular function	Pf10213	60488	ENSG00000061794	MRPS35	hsa:60488; P82673; Q32LZ1; Q6P4C6; Q7L1M6; Q8NBP4; Q96AI0; Q9H044; Q9HC14; Q9P1R5	Mitochondrial translation initiation; Mitochondrial translation elongation; Mitochondrial translation termination		3	0	1.40301e+08	1.10042e+08	1.44638e+08	1.63076e+08	1.20382e+08	9.06953e+07	1.03944e+08	1.05739e+08	High	High	High	High	High	High	High	High	1
P49368	T-complex protein 1 subunit gamma OS=Homo sapiens OX=9606 GN=CCT3 PE=1 SV=4	0	167.885	50	28	254	28	545	60.5	6.49	735.37	28	cell organization and biogenesis;transport;other biological processes	cytosol;cytoskeleton;other cell component	other molecular function	Pf00118	7203	ENSG00000163468	CCT3	A6NE14; hsa:7203; P49368; Q5SZY1; Q9BR64	Prefoldin mediated transfer of substrate to CCT/TriC; Association of TriC/CCT with target proteins during biosynthesis; Formation of tubulin folding intermediates by CCT/TriC; BBSome-mediated cargo-targeting to cilium; Cooperation of PDCL (PhLP1) and TRiC/CCT in G-protein beta folding; Folding of actin by CCT/TriC	16p11.2 proximal deletion syndrome	7	0	1.08323e+08	6.59915e+07	8.46968e+07	8.52163e+07	9.68182e+07	7.84446e+07	8.74359e+07	7.89139e+07	High	High	High	High	High	High	High	High	1	Acetyl [N-Term]
A4D1E9	GTP-binding protein 10 OS=Homo sapiens OX=9606 GN=GTPBP10 PE=1 SV=1	0	158.362	57	23	218	23	387	42.9	9.03	732.89	23	other biological processes	mitochondrion;nucleus;other cell component	other molecular function	Pf01018, Pf01926	85865	ENSG00000105793	GTPBP10	A4D1E9; B4DFY6; hsa:85865; Q3B7A6; Q5H9V2; Q8IXG8; Q8N982; Q8WU16; Q9BSP1; Q9Y6T6			0	0	8.288e+07	8.1972e+07	8.22343e+07	1.0112e+08	7.68915e+07	6.06957e+07	7.55296e+07	6.77954e+07	High	High	High	High	High	High	High	High	1
Q15084	Protein disulfide-isomerase A6 OS=Homo sapiens OX=9606 GN=PDIA6 PE=1 SV=1	0	156.805	51	19	214	19	440	48.1	5.08	732.14	19	other biological processes	non-structural extracellular;plasma membrane;other membranes;cytosol;ER/Golgi;other cell component	other molecular function	Pf00085	10130	ENSG00000143870	PDIA6	B3KY95; B5MCQ5; B7Z254; B7Z4M8; F8WA83; hsa:10130; Q15084; Q53RC7; Q6ZSH5; Q99778	Regulation of Insulin-like Growth Factor (IGF) transport and uptake by Insulin-like Growth Factor Binding Proteins (IGFBPs); Post-translational protein phosphorylation; XBP1(S) activates chaperone genes	Photodynamic therapy-induced unfolded protein response; VEGFA-VEGFR2 signaling pathway	5	0	4.02135e+08	2.86653e+08	3.12294e+08	4.43429e+08	3.05412e+08	2.76289e+08	3.53045e+08	3.10817e+08	High	High	High	High	High	High	High	High	1
Q9Y606	Pseudouridylate synthase 1 homolog OS=Homo sapiens OX=9606 GN=PUS1 PE=1 SV=3	0	160.384	63	31	243	31	427	47.4	8.41	731.76	31	RNA metabolism OR transcription;other metabolic processes	mitochondrion;nucleus	nucleic acid binding activity;other molecular function	Pf01416	80324	ENSG00000177192	PUS1	A8K877; B3KQC1; hsa:80324; Q8WYT2; Q9BU44; Q9Y606			0	0	8.04046e+07	7.36801e+07	8.84721e+07	1.04239e+08	9.55936e+07	8.66587e+07	9.75108e+07	8.20325e+07	High	High	High	High	High	High	High	High	1
Q9H857-2	Isoform 2 of 5'-nucleotidase domain-containing protein 2 OS=Homo sapiens OX=9606 GN=NT5DC2	0	150.545	52	26	230	26	557	64.1	7.74	730.63	26							NT5DC2	Q9H857-2			0	0	148940419	1.47979e+08	1.43302e+08	1.71332e+08	1.27554e+08	1.00224e+08	1.18884e+08	1.06925e+08	High	High	High	High	High	High	High	High	1
P12694	2-oxoisovalerate dehydrogenase subunit alpha, mitochondrial OS=Homo sapiens OX=9606 GN=BCKDHA PE=1 SV=2	0	178.002	60	18	200	18	445	50.4	8.27	730.48	18	other metabolic processes	mitochondrion	other molecular function	Pf00676	593	ENSG00000248098	BCKDHA	B4DP47; E7EW46; hsa:593; P12694; Q16034; Q16472	Branched-chain amino acid catabolism; Glyoxylate metabolism and glycine degradation	Lipid metabolism pathway	3	0	1.27372e+08	7.4535e+07	1.05832e+08	1.21323e+08	1.13245e+08	8.29866e+07	1.20789e+08	8.42338e+07	High	High	High	High	High	High	High	High	1
Q10713	Mitochondrial-processing peptidase subunit alpha OS=Homo sapiens OX=9606 GN=PMPCA PE=1 SV=2	0	142.606	46	22	225	22	525	58.2	6.92	728.83	22	cell organization and biogenesis;protein metabolism;other metabolic processes;transport	other membranes;mitochondrion	other molecular function	Pf00675, Pf05193	23203	ENSG00000165688	PMPCA	B4DKL3; E7ET61; hsa:23203; Q10713; Q16639; Q5SXM9; Q8N513	Mitochondrial protein import; Processing of SMDT1		2	0	3.94718e+08	2.90464e+08	376107144	4.70185e+08	3.86608e+08	2.89046e+08	3.54861e+08	3.11777e+08	High	High	High	High	High	High	High	High	1
Q5JPH6	Probable glutamate--tRNA ligase, mitochondrial OS=Homo sapiens OX=9606 GN=EARS2 PE=1 SV=2	0	161.101	52	27	244	27	523	58.7	8.76	727.75	27	protein metabolism;RNA metabolism OR transcription;other metabolic processes	mitochondrion	nucleic acid binding activity;other molecular function	Pf00749, Pf19269	124454	ENSG00000103356	EARS2	B3KTT2; D3DWF1; hsa:124454; Q5JPH6; Q86YH3; Q8TF31	Mitochondrial tRNA aminoacylation		1	0	1.38199e+08	1.41896e+08	1.28538e+08	153268391	1.43123e+08	1.05257e+08	1.4916e+08	1.00731e+08	High	High	High	High	High	High	High	High	1
Q53FZ2	Acyl-coenzyme A synthetase ACSM3, mitochondrial OS=Homo sapiens OX=9606 GN=ACSM3 PE=1 SV=2	0	150.346	52	25	238	25	586	66.1	9.04	727.34	25	other metabolic processes;other biological processes	mitochondrion	other molecular function	Pf00501, Pf13193	6296	ENSG00000005187	ACSM3	hsa:6296; O60363; Q13732; Q15425; Q53FZ2; Q7KYM6; Q9BUA2	Beta oxidation of butanoyl-CoA to acetyl-CoA		1	0	1.50427e+08	1.27468e+08	1.43116e+08	1.8346e+08	1.67108e+08	1.07537e+08	1.45122e+08	1.21686e+08	High	High	High	High	High	High	High	High	1
Q9Y276	Mitochondrial chaperone BCS1 OS=Homo sapiens OX=9606 GN=BCS1L PE=1 SV=1	0	167.876	57	23	212	23	419	47.5	8.5	722.84	23	cell organization and biogenesis;transport	other membranes;mitochondrion	other molecular function	Pf00004, Pf08740	617	ENSG00000074582	BCS1L	B3KTW9; hsa:617; Q7Z2V7; Q9Y276	Mitochondrial protein import	Mitochondrial complex III assembly; Mitochondrial immune response to SARS-CoV-2; SARS-CoV-2 mitochondrial chronic oxidative stress and endothelial dysfunction	4	0	7.10682e+07	6.16514e+07	7.34222e+07	8.42185e+07	7.51659e+07	5.54856e+07	7.33751e+07	5.69376e+07	High	High	High	High	High	High	High	High	1	Met-loss [N-Term]
P99999	Cytochrome c OS=Homo sapiens OX=9606 GN=CYCS PE=1 SV=2	0	107.455	60	11	248	11	105	11.7	9.57	720.07	11	protein metabolism;other metabolic processes;signal transduction;other biological processes	other membranes;cytosol;mitochondrion;nucleus	other molecular function	Pf00034	54205	ENSG00000172115	CYCS	A4D166; B2R4I1; hsa:54205; P00001; P99999; Q6NUR2; Q6NX69; Q96BV4	Respiratory electron transport; Detoxification of Reactive Oxygen Species; Transcriptional activation of mitochondrial biogenesis; TP53 Regulates Metabolic Genes; Cytoprotection by HMOX1; Activation of caspases through apoptosome-mediated cleavage; SMAC (DIABLO) binds to IAPs ; SMAC(DIABLO)-mediated dissociation of IAP:caspase complexes ; Regulation of the apoptosome activity; Release of apoptoti…	miRNA regulation of DNA damage response; Apoptosis modulation and signaling; Alzheimer's disease and miRNA effects; AGE/RAGE pathway; Parkinson's disease pathway; Nanomaterial induced apoptosis; Apoptosis; Fas ligand pathway and stress induction of heat shock proteins; Apoptosis modulation by HSP70; VEGFA-VEGFR2 signaling pathway; Oxidative damage response; NO/cGMP/PKG mediated neuroprotection; C…	36	0	7.47406e+08	6.29268e+08	7.40984e+08	9.30959e+08	6.85006e+08	5.18865e+08	5.93025e+08	5.13071e+08	High	High	High	High	High	High	High	High	1
P51649	Succinate-semialdehyde dehydrogenase, mitochondrial OS=Homo sapiens OX=9606 GN=ALDH5A1 PE=1 SV=2	0	144.922	37	21	240	21	535	57.2	8.28	718.37	21	other metabolic processes;developmental processes	mitochondrion	other molecular function	Pf00171	7915	ENSG00000112294	ALDH5A1	B2RD26; G5E949; hsa:7915; P51649; Q546H9; Q8N3W6	Degradation of GABA	Fragile X syndrome	2	0	2.80476e+08	2.45808e+08	2.96497e+08	3.25891e+08	2.47691e+08	1.95402e+08	2.39043e+08	2.13812e+08	High	High	High	High	High	High	High	High	1
Q16762	Thiosulfate sulfurtransferase OS=Homo sapiens OX=9606 GN=TST PE=1 SV=4	0	142.487	55	14	204	14	297	33.4	7.25	718.03	14	other metabolic processes;transport;other biological processes	mitochondrion	nucleic acid binding activity;other molecular function	Pf00581	7263	ENSG00000128311	TST	B3KRM1; hsa:7263; Q16762; Q6IB06	Sulfide oxidation to sulfate		2	0	1.83614e+08	1.7293e+08	1.82837e+08	2.10345e+08	1.89954e+08	1.33319e+08	1.67794e+08	1.25935e+08	High	High	High	High	High	High	High	High	1	Met-loss [N-Term]
Q8N442	Translation factor GUF1, mitochondrial OS=Homo sapiens OX=9606 GN=GUF1 PE=1 SV=1	0	206.627	50	29	216	29	669	74.3	8.59	717.32	29	protein metabolism;other metabolic processes;other biological processes	other membranes;mitochondrion	translation activity;other molecular function	Pf00009, Pf00679, Pf03144, Pf06421	60558	ENSG00000151806	GUF1	hsa:60558; Q5XKM8; Q8N442; Q9H710; Q9H8U4			0	0	7.82755e+07	6.25747e+07	6.80392e+07	7.75861e+07	6.97515e+07	4.57216e+07	5.85301e+07	5.4956e+07	High	High	High	High	High	High	High	High	1
Q9HAV7	GrpE protein homolog 1, mitochondrial OS=Homo sapiens OX=9606 GN=GRPEL1 PE=1 SV=2	0	152.468	57	16	199	16	217	24.3	8.12	716.63	16	cell organization and biogenesis;transport;other biological processes	other membranes;mitochondrion;nucleus	other molecular function	Pf01025	80273	ENSG00000109519	GRPEL1	B2R783; hsa:80273; Q549M6; Q9HAV7	Mitochondrial protein import		1	0	2.37801e+08	2.17451e+08	1.89605e+08	2.56803e+08	2.17332e+08	1.70193e+08	1.6142e+08	1.4004e+08	High	High	High	High	High	High	High	High	1
O94832	Unconventional myosin-Id OS=Homo sapiens OX=9606 GN=MYO1D PE=1 SV=2	0	196.798	40	36	234	36	1006	116.1	9.39	716.26	36	cell organization and biogenesis;transport;other biological processes	plasma membrane;other membranes;cytosol;cytoskeleton;ER/Golgi;other cytoplasmic organelle;other cell component	cytoskeletal activity;other molecular function	Pf00063, Pf00612, Pf06017	4642	ENSG00000176658	MYO1D	A6H8V3; hsa:4642; O94832; Q8NHP9			0	0	6.42983e+07	5.00182e+07	5.11933e+07	5.81185e+07	5.08869e+07	4.96459e+07	4.6689e+07	3.4223e+07	High	High	High	High	High	High	High	High	1	Met-loss+Acetyl [N-Term]
P19367	Hexokinase-1 OS=Homo sapiens OX=9606 GN=HK1 PE=1 SV=3	0	148.864	31	31	262	27	917	102.4	6.8	716.09	31	other metabolic processes;stress response;other biological processes	other membranes;cytosol;mitochondrion	kinase activity;other molecular function	Pf00349, Pf03727	3098	ENSG00000156515	HK1	E9PCK0; hsa:3098; O43443; O43444; O75574; P19367; Q5VTC3; Q96HC8; Q9NNZ4; Q9NNZ5	Glycolysis; Defective HK1 causes hexokinase deficiency (HK deficiency)	Cori cycle; Photodynamic therapy-induced HIF-1 survival signaling; Clear cell renal cell carcinoma pathways; Aerobic glycolysis; Disorders of fructose metabolism; Glucose metabolism in triple-negative breast cancer cells; Glycolysis and gluconeogenesis; Glucuronidation	10	4	1.09068e+08	1.30909e+08	9.88408e+07	1.27402e+08	8.67241e+07	6.17359e+07	7.72998e+07	6.25387e+07	High	High	High	High	High	High	High	High	1
Q96C36	Pyrroline-5-carboxylate reductase 2 OS=Homo sapiens OX=9606 GN=PYCR2 PE=1 SV=1	0	144.173	55	16	215	16	320	33.6	7.77	711.2	16	other metabolic processes;stress response	mitochondrion	other molecular function	Pf03807, Pf14748	29920	ENSG00000143811	PYCR2	A8K798; hsa:29920; Q7Z515; Q96C36; Q9Y5J4	Glutamate and glutamine metabolism	Metabolic reprogramming in colon cancer	2	0	3.42097e+08	2.19733e+08	2.511e+08	2.86914e+08	2.3847e+08	2.1823e+08	2.46346e+08	1.76239e+08	High	High	High	High	High	High	High	High	1	Met-loss+Acetyl [N-Term]
P51572	B-cell receptor-associated protein 31 OS=Homo sapiens OX=9606 GN=BCAP31 PE=1 SV=3	0	116.244	45	19	233	19	246	28	8.44	710.96	19	cell organization and biogenesis;stress response;transport;signal transduction;other biological processes	plasma membrane;other membranes;cytosol;mitochondrion;ER/Golgi;other cell component	signal transduction activity or receptor binding;other molecular function	Pf05529, Pf18035	10134	ENSG00000185825	BCAP31	B3KQ79; D3DWV5; hsa:10134; P51572; Q13836; Q96CF0	RHOA GTPase cycle; Antigen Presentation: Folding, assembly and peptide loading of class I MHC; Apoptotic cleavage of cellular proteins		4	0	7.05379e+07	5.44677e+07	5.11207e+07	7.16366e+07	4.74002e+07	4.57293e+07	5.78026e+07	4.29391e+07	High	High	High	High	High	High	High	High	1
P50395	Rab GDP dissociation inhibitor beta OS=Homo sapiens OX=9606 GN=GDI2 PE=1 SV=2	0	183.096	62	27	211	19	445	50.6	6.47	710.61	27	transport;signal transduction;other biological processes	non-structural extracellular;other membranes;cytosol;ER/Golgi;other cytoplasmic organelle;other cell component	enzyme regulator activity;other molecular function	Pf00996	2665	ENSG00000057608	GDI2	hsa:2665; O43928; P50395; Q5SX88; Q9UQM6	Neutrophil degranulation; RAB GEFs exchange GTP for GDP on RABs		2	9	6.04508e+07	7.60667e+08	4.91272e+07	5.83036e+07	1.07876e+09	8.85919e+08	9.50004e+08	7.96779e+08	High	High	High	High	High	High	High	High	1
P54709	Sodium/potassium-transporting ATPase subunit beta-3 OS=Homo sapiens OX=9606 GN=ATP1B3 PE=1 SV=1	0	125.614	58	15	208	15	279	31.5	8.35	710.52	15	transport;other biological processes	plasma membrane;other membranes;cytoskeleton;other cell component	other molecular function	Pf00287	483	ENSG00000069849	ATP1B3	B7Z1N7; hsa:483; P54709	Ion homeostasis; Ion transport by P-type ATPases; Potential therapeutics for SARS; Basigin interactions	Calcium regulation in cardiac cells	5	0	160498598	1.24743e+08	1.38997e+08	1.87218e+08	1.69291e+08	1.34726e+08	1.53201e+08	1.28804e+08	High	High	High	High	High	High	High	High	1
Q5T160	Probable arginine--tRNA ligase, mitochondrial OS=Homo sapiens OX=9606 GN=RARS2 PE=1 SV=1	0	153.539	56	32	239	32	578	65.5	8.21	710.33	32	protein metabolism;RNA metabolism OR transcription;other metabolic processes	mitochondrion	other molecular function	Pf00750, Pf05746	57038	ENSG00000146282	RARS2	B2RDT7; hsa:57038; Q5T160; Q96FU5; Q9H8K8	Mitochondrial tRNA aminoacylation		1	0	1.16915e+08	9.25506e+07	1.0511e+08	1.33242e+08	8.69754e+07	7.24458e+07	1.00435e+08	8.76288e+07	High	High	High	High	High	High	High	High	1
Q9H4M9	EH domain-containing protein 1 OS=Homo sapiens OX=9606 GN=EHD1 PE=1 SV=2	0	183.64	59	28	211	26	534	60.6	6.83	710.17	28	cell organization and biogenesis;transport;developmental processes;other biological processes	plasma membrane;other membranes;other cytoplasmic organelle;other cell component	other molecular function	Pf00350, Pf12763, Pf16880, Pf18150	10938	ENSG00000110047	EHD1	hsa:10938; O14611; Q2M3Q4; Q9H4M9; Q9UNR3	Factors involved in megakaryocyte development and platelet production	Insulin signaling	2	2	9.02933e+07	5.89413e+07	4.78005e+07	7.74974e+07	7.80869e+07	5.64984e+07	5.60801e+07	4.73927e+07	High	High	High	High	High	High	High	High	1
Q5JRA6	Transport and Golgi organization protein 1 homolog OS=Homo sapiens OX=9606 GN=MIA3 PE=1 SV=1	0	198.654	30	39	224	39	1907	213.6	4.84	709.21	39	cell organization and biogenesis;stress response;transport;developmental processes;other biological processes	other membranes;ER/Golgi;other cell component	other molecular function	Pf07653	375056	ENSG00000154305	MIA3	A8K2S0; A8MT05; A8MT13; B7Z430; hsa:375056; Q14083; Q3S4X3; Q5JRA5; Q5JRA6; Q5JRB0; Q5JRB1; Q5JRB2; Q6UVY8; Q86Y60; Q8N8M5; Q92580	Regulation of Insulin-like Growth Factor (IGF) transport and uptake by Insulin-like Growth Factor Binding Proteins (IGFBPs); Post-translational protein phosphorylation; Cargo concentration in the ER	Type I collagen synthesis in the context of osteogenesis imperfecta	4	0	2.82356e+07	2.40392e+07	2.14654e+07	2.86372e+07	2.66718e+07	2.21083e+07	2.42859e+07	2.19224e+07	High	High	High	High	High	High	High	High	1
P26599	Polypyrimidine tract-binding protein 1 OS=Homo sapiens OX=9606 GN=PTBP1 PE=1 SV=1	0	169.624	47	18	183	14	531	57.2	9.17	702.95	18	RNA metabolism OR transcription;other metabolic processes;other biological processes	nucleus	nucleic acid binding activity	Pf00076, Pf13893	5725	ENSG00000011304	PTBP1	hsa:5725; P26599; Q9BUQ0	mRNA Splicing - Major Pathway; FGFR2 alternative splicing; Processing of Capped Intron-Containing Pre-mRNA	mir-124 predicted interactions with cell cycle and differentiation ; mRNA processing	5	4	6.21112e+07	4.63467e+07	4.21384e+07	5.71691e+07	4.51155e+07	3.70443e+07	4.38763e+07	3.10408e+07	High	High	High	High	High	High	High	High	1
P07948	Tyrosine-protein kinase Lyn OS=Homo sapiens OX=9606 GN=LYN PE=1 SV=3	0	151.96	53	25	221	1	512	58.5	7.11	700.1	25	cell-cell signaling;cell organization and biogenesis;protein metabolism;other metabolic processes;stress response;transport;developmental processes;signal transduction;other biological processes	plasma membrane;other membranes;cytosol;mitochondrion;ER/Golgi;nucleus;other cytoplasmic organelle;other cell component	signal transduction activity or receptor binding;cytoskeletal activity;kinase activity;other molecular function	Pf00017, Pf00018, Pf07714	4067	ENSG00000254087	LYN	A0AVQ5; hsa:4067; P07948	FCERI mediated NF-kB activation; CD209 (DC-SIGN) signaling; FCGR activation; FCGR3A-mediated IL10 synthesis; FCGR3A-mediated phagocytosis; Regulation of signaling by CBL; EPHB-mediated forward signaling; Signaling by phosphorylated juxtamembrane, extracellular and kinase domain KIT mutants; Regulation of KIT signaling; EPH-ephrin mediated repulsion of cells; EPHA-mediated growth cone collapse; CD…	IL-5 signaling pathway; RANKL/RANK signaling pathway; Thymic stromal lymphopoietin (TSLP) signaling pathway; B cell receptor signaling pathway; IL-3 signaling pathway; Kit receptor signaling pathway; Chemokine signaling pathway; Microglia pathogen phagocytosis pathway; GDNF signaling	44	24	1.98996e+08	1.27549e+08	1.47082e+08	1.85759e+08	1.72501e+08	1.30365e+08	1.38643e+08	1.13966e+08	High	High	High	High	High	High	High	High	1
O95721	Synaptosomal-associated protein 29 OS=Homo sapiens OX=9606 GN=SNAP29 PE=1 SV=1	0	136.523	75	21	212	21	258	29	5.81	699.71	21	cell-cell signaling;cell organization and biogenesis;other metabolic processes;transport	plasma membrane;other membranes;cytosol;cytoskeleton;ER/Golgi;nucleus;other cytoplasmic organelle;other cell component	other molecular function		9342	ENSG00000099940	SNAP29	hsa:9342; O95721	Intra-Golgi traffic; Neutrophil degranulation	Ciliary landscape; 22q11.2 copy number variation syndrome	4	0	1.45135e+08	1.25964e+08	8.70918e+07	1.17964e+08	9.91638e+07	8.53527e+07	6.78823e+07	4.35519e+07	High	High	High	High	High	High	High	High	1
Q02878	60S ribosomal protein L6 OS=Homo sapiens OX=9606 GN=RPL6 PE=1 SV=3	0	137.794	49	22	243	22	288	32.7	10.58	699.38	22	cell organization and biogenesis;protein metabolism;other metabolic processes;other biological processes	cytosol;ER/Golgi;translational apparatus;nucleus;other cell component	nucleic acid binding activity;other molecular function	Pf01159, Pf03868	6128	ENSG00000089009	RPL6	hsa:6128; Q02878; Q2M3Q3; Q8WW97	Regulation of expression of SLITs and ROBOs; L13a-mediated translational silencing of Ceruloplasmin expression; Formation of a pool of free 40S subunits; GTP hydrolysis and joining of the 60S ribosomal subunit; Major pathway of rRNA processing in the nucleolus and cytosol; Nonsense Mediated Decay (NMD) enhanced by the Exon Junction Complex (EJC); SRP-dependent cotranslational protein targeting to…	Cytoplasmic ribosomal proteins	14	0	1.51055e+08	1.17592e+08	1.32942e+08	1.54142e+08	1.34557e+08	9.77546e+07	1.4743e+08	1.11709e+08	High	High	High	High	High	High	High	High	1	Met-loss+Acetyl [N-Term]
P50991	T-complex protein 1 subunit delta OS=Homo sapiens OX=9606 GN=CCT4 PE=1 SV=4	0	160.09	56	25	241	25	539	57.9	7.83	698.35	25	transport;other biological processes	cytosol;cytoskeleton;nucleus;other cell component	other molecular function	Pf00118	10575	ENSG00000115484	CCT4	B2R6I3; B7Z8B1; F5H5W3; hsa:10575; O14870; P50991; Q53QP9; Q96C51	Formation of tubulin folding intermediates by CCT/TriC; Association of TriC/CCT with target proteins during biosynthesis; Prefoldin mediated transfer of substrate to CCT/TriC; BBSome-mediated cargo-targeting to cilium; Cooperation of PDCL (PhLP1) and TRiC/CCT in G-protein beta folding; Folding of actin by CCT/TriC	16p11.2 proximal deletion syndrome	7	0	2.31813e+08	1.84585e+08	2.04588e+08	2.44775e+08	2.24704e+08	1.74486e+08	2.71312e+08	1.62577e+08	High	High	High	High	High	High	High	High	1	Met-loss [N-Term]
P82675	28S ribosomal protein S5, mitochondrial OS=Homo sapiens OX=9606 GN=MRPS5 PE=1 SV=2	0	150.493	40	20	234	20	430	48	9.92	695.68	20	protein metabolism;other metabolic processes	other membranes;mitochondrion;translational apparatus	other molecular function	Pf00333, Pf03719	64969	ENSG00000144029	MRPS5	hsa:64969; P82675; Q4ZFY5; Q96LJ6; Q9BWI4; Q9BYC4	Mitochondrial translation initiation; Mitochondrial translation elongation; Mitochondrial translation termination		3	0	1.44248e+08	1.15955e+08	1.39345e+08	1.5148e+08	1.40705e+08	1.07348e+08	1.21303e+08	1.16199e+08	High	High	High	High	High	High	High	High	1
P45954	Short/branched chain specific acyl-CoA dehydrogenase, mitochondrial OS=Homo sapiens OX=9606 GN=ACADSB PE=1 SV=1	0	136.921	38	16	196	16	432	47.5	6.99	694.92	16	other metabolic processes	mitochondrion	other molecular function	Pf00441, Pf02770, Pf02771	36	ENSG00000196177	ACADSB	B4DQ51; hsa:36; P45954; Q5SQN6; Q96CX7	Branched-chain amino acid catabolism	Valproic acid pathway	2	0	1.02113e+08	6.89661e+07	8.99106e+07	9.38438e+07	8.79601e+07	7.16081e+07	7.85237e+07	6.58404e+07	High	High	High	High	High	High	High	High	1
O60506	Heterogeneous nuclear ribonucleoprotein Q OS=Homo sapiens OX=9606 GN=SYNCRIP PE=1 SV=2	0	145.332	46	23	204	20	623	69.6	8.59	694.53	23	RNA metabolism OR transcription;other metabolic processes;stress response;other biological processes	cytosol;ER/Golgi;nucleus;other cell component	nucleic acid binding activity	Pf00076, Pf18360	10492	ENSG00000135316	SYNCRIP	E1P501; E1P502; hsa:10492; O60506; Q53H05; Q5TCG2; Q5TCG3; Q8IW78; Q8N599; Q96LC1; Q96LC2; Q9Y583			0	3	6.40481e+07	4.50349e+07	5.79852e+07	7.65737e+07	5.36549e+07	3.60591e+07	5.86996e+07	5.08464e+07	High	High	High	High	High	High	High	High	1	Met-loss+Acetyl [N-Term]
Q9Y676	28S ribosomal protein S18b, mitochondrial OS=Homo sapiens OX=9606 GN=MRPS18B PE=1 SV=1	0	107.665	50	10	158	10	258	29.4	9.38	693.69	10	protein metabolism;other metabolic processes	other membranes;mitochondrion;translational apparatus;nucleus;other cell component	other molecular function	Pf01084	28973	ENSG00000203624; ENSG00000204568; ENSG00000223775; ENSG00000226111; ENSG00000227420; ENSG00000229861; ENSG00000233813	MRPS18B	A6NDQ0; hsa:28973; Q659G4; Q9BS27; Q9Y676	Mitochondrial translation initiation; Mitochondrial translation elongation; Mitochondrial translation termination		3	0	8.99834e+07	8.84927e+07	9.50857e+07	1.11734e+08	9.45862e+07	7.44356e+07	75938341	8.35357e+07	High	High	High	High	High	High	High	High	1
P62979	Ubiquitin-40S ribosomal protein S27a OS=Homo sapiens OX=9606 GN=RPS27A PE=1 SV=2	0	101.673	53	14	276	14	156	18	9.64	690.4	14	protein metabolism;other metabolic processes	plasma membrane;other membranes;cytosol;mitochondrion;ER/Golgi;translational apparatus;nucleus;other cytoplasmic organelle	other molecular function	Pf00240, Pf01599	6233	ENSG00000143947	RPS27A	hsa:6233; P02248; P02249; P02250; P14798; P62979; P62988; Q29120; Q6LBL4; Q6LDU5; Q8WYN8; Q91887; Q91888; Q9BQ77; Q9BWD6; Q9BX98; Q9UEF2; Q9UEG1; Q9UEK8; Q9UPK7	Separation of Sister Chromatids; The role of GTSE1 in G2/M progression after G2 checkpoint; Aggrephagy; FCERI mediated NF-kB activation; Downstream TCR signaling; Antigen processing: Ubiquitination & Proteasome degradation; Activation of NF-kappaB in B cells; Oxygen-dependent proline hydroxylation of Hypoxia-inducible Factor Alpha; ER-Phagosome pathway; SCF-beta-TrCP mediated degradation of Emi1;…	Cytoplasmic ribosomal proteins	196	0	4.01378e+08	2.65513e+08	2.91257e+08	3.54134e+08	3.99537e+08	3.18858e+08	4.0277e+08	2.92391e+08	High	High	High	High	High	High	High	High	1
P22307	Sterol carrier protein 2 OS=Homo sapiens OX=9606 GN=SCP2 PE=1 SV=2	0	160.291	54	30	231	30	547	59	6.89	690.19	30	cell organization and biogenesis;other metabolic processes;transport;other biological processes	cytosol;mitochondrion;ER/Golgi;nucleus;other cytoplasmic organelle;other cell component	signal transduction activity or receptor binding;transporter activity;other molecular function	Pf00108, Pf02036, Pf02803	6342	ENSG00000116171	SCP2	A6NM69; B4DGJ9; B4DHP6; C9JC79; D3DQ37; E1B6W5; F2Z3J1; hsa:6342; P22307; Q15432; Q16622; Q5VVZ1; Q6NXF4; Q99430	TYSND1 cleaves peroxisomal proteins; alpha-linolenic acid (ALA) metabolism	PPAR-alpha pathway; Nuclear receptors meta-pathway; Mitochondrial long chain fatty acid beta-oxidation; PPAR signaling pathway; Neurodegeneration with brain iron accumulation (NBIA) subtypes pathway; Disorders of bile acid synthesis and biliary transport; DNA damage response (only ATM dependent)	10	0	1.16799e+08	9.3076e+07	9.94089e+07	1.38235e+08	9.82761e+07	9.12787e+07	8.66304e+07	9.46326e+07	High	High	High	High	High	High	High	High	1	Met-loss+Acetyl [N-Term]
Q14008	Cytoskeleton-associated protein 5 OS=Homo sapiens OX=9606 GN=CKAP5 PE=1 SV=3	0	207.646	28	42	225	42	2032	225.4	7.8	689.98	42	cell cycle OR cell proliferation;cell organization and biogenesis;transport;other biological processes	plasma membrane;other membranes;cytosol;cytoskeleton;nucleus;other cell component	cytoskeletal activity;other molecular function	Pf02985, Pf12348	9793	ENSG00000175216	CKAP5	hsa:9793; Q05D70; Q0VAX7; Q0VAX8; Q14008; Q14668; Q2TA89; Q6NSH4	Separation of Sister Chromatids; Resolution of Sister Chromatid Cohesion; RHO GTPases Activate Formins; EML4 and NUDC in mitotic spindle formation; Amplification of signal from unattached kinetochores via a MAD2 inhibitory signal; Regulation of PLK1 Activity at G2/M Transition; Recruitment of NuMA to mitotic centrosomes; Loss of Nlp from mitotic centrosomes; Recruitment of mitotic centrosome prot…		13	0	5.41986e+07	4.68238e+07	4.9763e+07	6.59703e+07	4.83724e+07	3.86745e+07	3.67745e+07	3.71193e+07	High	High	High	High	High	High	High	High	1	Met-loss+Acetyl [N-Term]
Q9Y3D9	28S ribosomal protein S23, mitochondrial OS=Homo sapiens OX=9606 GN=MRPS23 PE=1 SV=2	0	164.834	69	18	204	18	190	21.8	8.9	689.51	18	protein metabolism;other metabolic processes	other membranes;mitochondrion;translational apparatus;nucleus	other molecular function	Pf10484	51649	ENSG00000181610	MRPS23	B2R6V3; hsa:51649; Q96Q24; Q9BWH8; Q9P053; Q9Y3D9	Mitochondrial translation initiation; Mitochondrial translation elongation; Mitochondrial translation termination		3	0	1.69098e+08	1.30905e+08	1.49403e+08	1.91579e+08	1.41312e+08	1.09958e+08	1.31683e+08	1.16088e+08	High	High	High	High	High	High	High	High	1
Q9BUF5	Tubulin beta-6 chain OS=Homo sapiens OX=9606 GN=TUBB6 PE=1 SV=1	0	126.602	53	17	215	9	446	49.8	4.88	687.87	17	cell cycle OR cell proliferation;cell organization and biogenesis	non-structural extracellular;cytoskeleton;other cell component	cytoskeletal activity;other molecular function	Pf00091, Pf03953	84617	ENSG00000176014	TUBB6	B3KM76; hsa:84617; Q9BUF5; Q9HA42	Separation of Sister Chromatids; The role of GTSE1 in G2/M progression after G2 checkpoint; COPI-dependent Golgi-to-ER retrograde traffic; COPI-mediated anterograde transport; Assembly and cell surface presentation of NMDA receptors; Resolution of Sister Chromatid Cohesion; RHO GTPases Activate Formins; EML4 and NUDC in mitotic spindle formation; MHC class II antigen presentation; HSP90 chaperone…	Alzheimer's disease and miRNA effects; Pathogenic Escherichia coli infection; Parkin-ubiquitin proteasomal system pathway; Alzheimer's disease	34	0	1.78072e+07	7.67766e+06	8.31148e+06	9.48041e+06	8.72029e+06	7.22154e+06	8.81284e+06	4.55727e+06	High	High	High	High	High	High	High	High	1
P00390	Glutathione reductase, mitochondrial OS=Homo sapiens OX=9606 GN=GSR PE=1 SV=2	0	136.59	49	19	202	19	522	56.2	8.5	687.3	19	other metabolic processes;stress response;other biological processes	plasma membrane;other membranes;cytosol;mitochondrion	other molecular function	Pf00070, Pf02852	2936	ENSG00000104687	GSR	C8KIL8; C8KIL9; C8KIM0; D3DSV3; hsa:2936; P00390; Q7Z5C9; Q9NP63		Glutathione metabolism; Selenium micronutrient network; Nuclear receptors meta-pathway; NRF2 pathway; Amino acid metabolism; One-carbon metabolism and related pathways; Oxidative stress response; Vitamin D-sensitive calcium signaling in depression; Sulfation biotransformation reaction; Metapathway biotransformation Phase I and II	10	0	7.10559e+07	5.5302e+07	6.34518e+07	7.96685e+07	6.25195e+07	4.97007e+07	6.38402e+07	5.65742e+07	High	High	High	High	High	High	High	High	1
Q02241-3	Isoform 3 of Kinesin-like protein KIF23 OS=Homo sapiens OX=9606 GN=KIF23	0	158.662	49	28	214	2	673	77.7	7.97	686.04	28							KIF23	Q02241-3			0	0	1.63985e+06	1.11302e+06	746740	938074	1.54933e+06	579958	810692	926861	High	High	High	High	High	High	High	High	1
Q9H5Q4	Dimethyladenosine transferase 2, mitochondrial OS=Homo sapiens OX=9606 GN=TFB2M PE=1 SV=1	0	123.249	48	24	239	24	396	45.3	9.19	685.77	24	RNA metabolism OR transcription;other metabolic processes;other biological processes	mitochondrion	other molecular function	Pf00398	64216	ENSG00000162851	TFB2M	hsa:64216; Q9H5Q4; Q9H626	Transcriptional activation of mitochondrial biogenesis; Mitochondrial transcription initiation	Energy metabolism; Mitochondrial gene expression	4	0	2.05622e+08	1.64914e+08	1.83036e+08	2.27774e+08	1.83095e+08	1.28275e+08	1.70827e+08	1.44176e+08	High	High	High	High	High	High	High	High	1
P38606	V-type proton ATPase catalytic subunit A OS=Homo sapiens OX=9606 GN=ATP6V1A PE=1 SV=2	0	168.323	47	24	202	24	617	68.3	5.52	685.2	24	cell organization and biogenesis;other metabolic processes;transport;other biological processes	plasma membrane;other membranes;cytosol;ER/Golgi;nucleus;other cytoplasmic organelle;other cell component	transporter activity;other molecular function	Pf00006, Pf02874, Pf16886	523	ENSG00000114573	ATP6V1A	B2RBR8; B7Z1R5; D3DN75; hsa:523; P38606; Q53YD9; Q96DY6; Q9UHY3	Amino acids regulate mTORC1; ROS and RNS production in phagocytes; Insulin receptor recycling; Transferrin endocytosis and recycling; Ion channel transport	Proximal tubule transport	6	0	4.60809e+07	3.73857e+07	7.24111e+07	7.71893e+07	4.37284e+07	3.70288e+07	71631752	6.46016e+07	High	High	High	High	High	High	High	High	1
P14927	Cytochrome b-c1 complex subunit 7 OS=Homo sapiens OX=9606 GN=UQCRB PE=1 SV=2	0	109.982	67	13	197	13	111	13.5	8.78	684.86	13	other metabolic processes	other membranes;mitochondrion		Pf02271	7381	ENSG00000156467	UQCRB	E5RJU0; hsa:7381; P14927; Q6FGD1	Respiratory electron transport	Electron transport chain: OXPHOS system in mitochondria; Nonalcoholic fatty liver disease; Mitochondrial complex III assembly	4	0	2.06772e+08	1.51955e+08	1.67299e+08	2.2194e+08	1.46281e+08	9.44848e+07	1.28819e+08	9.34283e+07	High	High	High	High	High	High	High	High	1
P07948-2	Isoform 2 of Tyrosine-protein kinase Lyn OS=Homo sapiens OX=9606 GN=LYN	0	151.122	55	25	221	1	491	56	6.49	684.08	25							LYN	P07948-2			0	0	7013956	3.28196e+06	2.47803e+06	4.38212e+06	4.1647e+06	3.09041e+06	4469607	2.72976e+06	High	High	High	High	High	High	High	High	1
P20020	Plasma membrane calcium-transporting ATPase 1 OS=Homo sapiens OX=9606 GN=ATP2B1 PE=1 SV=4	0	163.734	31	36	240	22	1220	134.6	5.91	683.82	36	stress response;transport;developmental processes;other biological processes	plasma membrane;other membranes;ER/Golgi;nucleus;other cell component	transporter activity;other molecular function	Pf00122, Pf00689, Pf00690, Pf00702, Pf12424, Pf13246	490	ENSG00000070961	ATP2B1	hsa:490; P20020; Q12992; Q12993; Q13819; Q13820; Q13821; Q16504; Q93082	Sensory processing of sound by inner hair cells of the cochlea; Ion homeostasis; Ion transport by P-type ATPases; Reduction of cytosolic Ca++ levels	Vitamin D receptor pathway; Splicing factor NOVA regulated synaptic proteins; Vitamin D-sensitive calcium signaling in depression; Calcium regulation in cardiac cells	8	14	4.26271e+07	3.15698e+07	3.90956e+07	4.51905e+07	4.51201e+07	4.00626e+07	3.85521e+07	3.2376e+07	High	High	High	High	High	High	High	High	1
P05166	Propionyl-CoA carboxylase beta chain, mitochondrial OS=Homo sapiens OX=9606 GN=PCCB PE=1 SV=3	0	143.489	52	21	211	21	539	58.2	7.64	681.73	21	other metabolic processes	cytosol;mitochondrion;other cell component	other molecular function	Pf01039	5096	ENSG00000114054	PCCB	B7Z2Z4; hsa:5096; P05166; Q16813; Q96CX0	Biotin transport and metabolism; Defective HLCS causes multiple carboxylase deficiency; Propionyl-CoA catabolism		3	0	8.06984e+07	6.3587e+07	7.42864e+07	1.14143e+08	7.30192e+07	6.20146e+07	1.01115e+08	5.83901e+07	High	High	High	High	High	High	High	High	1
Q16777	Histone H2A type 2-C OS=Homo sapiens OX=9606 GN=H2AC20 PE=1 SV=4	0	59.468	36	8	221	3	129	14	10.9	680.83	8		nucleus;other cell component	nucleic acid binding activity;other molecular function	Pf00125, Pf16211	8338	ENSG00000184260	H2AC20	hsa:8338; Q16777; Q6DRA7; Q8IUE5	HCMV Early Events; Deposition of new CENPA-containing nucleosomes at the centromere; B-WICH complex positively regulates rRNA expression; NoRC negatively regulates rRNA expression; Amyloid fiber formation; Meiotic synapsis; HCMV Late Events; UCH proteinases; Ub-specific processing proteases; RUNX1 regulates transcription of genes involved in differentiation of HSCs; Transcriptional regulation by …		41	7	1.39472e+09	8.65291e+08	1.11028e+09	1.32125e+09	1.05018e+09	8.99534e+08	1.3956e+09	8.42455e+08	High	High	High	High	High	High	High	High	1
Q13724	Mannosyl-oligosaccharide glucosidase OS=Homo sapiens OX=9606 GN=MOGS PE=1 SV=5	0	177.264	52	32	231	32	837	91.9	8.9	678.99	32	protein metabolism;other metabolic processes;other biological processes	other membranes;ER/Golgi	other molecular function	Pf03200, Pf16923	7841	ENSG00000115275	MOGS	A8K938; F5H6D0; hsa:7841; Q13724; Q17RN9; Q8TCT5	Maturation of spike protein; Maturation of spike protein; N-glycan trimming in the ER and Calnexin/Calreticulin cycle; Defective MOGS causes CDG-2b		4	0	6.2775e+07	5.06881e+07	5.31598e+07	71083829	5.53812e+07	4.36396e+07	6.5707e+07	5.22762e+07	High	High	High	High	High	High	High	High	1
Q9GZT3	SRA stem-loop-interacting RNA-binding protein, mitochondrial OS=Homo sapiens OX=9606 GN=SLIRP PE=1 SV=1	0	88.357	72	12	215	12	109	12.3	10.24	678.68	12	cell organization and biogenesis;other biological processes	cytoskeleton;mitochondrion;nucleus;other cell component		Pf00076	81892	ENSG00000119705	SLIRP	hsa:81892; J3KMY7; Q9GZT3			0	0	7.62828e+08	6.15805e+08	8.06491e+08	8.84805e+08	7.57294e+08	4.76372e+08	6.85971e+08	4.93685e+08	High	High	High	High	High	High	High	High	1
Q6S8J3	POTE ankyrin domain family member E OS=Homo sapiens OX=9606 GN=POTEE PE=2 SV=3	0	76.717	9	8	235	1	1075	121.3	6.2	677.34	8				Pf00022, Pf12796, Pf14915	445582	ENSG00000188219	POTEE	hsa:445582; Q6S8J3; Q6S8J4; Q6S8J5; Q6S8J8	RHOF GTPase cycle	2q21.1 copy number variation syndrome	2	0					309876		512230		Not Found	Not Found	Not Found	High	Peak Found	Not Found	High	Not Found	1
Q99497	Parkinson disease protein 7 OS=Homo sapiens OX=9606 GN=PARK7 PE=1 SV=2	0	153.537	54	15	191	15	189	19.9	6.79	676.44	15	cell-cell signaling;cell organization and biogenesis;protein metabolism;DNA metabolism;other metabolic processes;stress response;transport;signal transduction;other biological processes	plasma membrane;other membranes;cytosol;mitochondrion;ER/Golgi;nucleus;other cell component	signal transduction activity or receptor binding;enzyme regulator activity;nucleic acid binding activity;other molecular function	Pf01965	11315	ENSG00000116288	PARK7	B2R4Z1; hsa:11315; O14805; Q6DR95; Q7LFU2; Q99497	Aggrephagy; Late endosomal microautophagy; SUMOylation of transcription cofactors; Chaperone Mediated Autophagy	Androgen receptor signaling pathway; Synaptic vesicle pathway; Parkinson's disease pathway	7	0	1.2682e+08	1.10035e+08	1.16879e+08	1.47317e+08	9.14945e+07	7.54451e+07	8.40497e+07	6.73533e+07	High	High	High	High	High	High	High	High	1
P10412	Histone H1.4 OS=Homo sapiens OX=9606 GN=H1-4 PE=1 SV=2	0	103.602	35	13	221	4	219	21.9	11.03	671.89	13	cell organization and biogenesis;protein metabolism;other metabolic processes;other biological processes	nucleus;other cell component	nucleic acid binding activity	Pf00538	3008	ENSG00000168298	H1-4	hsa:3008; P10412; Q4VB25	Apoptosis induced DNA fragmentation; Formation of Senescence-Associated Heterochromatin Foci (SAHF)	Pathways affected in adenoid cystic carcinoma	3	11	3.18621e+08	1.85006e+08	1.73705e+08	2.4748e+08	2.31372e+08	1.80574e+08	2.5566e+08	1.13301e+08	High	High	High	High	High	High	High	High	1	Met-loss [N-Term]; Met-loss+Acetyl [N-Term]
Q9BYD3	39S ribosomal protein L4, mitochondrial OS=Homo sapiens OX=9606 GN=MRPL4 PE=1 SV=1	0	123.752	61	15	188	15	311	34.9	9.72	671.55	15	protein metabolism;other metabolic processes	other membranes;mitochondrion;translational apparatus	other molecular function	Pf00573	51073	ENSG00000105364	MRPL4	A6NNV7; hsa:51073; Q9BW07; Q9BYD3; Q9H4N2; Q9Y317	Mitochondrial translation initiation; Mitochondrial translation elongation; Mitochondrial translation termination		3	0	1.34684e+08	1.00045e+08	1.27489e+08	1.58922e+08	9.9342e+07	7.61868e+07	1.10582e+08	9.12791e+07	High	High	High	High	High	High	High	High	1
Q9NZI8	Insulin-like growth factor 2 mRNA-binding protein 1 OS=Homo sapiens OX=9606 GN=IGF2BP1 PE=1 SV=2	0	141.602	44	26	237	23	577	63.4	9.2	669.37	26	cell cycle OR cell proliferation;cell organization and biogenesis;stress response;transport;developmental processes;other biological processes	cytosol;nucleus;other cell component	nucleic acid binding activity;other molecular function	Pf00013, Pf00076	10642	ENSG00000159217	IGF2BP1	C9JT33; hsa:10642; Q9NZI8	MAPK6/MAPK4 signaling; Insulin-like Growth Factor-2 mRNA Binding Proteins (IGF2BPs/IMPs/VICKZs) bind RNA	Brain-derived neurotrophic factor (BDNF) signaling pathway; eIF5A regulation in response to inhibition of the nuclear export system	4	3	9.45363e+07	8.42693e+07	8.30412e+07	1.10989e+08	7.66116e+07	5.92013e+07	8.50977e+07	6.62329e+07	High	High	High	High	High	High	High	High	1
P02649	Apolipoprotein E OS=Homo sapiens OX=9606 GN=APOE PE=1 SV=1	0	126.871	70	23	205	23	317	36.1	5.73	668.73	23	cell-cell signaling;cell organization and biogenesis;protein metabolism;other metabolic processes;stress response;transport;developmental processes;signal transduction;other biological processes	non-structural extracellular;extracellular matrix;plasma membrane;other membranes;ER/Golgi;other cytoplasmic organelle;other cell component	signal transduction activity or receptor binding;transporter activity;enzyme regulator activity;cytoskeletal activity;other molecular function	Pf01442	348	ENSG00000130203	APOE	B2RC15; C0JYY5; hsa:348; P02649; Q9P2S4	Regulation of Insulin-like Growth Factor (IGF) transport and uptake by Insulin-like Growth Factor Binding Proteins (IGFBPs); Post-translational protein phosphorylation; Amyloid fiber formation; Retinoid metabolism and transport; Nuclear signaling by ERBB4; NR1H3 & NR1H2 regulate gene expression linked to cholesterol transport and efflux; Chylomicron clearance; Scavenging by Class A Receptors; Chy…	Vitamin B12 metabolism; Alzheimer's disease and miRNA effects; Apoptosis-related network due to altered Notch3 in ovarian cancer; ApoE and miR-146 in inflammation and atherosclerosis; Statin inhibition of cholesterol production; Familial hyperlipidemia type 3; Alzheimer's disease	19	0	1.51109e+08	1.09699e+08	1.20868e+08	1.42103e+08	1.30965e+08	1.01743e+08	1.19629e+08	8.66637e+07	High	High	High	High	High	High	High	High	1
Q9UFN0	Protein NipSnap homolog 3A OS=Homo sapiens OX=9606 GN=NIPSNAP3A PE=1 SV=2	0	156.635	70	16	182	14	247	28.4	9.16	668.27	16		cytosol;mitochondrion		Pf07978	25934	ENSG00000136783	NIPSNAP3A	A6NM55; hsa:25934; Q5VX32; Q9BRV7; Q9H843; Q9P083; Q9UFN0			0	2	1.89823e+08	1.76165e+08	2.07056e+08	2.63131e+08	2.11589e+08	1.84038e+08	2.48115e+08	1.71949e+08	High	High	High	High	High	High	High	High	1
P14314	Glucosidase 2 subunit beta OS=Homo sapiens OX=9606 GN=PRKCSH PE=1 SV=2	0	125.84	40	22	220	22	528	59.4	4.41	668.05	22	protein metabolism;other metabolic processes;developmental processes;signal transduction	ER/Golgi;other cell component	other molecular function	Pf12999, Pf13015, Pf13202	5589	ENSG00000130175	PRKCSH	A8K318; hsa:5589; P14314; Q96BU9; Q96D06; Q9P0W9	Regulation of Insulin-like Growth Factor (IGF) transport and uptake by Insulin-like Growth Factor Binding Proteins (IGFBPs); Post-translational protein phosphorylation; Advanced glycosylation endproduct receptor signaling; Maturation of spike protein; Calnexin/calreticulin cycle; Maturation of spike protein		7	0	3.43499e+08	2.53654e+08	2.31116e+08	3.21674e+08	2.34782e+08	1.99739e+08	2.71836e+08	2.09692e+08	High	High	High	High	High	High	High	High	1
Q6UXV4	MICOS complex subunit MIC27 OS=Homo sapiens OX=9606 GN=APOOL PE=1 SV=1	0	126.979	59	16	191	16	268	29.1	9.52	666.29	16	cell organization and biogenesis	non-structural extracellular;other membranes;mitochondrion;other cell component		Pf09769	139322	ENSG00000155008	APOOL	hsa:139322; Q3KNU7; Q5H9D1; Q6UXV4	Platelet degranulation ; Cristae formation		2	0	1.85231e+08	1.27501e+08	1.45623e+08	1.8413e+08	1.31345e+08	9.33171e+07	1.15783e+08	1.09826e+08	High	High	High	High	High	High	High	High	1
Q9NZJ7	Mitochondrial carrier homolog 1 OS=Homo sapiens OX=9606 GN=MTCH1 PE=1 SV=1	0	81.764	31	12	208	12	389	41.5	9.32	663.94	12	cell organization and biogenesis;developmental processes;other biological processes	other membranes;mitochondrion		Pf00153	23787	ENSG00000137409	MTCH1	A8KAX5; B2RCE3; hsa:23787; Q6PK60; Q6UX45; Q7L465; Q9BW23; Q9NZJ7; Q9NZR6; Q9UJZ5		IL-18 signaling pathway	1	0	1.58841e+08	1.08951e+08	1.33599e+08	1.77961e+08	9.15966e+07	6.55428e+07	81664830	6.02016e+07	High	High	High	High	High	High	High	High	1
Q9H2K8	Serine/threonine-protein kinase TAO3 OS=Homo sapiens OX=9606 GN=TAOK3 PE=1 SV=2	0	180.926	43	35	227	32	898	105.3	7.3	661.84	35	cell cycle OR cell proliferation;cell organization and biogenesis;protein metabolism;DNA metabolism;other metabolic processes;stress response;developmental processes;signal transduction;other biological processes	plasma membrane;other membranes;other cell component	enzyme regulator activity;kinase activity;other molecular function	Pf00069	51347	ENSG00000135090	TAOK3	hsa:51347; Q658N1; Q8IUM4; Q9H2K8; Q9HC79; Q9NZM9; Q9UHG7	RAC2 GTPase cycle; RAC3 GTPase cycle; RAC1 GTPase cycle	MAPK signaling pathway	4	3	5.66769e+07	4.41167e+07	3.64664e+07	4.32463e+07	4.57298e+07	4.62705e+07	4.15866e+07	2.98715e+07	High	High	High	High	High	High	High	High	1
Q9HB71	Calcyclin-binding protein OS=Homo sapiens OX=9606 GN=CACYBP PE=1 SV=2	0	165.45	72	17	182	17	228	26.2	8.25	658.86	17	developmental processes;other biological processes	cytosol;nucleus;other cell component	cytoskeletal activity;other molecular function	Pf04969, Pf05002, Pf09032	27101	ENSG00000116161	CACYBP	B2ZWH2; B3KSF1; hsa:27101; O60666; Q5R370; Q5R371; Q9HB71		Gastric cancer network 2	1	0	6.52754e+07	5.40824e+07	4.33014e+07	5.57949e+07	6.06617e+07	4.66369e+07	5.03013e+07	3.86891e+07	High	High	High	High	High	High	High	High	1	Met-loss+Acetyl [N-Term]
P17987	T-complex protein 1 subunit alpha OS=Homo sapiens OX=9606 GN=TCP1 PE=1 SV=1	0	137.08	44	22	210	22	556	60.3	6.11	656.82	22	cell organization and biogenesis;transport;other biological processes	cytosol;cytoskeleton;ER/Golgi;other cell component	other molecular function	Pf00118	6950	ENSG00000120438	TCP1	E1P5B2; hsa:6950; P17987; Q15556; Q5TCM3	Gene and protein expression by JAK-STAT signaling after Interleukin-12 stimulation; Formation of tubulin folding intermediates by CCT/TriC; BBSome-mediated cargo-targeting to cilium; Association of TriC/CCT with target proteins during biosynthesis; Cooperation of PDCL (PhLP1) and TRiC/CCT in G-protein beta folding; Prefoldin mediated transfer of substrate to CCT/TriC; Folding of actin by CCT/TriC	16p11.2 proximal deletion syndrome	8	0	1.09509e+08	7.47e+07	8.84505e+07	1.00575e+08	9.88483e+07	7.74188e+07	8.40856e+07	7.78384e+07	High	High	High	High	High	High	High	High	1	Acetyl [N-Term]
P53396	ATP-citrate synthase OS=Homo sapiens OX=9606 GN=ACLY PE=1 SV=3	0	164.517	39	34	226	34	1101	120.8	7.33	655.44	34	other metabolic processes	non-structural extracellular;cytosol;nucleus;other cytoplasmic organelle;other cell component	other molecular function	Pf00285, Pf00549, Pf02629, Pf16114	47	ENSG00000131473	ACLY	B4DIM0; B4E3P0; hsa:47; P53396; Q13037; Q9BRL0	Neutrophil degranulation; ChREBP activates metabolic gene expression; Fatty acyl-CoA biosynthesis	Sterol regulatory element-binding proteins (SREBP) signaling; TCA cycle and deficiency of pyruvate dehydrogenase complex (PDHc); Fatty acid biosynthesis; Amino acid metabolism; Lipid metabolism pathway; Clear cell renal cell carcinoma pathways; Metabolic reprogramming in colon cancer	10	0	1.04057e+08	4.4075e+07	3.78552e+07	5.01295e+07	4.99657e+07	4.19919e+07	4.47045e+07	3.43694e+07	High	High	High	High	High	High	High	High	1
Q9NVH1	DnaJ homolog subfamily C member 11 OS=Homo sapiens OX=9606 GN=DNAJC11 PE=1 SV=2	0	175.586	45	29	210	29	559	63.2	8.4	653.14	29	cell organization and biogenesis	other membranes;mitochondrion;nucleus		Pf00226, Pf11875	55735	ENSG00000007923	DNAJC11	hsa:55735; Q4VWF5; Q5VZN0; Q6PK20; Q6PK70; Q8NDM2; Q96CL7; Q9NVH1	Cristae formation		1	0	3.79324e+07	3.53568e+07	3.52748e+07	5.51841e+07	1.95624e+08	1.68067e+08	2.25332e+08	1.70857e+08	High	High	High	High	High	High	High	High	1	Met-loss+Acetyl [N-Term]
O00116	Alkyldihydroxyacetonephosphate synthase, peroxisomal OS=Homo sapiens OX=9606 GN=AGPS PE=1 SV=1	0	159.04	48	24	195	24	658	72.9	7.34	651.48	24	other metabolic processes	cytosol;nucleus;other cytoplasmic organelle	other molecular function	Pf01565, Pf02913	8540	ENSG00000018510	AGPS	A5D8U9; hsa:8540; O00116; Q2TU35	Plasmalogen biosynthesis; TYSND1 cleaves peroxisomal proteins	Triacylglyceride synthesis	4	0	4.43305e+07	3.60983e+07	3.87728e+07	5.23993e+07	4.44431e+07	3.85696e+07	55628612	3.98547e+07	High	High	High	High	High	High	High	High	1
P53701	Holocytochrome c-type synthase OS=Homo sapiens OX=9606 GN=HCCS PE=1 SV=1	0	159.457	48	18	184	18	268	30.6	6.68	651.36	18	cell organization and biogenesis;protein metabolism;other metabolic processes;other biological processes	other membranes;cytosol;mitochondrion	other molecular function	Pf01265	3052	ENSG00000004961	HCCS	B3KUS1; hsa:3052; P53701; Q502X8			0	0	1.54703e+08	1.30031e+08	1.47164e+08	1.7559e+08	1.26802e+08	1.02773e+08	1.28891e+08	1.13698e+08	High	High	High	High	High	High	High	High	1
Q969S9	Ribosome-releasing factor 2, mitochondrial OS=Homo sapiens OX=9606 GN=GFM2 PE=1 SV=1	0	125.323	34	23	201	23	779	86.5	6.51	650.15	23	cell organization and biogenesis;protein metabolism;other metabolic processes	mitochondrion	other molecular function	Pf00009, Pf00679, Pf03144, Pf03764, Pf14492	84340	ENSG00000164347	GFM2	A0AR28; hsa:84340; Q8N6D8; Q8WYI0; Q969S9; Q9H6Z1	Mitochondrial translation termination		1	0	4.99395e+07	4.16934e+07	4.38858e+07	5.39701e+07	5.00246e+07	3.7791e+07	4.14516e+07	3.6198e+07	High	High	High	High	High	High	High	High	1
Q9P0J0	NADH dehydrogenase [ubiquinone] 1 alpha subcomplex subunit 13 OS=Homo sapiens OX=9606 GN=NDUFA13 PE=1 SV=3	0	88.771	72	13	199	13	144	16.7	8.43	649.6	13	cell organization and biogenesis;other metabolic processes;transport;signal transduction;other biological processes	other membranes;mitochondrion;nucleus;other cell component	other molecular function	Pf06212	51079	ENSG00000186010	NDUFA13	B4DF76; hsa:51079; K7EK58; Q6PKI0; Q9H2L3; Q9P0J0; Q9Y327	Complex I biogenesis	Nucleotide-binding oligomerization domain (NOD) pathway; EGF/EGFR signaling pathway; Nonalcoholic fatty liver disease	5	0	2.41082e+08	1.89871e+08	2.05325e+08	2.50588e+08	1.93755e+08	1.33523e+08	180566379	1.38115e+08	High	High	High	High	High	High	High	High	1
Q562R1	Beta-actin-like protein 2 OS=Homo sapiens OX=9606 GN=ACTBL2 PE=1 SV=2	0	67.228	27	8	231	3	376	42	5.59	648.65	8	cell organization and biogenesis;developmental processes;other biological processes	other membranes;cytoskeleton;nucleus;other cell component	cytoskeletal activity;other molecular function	Pf00022	345651	ENSG00000169067	ACTBL2	B2RPJ1; hsa:345651; Q562R1; Q562R2; Q562S9; Q562X8			0	0	2.40724e+06	581090	1.01163e+06	1.10136e+06	1725087	1.78337e+06	1.28576e+06	734803	High	High	High	Peak Found	High	High	High	High	1
Q9Y375	Complex I intermediate-associated protein 30, mitochondrial OS=Homo sapiens OX=9606 GN=NDUFAF1 PE=1 SV=2	0	134.452	53	16	163	16	327	37.7	7.64	648.18	16	cell organization and biogenesis;other metabolic processes	other membranes;cytosol;mitochondrion	other molecular function	Pf08547	51103	ENSG00000137806	NDUFAF1	hsa:51103; Q9BVZ5; Q9Y375	Complex I biogenesis	Mitochondrial immune response to SARS-CoV-2; SARS-CoV-2 mitochondrial chronic oxidative stress and endothelial dysfunction	3	0	4.4287e+07	3.51147e+07	3.90977e+07	4.69454e+07	3.54712e+07	2.99145e+07	3.33808e+07	2.99565e+07	High	High	High	High	High	High	High	High	1
P67936	Tropomyosin alpha-4 chain OS=Homo sapiens OX=9606 GN=TPM4 PE=1 SV=3	0	130.716	51	23	208	11	248	28.5	4.69	647.47	23	cell organization and biogenesis;other biological processes	cytosol;cytoskeleton	cytoskeletal activity;other molecular function	Pf00261	7171	ENSG00000167460	TPM4	hsa:7171; P07226; P67936; Q15659; Q5U0D9; Q9BU85; Q9H8Q3; Q9UCS1; Q9UCS2; Q9UCS3; Q9UCS4	Smooth Muscle Contraction; Striated Muscle Contraction; RHOV GTPase cycle; Signaling by ALK fusions and activated point mutants	Striated muscle contraction pathway	5	0	1.23871e+08	1.03058e+08	1.02557e+08	1.1857e+08	1.24909e+08	1.12259e+08	1.22364e+08	9.36175e+07	High	High	High	High	High	High	High	High	1	Met-loss+Acetyl [N-Term]
P36957	Dihydrolipoyllysine-residue succinyltransferase component of 2-oxoglutarate dehydrogenase complex, mitochondrial OS=Homo sapiens OX=9606 GN=DLST PE=1 SV=4	0	128.989	38	17	196	17	453	48.7	8.95	647.05	17	protein metabolism;other metabolic processes	cytosol;mitochondrion;nucleus;other cell component	other molecular function	Pf00198, Pf00364	1743	ENSG00000119689	DLST	B7Z5W8; E7ESY5; hsa:1743; P36957; Q7LDY7; Q9BQ32	Citric acid cycle (TCA cycle); Glyoxylate metabolism and glycine degradation; Lysine catabolism	TCA cycle and deficiency of pyruvate dehydrogenase complex (PDHc); Amino acid metabolism; Metabolic reprogramming in colon cancer; 7q11.23 copy number variation syndrome; TCA cycle (aka Krebs or citric acid cycle)	8	0	4.22806e+08	2.73705e+08	3.84454e+08	4.42841e+08	3.23692e+08	2.55408e+08	3.1271e+08	2.71406e+08	High	High	High	High	High	High	High	High	1
Q14789	Golgin subfamily B member 1 OS=Homo sapiens OX=9606 GN=GOLGB1 PE=1 SV=2	0	290.119	28	64	215	63	3259	375.8	5	646.91	64	cell cycle OR cell proliferation;cell organization and biogenesis;other biological processes	other membranes;cytosol;ER/Golgi	nucleic acid binding activity		2804	ENSG00000173230	GOLGB1	B2ZZ91; D3DN92; E7EP74; F1T0J2; hsa:2804; Q14398; Q14789	Golgi Associated Vesicle Biogenesis; COPI-mediated anterograde transport; Signaling by FLT3 fusion proteins		3	1	4.07197e+07	2.89391e+07	9.80726e+06	1.59925e+07	3.31096e+07	2.95351e+07	1.17422e+07	9.08786e+06	High	High	High	High	High	High	High	High	1
P60842	Eukaryotic initiation factor 4A-I OS=Homo sapiens OX=9606 GN=EIF4A1 PE=1 SV=1	0	128.256	50	20	190	11	406	46.1	5.48	646.89	20	protein metabolism;other metabolic processes	cytosol;translational apparatus;other cell component	nucleic acid binding activity;other molecular function	Pf00270, Pf00271	1973	ENSG00000161960	EIF4A1	B2R6L8; D3DTP9; hsa:1973; J3QLC4; P04765; P60842; Q5U018; Q61516	L13a-mediated translational silencing of Ceruloplasmin expression; GTP hydrolysis and joining of the 60S ribosomal subunit; Translation initiation complex formation; Ribosomal scanning and start codon recognition; ISG15 antiviral mechanism; Deadenylation of mRNA	Translation factors; Fragile X syndrome; Translation inhibitors in chronically activated PDGFRA cells; Interferon type I signaling pathways	11	9	7.05354e+07	5.67255e+07	6.81301e+07	8.59778e+07	6.16799e+07	4.76323e+07	6.69553e+07	5.30616e+07	High	High	High	High	High	High	High	High	1
Q9BQP7	Mitochondrial genome maintenance exonuclease 1 OS=Homo sapiens OX=9606 GN=MGME1 PE=1 SV=1	0	151.976	49	24	205	24	344	39.4	7.68	645.78	24	cell organization and biogenesis;DNA metabolism;other metabolic processes;stress response	mitochondrion	other molecular function	Pf12705	92667	ENSG00000125871	MGME1	B2RDG5; D3DW29; hsa:92667; Q96SW3; Q9BQP7			0	0	7.94183e+07	7.31385e+07	6.97288e+07	8.97915e+07	7.29672e+07	5.80666e+07	6.53253e+07	6.45516e+07	High	High	High	High	High	High	High	High	1
Q9Y305	Acyl-coenzyme A thioesterase 9, mitochondrial OS=Homo sapiens OX=9606 GN=ACOT9 PE=1 SV=2	0	130.783	46	19	211	19	439	49.9	8.6	644.69	19	other metabolic processes	mitochondrion	other molecular function		23597	ENSG00000123130	ACOT9	B3KNC9; B7ZM94; hsa:23597; Q9Y305	Mitochondrial Fatty Acid Beta-Oxidation	VEGFA-VEGFR2 signaling pathway	2	0	8.82154e+07	7.03187e+07	7.56815e+07	9.53697e+07	7.71251e+07	5.9546e+07	7.39773e+07	5.70158e+07	High	High	High	High	High	High	High	High	1
O00165	HCLS1-associated protein X-1 OS=Homo sapiens OX=9606 GN=HAX1 PE=1 SV=2	0	144.99	79	22	196	3	279	31.6	4.92	642.96	22	cell organization and biogenesis;other biological processes	plasma membrane;other membranes;cytosol;cytoskeleton;mitochondrion;ER/Golgi;nucleus;other cell component	other molecular function		10456	ENSG00000143575	HAX1	A8W4W9; A8W4X0; B4DUJ7; hsa:10456; O00165; Q5VYD5; Q5VYD7; Q96AU4; Q9BS80			0	18	1.31224e+08	1.18153e+08	1.07179e+08	1.35706e+08	1.09086e+08	8.58192e+07	1.05254e+08	7.90539e+07	High	High	High	High	High	High	High	High	1
Q9NUJ1	Palmitoyl-protein thioesterase ABHD10, mitochondrial OS=Homo sapiens OX=9606 GN=ABHD10 PE=1 SV=1	0	121.42	45	12	172	12	306	33.9	8.57	642.22	12	protein metabolism;other metabolic processes	cytosol;mitochondrion	other molecular function	Pf00561	55347	ENSG00000144827	ABHD10	B7Z6A8; C9IZX5; D3DN63; hsa:55347; Q8TCF9; Q9NUJ1	Glucuronidation		1	0	1.23903e+08	9.54072e+07	1.27572e+08	1.43713e+08	1.09934e+08	9.25467e+07	9.32346e+07	1.00736e+08	High	High	High	High	High	High	High	High	1
P11177	Pyruvate dehydrogenase E1 component subunit beta, mitochondrial OS=Homo sapiens OX=9606 GN=PDHB PE=1 SV=3	0	127.14	36	12	186	12	359	39.2	6.65	640.42	12	other metabolic processes	mitochondrion;nucleus;other cell component	other molecular function	Pf02779, Pf02780	5162	ENSG00000168291	PDHB	B2R7L0; B4DDD7; hsa:5162; P11177; Q6FH45; Q9BQ27; Q9UFK3	Glyoxylate metabolism and glycine degradation; Regulation of pyruvate dehydrogenase (PDH) complex; Signaling by Retinoic Acid	Metabolic reprogramming in colon cancer; Orexin receptor pathway	6	0	3.90318e+08	3.17502e+08	3.84054e+08	5.02463e+08	3.2942e+08	2.41275e+08	3.15631e+08	2.70038e+08	High	High	High	High	High	High	High	High	1
P61019	Ras-related protein Rab-2A OS=Homo sapiens OX=9606 GN=RAB2A PE=1 SV=1	0	112.778	68	15	184	8	212	23.5	6.54	639.9	15	cell organization and biogenesis;transport	other membranes;cytosol;ER/Golgi;other cell component	other molecular function	Pf00071	5862	ENSG00000104388	RAB2A	B2R5W8; B4DMQ5; hsa:5862; P08886; P61019	RAB geranylgeranylation; Golgi Cisternae Pericentriolar Stack Reorganization	Focal adhesion: PI3K-Akt-mTOR-signaling pathway; Ciliary landscape	4	7	1.17099e+08	7.62763e+07	8.30033e+07	1.08645e+08	1.07485e+08	9.28867e+07	1.15005e+08	7.58945e+07	High	High	High	High	High	High	High	High	1
P62258	14-3-3 protein epsilon OS=Homo sapiens OX=9606 GN=YWHAE PE=1 SV=1	0	130.494	69	20	220	17	255	29.2	4.74	639.89	20	stress response;transport;developmental processes;signal transduction;other biological processes	cytosol;nucleus;other cell component	other molecular function	Pf00244	7531	ENSG00000108953; ENSG00000274474	YWHAE	B3KY71; D3DTH5; hsa:7531; P29360; P42655; P62258; Q4VJB6; Q53XZ5; Q63631; Q7M4R4	Translocation of SLC2A4 (GLUT4) to the plasma membrane; TP53 Regulates Metabolic Genes; Recruitment of NuMA to mitotic centrosomes; Regulation of PLK1 Activity at G2/M Transition; Loss of Nlp from mitotic centrosomes; Recruitment of mitotic centrosome proteins and complexes; Anchoring of the basal body to the plasma membrane; AURKA Activation by TPX2; Deregulated CDK5 triggers multiple neurodegen…	Cell cycle; Myometrial relaxation and contraction pathways; VEGFA-VEGFR2 signaling pathway; Calcium regulation in cardiac cells; Sudden infant death syndrome (SIDS) susceptibility pathways	24	3	1.77542e+08	1.3739e+08	1.50041e+08	1.52586e+08	1.64701e+08	1.44995e+08	1.52426e+08	1.25034e+08	High	High	High	High	High	High	High	High	1	Acetyl [N-Term]
P21912	Succinate dehydrogenase [ubiquinone] iron-sulfur subunit, mitochondrial OS=Homo sapiens OX=9606 GN=SDHB PE=1 SV=3	0	109.252	45	16	209	16	280	31.6	8.76	639.35	16	other metabolic processes	plasma membrane;other membranes;mitochondrion;nucleus	other molecular function	Pf13085, Pf13534	6390	ENSG00000117118	SDHB	B2R545; hsa:6390; P21912; Q0QEY7; Q9NQ12	Respiratory electron transport; Citric acid cycle (TCA cycle)	Electron transport chain: OXPHOS system in mitochondria; Metabolic reprogramming in colon cancer; Nonalcoholic fatty liver disease; Mitochondrial complex II assembly; TCA cycle (aka Krebs or citric acid cycle)	7	0	3.41709e+08	2.66317e+08	3.61849e+08	4.04588e+08	3.25545e+08	247029159	2.94078e+08	2.42462e+08	High	High	High	High	High	High	High	High	1
P16403	Histone H1.2 OS=Homo sapiens OX=9606 GN=H1-2 PE=1 SV=2	0	107.372	37	13	195	4	213	21.4	10.93	639.33	13	cell organization and biogenesis;protein metabolism;other metabolic processes;other biological processes	nucleus;other cell component	nucleic acid binding activity	Pf00538	3006	ENSG00000187837	H1-2	A8K4I2; hsa:3006; P16403	Apoptosis induced DNA fragmentation; Formation of Senescence-Associated Heterochromatin Foci (SAHF)		2	0	4.018e+07	2.22879e+07	9.2908e+06	1.76396e+07	1.83349e+07	1.71019e+07	2.14632e+07	7.71636e+06	High	High	High	High	High	High	High	High	1	Met-loss [N-Term]; Met-loss+Acetyl [N-Term]
Q969V3	Nicalin OS=Homo sapiens OX=9606 GN=NCLN PE=1 SV=2	0	155.895	46	24	199	24	563	62.9	6.89	635.29	24	other biological processes	other membranes;ER/Golgi;other cell component	translation activity	Pf04389	56926	ENSG00000125912	NCLN	D6W613; hsa:56926; O75252; Q6FI60; Q6ZMB7; Q8TAT7; Q969V3; Q96H48; Q96IS7; Q9BQH9; Q9BTX4; Q9NPP2			0	0	5.85838e+07	4.34081e+07	4.38312e+07	6.28504e+07	42943006	3.61654e+07	5.32485e+07	3.88372e+07	High	High	High	High	High	High	High	High	1
P23284	Peptidyl-prolyl cis-trans isomerase B OS=Homo sapiens OX=9606 GN=PPIB PE=1 SV=2	0	108.717	56	17	226	17	216	23.7	9.41	634.16	17	protein metabolism;other metabolic processes;developmental processes;other biological processes	ER/Golgi;nucleus;other cell component	other molecular function	Pf00160	5479	ENSG00000166794	PPIB	A8K534; hsa:5479; P23284; Q6IBH5; Q9BVK5	Collagen biosynthesis and modifying enzymes	Prolactin signaling pathway; Type I collagen synthesis in the context of osteogenesis imperfecta	3	0	4.10068e+08	2.81112e+08	3.21234e+08	4.56231e+08	3.0913e+08	2.6027e+08	3.33964e+08	2.83582e+08	High	High	High	High	High	High	High	High	1
P22102	Trifunctional purine biosynthetic protein adenosine-3 OS=Homo sapiens OX=9606 GN=GART PE=1 SV=1	0	138.363	33	26	211	26	1010	107.7	6.7	633.02	26	other metabolic processes;developmental processes;other biological processes	cytosol	other molecular function	Pf00551, Pf00586, Pf01071, Pf02769, Pf02843, Pf02844	2618	ENSG00000159131; ENSG00000262473	GART	A8K945; A8KA32; D3DSF3; D3DSF4; hsa:2618; O14659; P22102; Q52M77	Purine ribonucleoside monophosphate biosynthesis	Folate metabolism; One-carbon metabolism; Metabolic reprogramming in colon cancer	4	0	4.49884e+07	3.18868e+07	3.56344e+07	4.0717e+07	4.41186e+07	3.27761e+07	3.88139e+07	2.9541e+07	High	High	High	High	High	High	High	High	1
Q10471	Polypeptide N-acetylgalactosaminyltransferase 2 OS=Homo sapiens OX=9606 GN=GALNT2 PE=1 SV=1	0	154.817	40	25	204	24	571	64.7	8.35	632.12	25	protein metabolism;other metabolic processes	non-structural extracellular;other membranes;ER/Golgi;other cell component	other molecular function	Pf00535, Pf00652	2590	ENSG00000143641	GALNT2	A8K1Y3; B7Z8V8; C5HU00; hsa:2590; Q10471; Q9NPY4	COPI-independent Golgi-to-ER retrograde traffic; O-linked glycosylation of mucins		2	1	8.60058e+07	7.55192e+07	6.28697e+07	8.63145e+07	9.21328e+07	6.83452e+07	7.76621e+07	5.45054e+07	High	High	High	High	High	High	High	High	1
P49588	Alanine--tRNA ligase, cytoplasmic OS=Homo sapiens OX=9606 GN=AARS1 PE=1 SV=2	0	170.541	40	30	199	30	968	106.7	5.53	631.21	30	protein metabolism;RNA metabolism OR transcription;other metabolic processes;developmental processes;other biological processes	cytosol;mitochondrion;other cell component	nucleic acid binding activity;other molecular function	Pf01411, Pf02272, Pf07973	16	ENSG00000090861	AARS1	A6NF14; B4DR45; hsa:16; P49588; Q53GV7; Q96FA0	Cytosolic tRNA aminoacylation	IL-18 signaling pathway	2	0	3.75198e+07	2.7407e+07	29232823	3.0036e+07	3.37391e+07	2.92771e+07	3.4383e+07	2.77051e+07	High	High	High	High	High	High	High	High	1	Acetyl [N-Term]
Q15155	Nodal modulator 1 OS=Homo sapiens OX=9606 GN=NOMO1 PE=1 SV=5	0	168.412	34	31	213	31	1222	134.2	5.81	630.28	31		other membranes;ER/Golgi	translation activity;other molecular function	Pf13620, Pf17802	23420	ENSG00000103512; ENSG00000274779	NOMO1	hsa:23420; P78421; Q15155; Q8IW21; Q96DG0			0	0	4.83674e+07	3.76253e+07	4.00096e+07	5.46178e+07	3.62724e+07	3.3828e+07	4.11577e+07	3.34615e+07	High	High	High	High	High	High	High	High	1
P19338	Nucleolin OS=Homo sapiens OX=9606 GN=NCL PE=1 SV=3	0	156.581	37	25	193	25	710	76.6	4.7	629.09	25	developmental processes;other biological processes	plasma membrane;nucleus;other cell component	nucleic acid binding activity;other molecular function	Pf00076	4691	ENSG00000115053	NCL	hsa:4691; P19338; Q53SK1; Q8NB06; Q9UCF0; Q9UDG1	Major pathway of rRNA processing in the nucleolus and cytosol	Pathogenic Escherichia coli infection; VEGFA-VEGFR2 signaling pathway	3	0	6.00025e+07	4.8687e+07	4.80775e+07	6.05981e+07	5.16884e+07	3.9406e+07	4.52411e+07	38681536	High	High	High	High	High	High	High	High	1
Q06830	Peroxiredoxin-1 OS=Homo sapiens OX=9606 GN=PRDX1 PE=1 SV=1	0	119.186	68	18	214	14	199	22.1	8.13	628.04	18	cell cycle OR cell proliferation;other metabolic processes;stress response;developmental processes;other biological processes	cytosol;nucleus;other cell component	other molecular function	Pf00578, Pf10417	5052	ENSG00000117450	PRDX1	B5BU26; D3DPZ8; hsa:5052; P35703; Q06830; Q2V576; Q5T154; Q5T155	KEAP1-NFE2L2 pathway; TP53 Regulates Metabolic Genes; Detoxification of Reactive Oxygen Species; Nuclear events mediated by NFE2L2; Deregulated CDK5 triggers multiple neurodegenerative pathways in Alzheimer's disease models	Androgen receptor signaling pathway; Selenium micronutrient network; Nuclear receptors meta-pathway; NRF2 pathway	9	5	5.5877e+08	4.25631e+08	3.72107e+08	4.68436e+08	5.02225e+08	4.06513e+08	3.98743e+08	3.20858e+08	High	High	High	High	High	High	High	High	1
P10253	Lysosomal alpha-glucosidase OS=Homo sapiens OX=9606 GN=GAA PE=1 SV=4	0	151.72	27	20	180	20	952	105.3	6	627.85	20	cell organization and biogenesis;other metabolic processes;developmental processes;other biological processes	plasma membrane;other membranes;other cytoplasmic organelle;other cell component	other molecular function	Pf00088, Pf01055, Pf13802, Pf16863	2548	ENSG00000171298	GAA	hsa:2548; P10253; Q09GN4; Q14351; Q16302; Q8IWE7	Neutrophil degranulation; Glycogen breakdown (glycogenolysis); Glycogen storage disease type II (GAA)		3	0	9.14331e+07	6.28675e+07	1.00703e+08	1.26132e+08	7.37527e+07	6.08188e+07	1.0551e+08	7.83054e+07	High	High	High	High	High	High	High	High	1
P39060	Collagen alpha-1(XVIII) chain OS=Homo sapiens OX=9606 GN=COL18A1 PE=1 SV=5	0	134.624	16	20	171	20	1754	178.1	6.01	625.07	20	cell adhesion;cell organization and biogenesis;developmental processes;other biological processes	extracellular matrix;ER/Golgi;other cell component	extracellular structural activity;other molecular function	Pf01391, Pf01392, Pf06121, Pf06482, Pf20010	80781	ENSG00000182871	COL18A1	A8MVI4; hsa:80781; P39060; Q58EX6; Q6RZ39; Q6RZ40; Q6RZ41; Q8N4S4; Q8WXI5; Q96T70; Q9UK38; Q9Y6Q7; Q9Y6Q8	Collagen degradation; Assembly of collagen fibrils and other multimeric structures; Integrin cell surface interactions; Collagen chain trimerization; Laminin interactions; Activation of Matrix Metalloproteinases		7	0	4.86061e+07	3.43015e+07	4.16615e+07	5.28209e+07	3.4493e+07	2.49142e+07	3.92832e+07	2.66272e+07	High	High	High	High	High	High	High	High	1
Q9P0L0	Vesicle-associated membrane protein-associated protein A OS=Homo sapiens OX=9606 GN=VAPA PE=1 SV=3	0	90.62	55	11	180	10	249	27.9	8.62	622.71	11	cell organization and biogenesis;other metabolic processes;transport;developmental processes;other biological processes	plasma membrane;other membranes;cytosol;cytoskeleton;ER/Golgi;nucleus;other cytoplasmic organelle;other cell component	cytoskeletal activity;other molecular function	Pf00635	9218	ENSG00000101558	VAPA	A6NDZ0; D3DUI3; hsa:9218; O75453; Q5U0E7; Q9P0L0; Q9UBZ2	Neutrophil degranulation; Sphingolipid de novo biosynthesis; Insertion of tail-anchored proteins into the endoplasmic reticulum membrane	Exercise-induced circadian regulation	4	1	1.26203e+08	1.00824e+08	4.42877e+07	7.07212e+07	1.08284e+08	9.61545e+07	6.14053e+07	4.04696e+07	High	High	High	High	High	High	High	High	1	Met-loss+Acetyl [N-Term]
P50416	Carnitine O-palmitoyltransferase 1, liver isoform OS=Homo sapiens OX=9606 GN=CPT1A PE=1 SV=2	0	154.004	41	30	226	30	773	88.3	8.65	618.54	30	other metabolic processes;transport;developmental processes;other biological processes	other membranes;mitochondrion	other molecular function	Pf00755, Pf16484	1374	ENSG00000110090	CPT1A	hsa:1374; P50416; Q8TCU0; Q9BWK0	Carnitine metabolism; PPARA activates gene expression; Signaling by Retinoic Acid; RORA activates gene expression	AMP-activated protein kinase (AMPK) signaling; Fatty acid beta-oxidation; PPAR-alpha pathway; Nuclear receptors meta-pathway; Mitochondrial long chain fatty acid beta-oxidation; Leptin and adiponectin; PPAR signaling pathway; Thermogenesis; Fragile X syndrome; IL-18 signaling pathway; Sudden infant death syndrome (SIDS) susceptibility pathways	15	0	1.04957e+08	7.75303e+07	9.84881e+07	1.17224e+08	8.55433e+07	5.61418e+07	7.49496e+07	6.96529e+07	High	High	High	High	High	High	High	High	1
O75964	ATP synthase subunit g, mitochondrial OS=Homo sapiens OX=9606 GN=ATP5MG PE=1 SV=3	0	91.445	52	8	190	8	103	11.4	9.64	616.95	8	other metabolic processes;transport	other membranes;mitochondrion	transporter activity	Pf04718	10632	ENSG00000167283	ATP5MG	A8K0K3; hsa:10632; O75964; Q96BV6; Q9UBZ7	Cristae formation; Formation of ATP by chemiosmotic coupling	Electron transport chain: OXPHOS system in mitochondria; Oxidative phosphorylation	4	0	3.41616e+08	2.36409e+08	3.1957e+08	4.10029e+08	3.29212e+08	2.80935e+08	3.10284e+08	2.84245e+08	High	High	High	High	High	High	High	High	1
Q9Y2Q3	Glutathione S-transferase kappa 1 OS=Homo sapiens OX=9606 GN=GSTK1 PE=1 SV=3	0	119.424	74	15	193	15	226	25.5	8.41	615.22	15	other metabolic processes;other biological processes	cytosol;mitochondrion;other cytoplasmic organelle	other molecular function	Pf01323	373156	ENSG00000197448	GSTK1	B4DIH1; B4DSY2; hsa:373156; Q6P4H0; Q7Z520; Q9P1S4; Q9Y2Q3	Peroxisomal protein import; Glutathione conjugation	Metapathway biotransformation Phase I and II	3	0	2.60273e+08	2.14633e+08	2.19046e+08	2.6488e+08	2.01748e+08	1.69642e+08	2.03455e+08	1.62736e+08	High	High	High	High	High	High	High	High	1
P26583	High mobility group protein B2 OS=Homo sapiens OX=9606 GN=HMGB2 PE=1 SV=2	0	137.958	43	15	177	14	209	24	7.81	614.63	15	cell organization and biogenesis;DNA metabolism;other metabolic processes;stress response;developmental processes;signal transduction;other biological processes	non-structural extracellular;nucleus;other cell component	signal transduction activity or receptor binding;nucleic acid binding activity;other molecular function	Pf00505, Pf09011	3148	ENSG00000164104	HMGB2	B2R4K8; D3DP37; hsa:3148; P26583; Q5U072	Apoptosis induced DNA fragmentation	Retinoblastoma gene in cancer; Ectoderm differentiation; Ectoderm differentiation	4	0	6.02745e+07	5.03248e+07	5.27854e+07	6.59436e+07	5.24264e+07	4.77388e+07	6.67274e+07	3.66048e+07	High	High	High	High	High	High	High	High	1
A2RRP1	NBAS subunit of NRZ tethering complex OS=Homo sapiens OX=9606 GN=NBAS PE=1 SV=2	0	196.715	24	50	252	50	2371	268.4	5.96	613.61	50	RNA metabolism OR transcription;other metabolic processes;transport;other biological processes	other membranes;cytosol;ER/Golgi	other molecular function	Pf08314, Pf15492	51594	ENSG00000151779	NBAS	A2RRP1; hsa:51594; O95790; Q2VPJ7; Q53TK6; Q86V39; Q8NFY8; Q9Y3W5	COPI-dependent Golgi-to-ER retrograde traffic		1	0	4.31069e+07	3.67102e+07	3.57641e+07	4.09384e+07	3.94601e+07	3.58578e+07	3.1776e+07	24301736	High	High	High	High	High	High	High	High	1
Q8WUM4	Programmed cell death 6-interacting protein OS=Homo sapiens OX=9606 GN=PDCD6IP PE=1 SV=1	0	144.283	39	33	230	33	868	96	6.52	613.39	33	cell cycle OR cell proliferation;cell organization and biogenesis;protein metabolism;other metabolic processes;transport;other biological processes	non-structural extracellular;plasma membrane;cytosol;cytoskeleton;ER/Golgi;other cytoplasmic organelle;other cell component	signal transduction activity or receptor binding;other molecular function	Pf03097, Pf13949	10015	ENSG00000170248	PDCD6IP	C5MQH7; E9PFU1; hsa:10015; Q6NUS1; Q8WUM4; Q9BX86; Q9NUN0; Q9P2H2; Q9UKL5	Budding and maturation of HIV virion; Regulation of necroptotic cell death; Uptake and function of anthrax toxins	Inhibition of exosome biogenesis and secretion by Manumycin A in CRPC cells	5	0	7.17539e+07	5.52573e+07	5.26266e+07	5.89787e+07	5.11541e+07	4.91041e+07	5.18942e+07	4.83409e+07	High	High	High	High	High	High	High	High	1
Q3SY69	Mitochondrial 10-formyltetrahydrofolate dehydrogenase OS=Homo sapiens OX=9606 GN=ALDH1L2 PE=1 SV=2	0	156.039	43	39	242	39	923	101.7	6.52	611.97	39	other metabolic processes	mitochondrion;nucleus	other molecular function	Pf00171, Pf00550, Pf00551, Pf02911	160428	ENSG00000136010	ALDH1L2	hsa:160428; Q3SY68; Q3SY69; Q68D62; Q6AI55; Q8N922	Metabolism of folate and pterines		1	0	5.32093e+07	4.38854e+07	4.82275e+07	4.77154e+07	6.60366e+07	5.18347e+07	5.16242e+07	4.80387e+07	High	High	High	High	High	High	High	High	1
Q53R41	FAST kinase domain-containing protein 1, mitochondrial OS=Homo sapiens OX=9606 GN=FASTKD1 PE=1 SV=1	0	144.358	39	28	204	28	847	97.3	7.74	611.23	28	RNA metabolism OR transcription;other metabolic processes;other biological processes	mitochondrion;other cell component		Pf06743, Pf08368, Pf08373	79675	ENSG00000138399	FASTKD1	hsa:79675; Q53R41; Q8N583; Q8TEA9; Q96JM5; Q96N71; Q9H6T4			0	0	6.51468e+07	5.5492e+07	5.90153e+07	7.1996e+07	6.11371e+07	4.43499e+07	5.64957e+07	4.65547e+07	High	High	High	High	High	High	High	High	1
Q8WWV3	Reticulon-4-interacting protein 1, mitochondrial OS=Homo sapiens OX=9606 GN=RTN4IP1 PE=1 SV=2	0	129.415	52	16	174	16	396	43.6	9.11	610.27	16	developmental processes;other biological processes	other membranes;mitochondrion	other molecular function	Pf08240, Pf13602	84816	ENSG00000130347	RTN4IP1	hsa:84816; Q8N9B3; Q8WWV3; Q8WZ66; Q9BRA4			0	0	5.8193e+07	5.07368e+07	5.42973e+07	7.56743e+07	5.34041e+07	3.3777e+07	4.65839e+07	3.98207e+07	High	High	High	High	High	High	High	High	1
Q9NTJ5	Phosphatidylinositol-3-phosphatase SAC1 OS=Homo sapiens OX=9606 GN=SACM1L PE=1 SV=2	0	159.231	46	26	227	26	587	66.9	7.12	609.42	26	other metabolic processes	other membranes;ER/Golgi;other cell component	other molecular function	Pf02383	22908	ENSG00000211456	SACM1L	A8K527; B4DK71; hsa:22908; O94935; Q7LA14; Q7LA22; Q96AX7; Q9NQ46; Q9NQ57; Q9NTJ5	Synthesis of PIPs at the Golgi membrane; Synthesis of PIPs at the ER membrane		2	0	7.01208e+07	5.55949e+07	5.45928e+07	7.12271e+07	5.28831e+07	5.74755e+07	6.4394e+07	5.05333e+07	High	High	High	High	High	High	High	High	1	Met-loss+Acetyl [N-Term]
Q15070	Mitochondrial inner membrane protein OXA1L OS=Homo sapiens OX=9606 GN=OXA1L PE=1 SV=3	0	83.939	21	12	260	12	435	48.5	9.45	609.23	12	cell organization and biogenesis;other metabolic processes;transport;other biological processes	other membranes;mitochondrion;other cell component	translation activity;other molecular function	Pf02096	5018	ENSG00000155463	OXA1L	B4DPA2; hsa:5018; Q15070	Mitochondrial translation elongation; Mitochondrial translation initiation; Mitochondrial translation termination		3	0	1.30476e+08	1.14822e+08	1.36221e+08	1.55039e+08	1.34457e+08	1.0461e+08	1.24425e+08	9.58716e+07	High	High	High	High	High	High	High	High	1
Q9BYT8	Neurolysin, mitochondrial OS=Homo sapiens OX=9606 GN=NLN PE=1 SV=1	0	127.642	29	19	189	19	704	80.6	6.64	608.21	19	protein metabolism;other metabolic processes;signal transduction;other biological processes	non-structural extracellular;plasma membrane;other membranes;mitochondrion	other molecular function	Pf01432	57486	ENSG00000123213	NLN	hsa:57486; Q9BYT8; Q9ULJ4	Peptide ligand-binding receptors		1	0	5.97528e+07	5.56266e+07	5.45e+07	6.45883e+07	5.64608e+07	3.88179e+07	4.83102e+07	4.01506e+07	High	High	High	High	High	High	High	High	1
P36551	Oxygen-dependent coproporphyrinogen-III oxidase, mitochondrial OS=Homo sapiens OX=9606 GN=CPOX PE=1 SV=3	0	117.447	32	13	181	13	454	50.1	8.25	608.02	13	other metabolic processes;other biological processes	other membranes;cytosol;mitochondrion;other cell component	other molecular function	Pf01218	1371	ENSG00000080819	CPOX	A8K275; B4DSD5; hsa:1371; P36551; Q14060; Q53F08; Q8IZ45; Q96AF3	Heme biosynthesis	Hemesynthesis defects and porphyrias; Heme biosynthesis	3	0	3.20316e+08	2.78826e+08	2.72629e+08	3.61858e+08	2.70054e+08	2.28916e+08	2.51576e+08	2.19592e+08	High	High	High	High	High	High	High	High	1
O95363	Phenylalanine--tRNA ligase, mitochondrial OS=Homo sapiens OX=9606 GN=FARS2 PE=1 SV=1	0	119.413	41	20	188	20	451	52.3	7.46	606.36	20	protein metabolism;RNA metabolism OR transcription;other metabolic processes	mitochondrion;other cell component	nucleic acid binding activity;other molecular function	Pf01409, Pf03147	10667	ENSG00000145982	FARS2	B2R664; hsa:10667; O95363; Q53F66; Q5TCS3; Q6FG29; Q9NPY7; Q9P062	Mitochondrial tRNA aminoacylation		1	0	5.40805e+07	4.25211e+07	5.91914e+07	6.17552e+07	5.89265e+07	4.10341e+07	5.14172e+07	4.56192e+07	High	High	High	High	High	High	High	High	1
O96000	NADH dehydrogenase [ubiquinone] 1 beta subcomplex subunit 10 OS=Homo sapiens OX=9606 GN=NDUFB10 PE=1 SV=3	0	104.03	49	11	174	11	172	20.8	8.48	606.01	11	cell organization and biogenesis;other metabolic processes;transport	other membranes;mitochondrion	transporter activity	Pf10249	4716	ENSG00000140990	NDUFB10	hsa:4716; O96000; Q96II6	Complex I biogenesis	Electron transport chain: OXPHOS system in mitochondria; Nonalcoholic fatty liver disease; Modulators of TCR signaling and T cell activation; Oxidative phosphorylation	6	0	3.46352e+08	2.42986e+08	2.77477e+08	3.96906e+08	3.01508e+08	2.00116e+08	2.58433e+08	2.46644e+08	High	High	High	High	High	High	High	High	1	Met-loss [N-Term]
P54802	Alpha-N-acetylglucosaminidase OS=Homo sapiens OX=9606 GN=NAGLU PE=1 SV=2	0	135.445	42	24	200	24	743	82.2	6.65	604.89	24	cell organization and biogenesis;other metabolic processes;developmental processes;other biological processes	non-structural extracellular;other cytoplasmic organelle	other molecular function	Pf05089, Pf12971, Pf12972	4669	ENSG00000108784	NAGLU	hsa:4669; P54802	HS-GAG degradation; MPS IIIB - Sanfilippo syndrome B	Glycosaminoglycan degradation	3	0	4.75679e+07	3.59009e+07	5.6566e+07	7.12278e+07	4.3668e+07	3.75727e+07	6.07802e+07	4.99501e+07	High	High	High	High	High	High	High	High	1
O00330	Pyruvate dehydrogenase protein X component, mitochondrial OS=Homo sapiens OX=9606 GN=PDHX PE=1 SV=3	0	109.555	38	18	205	18	501	54.1	8.66	604.43	18	other metabolic processes	mitochondrion;other cell component	other molecular function	Pf00198, Pf00364, Pf02817	8050	ENSG00000110435	PDHX	B4DW62; D3DR11; E9PB14; E9PBP7; hsa:8050; O00330; O60221; Q96FV8; Q99783	Glyoxylate metabolism and glycine degradation; Regulation of pyruvate dehydrogenase (PDH) complex; Signaling by Retinoic Acid	Amino acid metabolism	5	0	1.638e+08	1.3191e+08	1.41254e+08	1.76388e+08	1.51196e+08	1.04743e+08	1.32977e+08	1.23226e+08	High	High	High	High	High	High	High	High	1
P50336	Protoporphyrinogen oxidase OS=Homo sapiens OX=9606 GN=PPOX PE=1 SV=1	0	105.361	43	16	192	16	477	50.7	8.16	602.94	16	other metabolic processes	other membranes;mitochondrion	other molecular function	Pf01593	5498	ENSG00000143224	PPOX	D3DVG0; hsa:5498; P50336; Q5VTW8	Heme biosynthesis	Orexin receptor pathway; Hemesynthesis defects and porphyrias; Heme biosynthesis	4	0	1.043e+08	9.83646e+07	1.09949e+08	1.34729e+08	9.88629e+07	7.04525e+07	8.89459e+07	7.23014e+07	High	High	High	High	High	High	High	High	1
P07686	Beta-hexosaminidase subunit beta OS=Homo sapiens OX=9606 GN=HEXB PE=1 SV=4	0	110.821	36	22	208	21	556	63.1	6.76	602.57	22	cell organization and biogenesis;protein metabolism;other metabolic processes;developmental processes;other biological processes	non-structural extracellular;other cytoplasmic organelle;other cell component	other molecular function	Pf00728, Pf14845	3074	ENSG00000049860	HEXB	hsa:3074; P07686	Neutrophil degranulation; Glycosphingolipid metabolism; CS/DS degradation; Hyaluronan uptake and degradation; Keratan sulfate degradation; Defective HEXB causes GM2G2	Glycosaminoglycan degradation	7	1	8.7344e+07	6.18663e+07	1.07846e+08	1.33815e+08	7.91045e+07	6.11287e+07	126573250	89151699	High	High	High	High	High	High	High	High	1
P04040	Catalase OS=Homo sapiens OX=9606 GN=CAT PE=1 SV=3	0	161.611	56	28	192	28	527	59.7	7.39	601.46	28	protein metabolism;other metabolic processes;stress response;developmental processes;other biological processes	non-structural extracellular;plasma membrane;other membranes;cytosol;mitochondrion;ER/Golgi;other cytoplasmic organelle;other cell component	other molecular function	Pf00199, Pf06628	847	ENSG00000121691	CAT	A8K6C0; B2RCZ9; D3DR07; hsa:847; P04040; Q2M1U4; Q4VXX5; Q9BWT9; Q9UC85	Neutrophil degranulation; Peroxisomal protein import; FOXO-mediated transcription of oxidative stress, metabolic and neuronal genes; Detoxification of Reactive Oxygen Species	Selenium micronutrient network; Folate metabolism; Amyotrophic lateral sclerosis (ALS); Oxidative stress response; Tryptophan metabolism; Male infertility; DNA damage response (only ATM dependent)	11	0	4.8261e+07	3.32617e+07	4.60128e+07	6.16082e+07	4.27612e+07	3.9738e+07	5.48677e+07	4.78185e+07	High	High	High	High	High	High	High	High	1	Met-loss+Acetyl [N-Term]
O75431	Metaxin-2 OS=Homo sapiens OX=9606 GN=MTX2 PE=1 SV=1	0	122.182	34	11	159	11	263	29.7	6.29	600.95	11	cell organization and biogenesis;transport	other membranes;mitochondrion;nucleus;other cell component		Pf10568, Pf17171	10651	ENSG00000128654	MTX2	A8JZZ4; hsa:10651; O75431; Q53S50; Q53SQ2; Q5M7Z6; Q8IZ68	Mitochondrial protein import; Cristae formation		2	0	1.19597e+08	1.21421e+08	1.26652e+08	1.46496e+08	1.16621e+08	8.21111e+07	1.06703e+08	8.26474e+07	High	High	High	High	High	High	High	High	1
Q9NUL7	Probable ATP-dependent RNA helicase DDX28 OS=Homo sapiens OX=9606 GN=DDX28 PE=1 SV=2	0	123.01	53	25	206	25	540	59.5	10.42	599.95	25	cell organization and biogenesis	cytosol;mitochondrion;nucleus;other cell component	nucleic acid binding activity;other molecular function	Pf00270, Pf00271	55794	ENSG00000182810	DDX28	hsa:55794; Q9NUL7			0	0	1.02918e+08	8.03405e+07	9.15851e+07	111941075	1.01733e+08	7.74284e+07	9.13822e+07	8.01115e+07	High	High	High	High	High	High	High	High	1
O60488	Long-chain-fatty-acid--CoA ligase 4 OS=Homo sapiens OX=9606 GN=ACSL4 PE=1 SV=2	0	138.966	37	20	179	17	711	79.1	8.38	598.42	20	other metabolic processes;developmental processes;other biological processes	plasma membrane;other membranes;mitochondrion;ER/Golgi;other cytoplasmic organelle;other cell component	other molecular function	Pf00501	2182	ENSG00000068366	ACSL4	D3DUY2; hsa:2182; O60488; O60848; O60849; Q5JWV8	Synthesis of very long-chain fatty acyl-CoAs; Intracellular metabolism of fatty acids regulates insulin secretion	Fatty acid beta-oxidation; Fatty acid biosynthesis; Mitochondrial long chain fatty acid beta-oxidation; PPAR signaling pathway; Ferroptosis; Thermogenesis; Cholesterol metabolism with Bloch and Kandutsch-Russell pathways; Omega-3 / omega-6 fatty acid synthesis; Omega-9 fatty acid synthesis; Fatty acid transporters	12	0	3.21597e+07	2.61079e+07	2.36145e+07	3.25977e+07	3.30535e+07	2.9263e+07	2.86074e+07	2.23732e+07	High	High	High	High	High	High	High	High	1
Q02252	Methylmalonate-semialdehyde dehydrogenase [acylating], mitochondrial OS=Homo sapiens OX=9606 GN=ALDH6A1 PE=1 SV=2	0	129.588	42	21	196	21	535	57.8	8.5	598.38	21	other metabolic processes;other biological processes	mitochondrion;nucleus	other molecular function	Pf00171	4329	ENSG00000119711	ALDH6A1	B2R609; B4DFS8; hsa:4329; J3KNU8; Q02252; Q9UKM8	Branched-chain amino acid catabolism		1	0	1.38869e+08	9.57079e+07	1.18881e+08	1.35774e+08	1.10634e+08	7.98464e+07	1.02725e+08	8.87251e+07	High	High	High	High	High	High	High	High	1
O75844	CAAX prenyl protease 1 homolog OS=Homo sapiens OX=9606 GN=ZMPSTE24 PE=1 SV=2	0	113.249	37	17	185	17	475	54.8	7.49	597.87	17	cell organization and biogenesis;protein metabolism;DNA metabolism;other metabolic processes;stress response;transport;developmental processes;signal transduction;other biological processes	other membranes;ER/Golgi;nucleus;other cell component	nucleic acid binding activity;other molecular function	Pf01435, Pf16491	10269	ENSG00000084073	ZMPSTE24	B3KQI7; D3DPU7; hsa:10269; O75844; Q8NDZ8; Q9UBQ2		Adipogenesis; Lamin A-processing pathway; Nephrotic syndrome; Influence of laminopathies on Wnt signaling; Overlap between signal transduction pathways contributing to LMNA laminopathies; Familial partial lipodystrophy (FPLD); Progeria-associated lipodystrophy	7	0	9.00347e+07	6.93069e+07	6.82739e+07	102697263	6.6749e+07	6.92893e+07	8.18307e+07	64888183	High	High	High	High	High	High	High	High	1	Met-loss [N-Term]
Q9Y285	Phenylalanine--tRNA ligase alpha subunit OS=Homo sapiens OX=9606 GN=FARSA PE=1 SV=3	0	169.053	56	22	172	22	508	57.5	7.8	597.71	22	cell organization and biogenesis;protein metabolism;RNA metabolism OR transcription;other metabolic processes	cytosol;other cell component	nucleic acid binding activity;other molecular function	Pf01409, Pf18552, Pf18553, Pf18554	2193	ENSG00000179115	FARSA	B4E363; hsa:2193; Q9NSD8; Q9Y285; Q9Y4W8	Cytosolic tRNA aminoacylation		1	0	4.52375e+07	3.31009e+07	3.73558e+07	4.56849e+07	3.30257e+07	2.44662e+07	3.28549e+07	2.77296e+07	High	High	High	High	High	High	High	High	1	Met-loss+Acetyl [N-Term]
Q15058	Kinesin-like protein KIF14 OS=Homo sapiens OX=9606 GN=KIF14 PE=1 SV=1	0	159.112	27	40	224	40	1648	186.4	7.91	594.34	40	cell adhesion;cell cycle OR cell proliferation;cell organization and biogenesis;protein metabolism;other metabolic processes;developmental processes;other biological processes	cytosol;cytoskeleton;nucleus;other cell component	cytoskeletal activity;other molecular function	Pf00225, Pf00498, Pf16183	9928	ENSG00000118193	KIF14	hsa:9928; Q14CI8; Q15058; Q4G0A5; Q5T1W3	RHO GTPases activate CIT; RND1 GTPase cycle; RND2 GTPase cycle		3	0	3.77322e+07	2.80654e+07	3.56032e+07	3.74943e+07	3.3849e+07	2.11162e+07	3.26159e+07	2.61178e+07	High	High	High	High	High	High	High	High	1
Q96AG4	Leucine-rich repeat-containing protein 59 OS=Homo sapiens OX=9606 GN=LRRC59 PE=1 SV=1	0	112.475	40	14	149	14	307	34.9	9.57	592.55	14	signal transduction;other biological processes	other membranes;mitochondrion;ER/Golgi;nucleus		Pf13855	55379	ENSG00000108829	LRRC59	B2RE83; D3DTX8; hsa:55379; Q96AG4; Q9P189		VEGFA-VEGFR2 signaling pathway	1	0	1.79348e+08	1.15537e+08	1.34483e+08	1.81136e+08	1.47898e+08	9.58472e+07	1.47596e+08	1.00758e+08	High	High	High	High	High	High	High	High	1
O95139	NADH dehydrogenase [ubiquinone] 1 beta subcomplex subunit 6 OS=Homo sapiens OX=9606 GN=NDUFB6 PE=1 SV=3	0	70.382	59	12	208	12	128	15.5	9.63	592.05	12	cell organization and biogenesis;other metabolic processes;transport	other membranes;mitochondrion;nucleus	transporter activity	Pf09782	4712	ENSG00000165264	NDUFB6	A8K0Y7; hsa:4712; O95139; Q5VYT2; Q6IB84	Complex I biogenesis	Electron transport chain: OXPHOS system in mitochondria; Nonalcoholic fatty liver disease; Oxidative phosphorylation	5	0	1.5669e+08	1.33518e+08	1.48071e+08	1.70324e+08	1.31326e+08	1.01112e+08	1.47094e+08	1.18172e+08	High	High	High	High	High	High	High	High	1	Met-loss [N-Term]; Met-loss+Acetyl [N-Term]
P36578	60S ribosomal protein L4 OS=Homo sapiens OX=9606 GN=RPL4 PE=1 SV=5	0	134.276	37	21	207	21	427	47.7	11.06	592.02	21	protein metabolism;other metabolic processes	cytosol;ER/Golgi;translational apparatus;nucleus;other cell component	other molecular function	Pf00573, Pf14374	6124	ENSG00000174444	RPL4	A8K502; hsa:6124; P36578; P39029; Q4VBR0; Q969Z9	Regulation of expression of SLITs and ROBOs; L13a-mediated translational silencing of Ceruloplasmin expression; Formation of a pool of free 40S subunits; GTP hydrolysis and joining of the 60S ribosomal subunit; Major pathway of rRNA processing in the nucleolus and cytosol; Nonsense Mediated Decay (NMD) enhanced by the Exon Junction Complex (EJC); SRP-dependent cotranslational protein targeting to…	Cytoplasmic ribosomal proteins	14	0	2.08041e+08	1.43601e+08	1.57954e+08	1.98125e+08	1.57536e+08	1.21193e+08	1.69044e+08	1.4583e+08	High	High	High	High	High	High	High	High	1
Q9UI09	NADH dehydrogenase [ubiquinone] 1 alpha subcomplex subunit 12 OS=Homo sapiens OX=9606 GN=NDUFA12 PE=1 SV=1	0	109.894	83	13	183	13	145	17.1	9.63	591.35	13	cell organization and biogenesis;other metabolic processes;stress response;transport;other biological processes	other membranes;cytosol;mitochondrion	transporter activity	Pf05071	55967	ENSG00000184752	NDUFA12	F8VQS7; hsa:55967; Q53XX0; Q9BRV6; Q9UI09	Complex I biogenesis	Electron transport chain: OXPHOS system in mitochondria; Nonalcoholic fatty liver disease	4	0	7.0324e+07	61449013	7.34568e+07	9.88075e+07	7.17163e+07	4.55855e+07	6.05534e+07	5.07243e+07	High	High	High	High	High	High	High	High	1	Acetyl [N-Term]
Q9NYK5	39S ribosomal protein L39, mitochondrial OS=Homo sapiens OX=9606 GN=MRPL39 PE=1 SV=3	0	115.213	47	20	199	20	338	38.7	7.65	591.31	20	protein metabolism;other metabolic processes	other membranes;mitochondrion;translational apparatus	other molecular function		54148	ENSG00000154719	MRPL39	C9JYA5; hsa:54148; Q32Q74; Q5QTR3; Q96Q65; Q9BSQ7; Q9BZV6; Q9NX44; Q9NYK5	Mitochondrial translation initiation; Mitochondrial translation elongation; Mitochondrial translation termination		3	0	1.55259e+08	1.29756e+08	1.51754e+08	1.85104e+08	1.32083e+08	9.7443e+07	1.35982e+08	1.04589e+08	High	High	High	High	High	High	High	High	1
O75083	WD repeat-containing protein 1 OS=Homo sapiens OX=9606 GN=WDR1 PE=1 SV=4	0	142.254	38	17	160	17	606	66.2	6.65	591.31	17	cell organization and biogenesis;developmental processes;other biological processes	non-structural extracellular;plasma membrane;other membranes;cytosol;cytoskeleton;other cell component	cytoskeletal activity	Pf00400	9948	ENSG00000071127	WDR1	A8K6E9; A8MPU4; hsa:9948; O75083; O75313; Q8N6E5; Q9UG05; Q9UG78; Q9UQE0	Platelet degranulation	Hypertrophy model	2	0	5.00458e+07	2.50203e+07	28992947	4.15065e+07	3.92038e+07	3.33034e+07	3.74405e+07	3.37248e+07	High	High	High	High	High	High	High	High	1
Q96SZ6-3	Isoform 3 of Mitochondrial tRNA methylthiotransferase CDK5RAP1 OS=Homo sapiens OX=9606 GN=CDK5RAP1	0	111.686	34	19	194	19	587	66.1	7.99	591.23	19							CDK5RAP1	Q96SZ6-3			0	0	4.398e+07	3.94624e+07	4.13507e+07	4.71624e+07	4.09382e+07	3.10081e+07	3.58172e+07	3.28701e+07	High	High	High	High	High	High	High	High	1
A8MXV4	Acyl-coenzyme A diphosphatase NUDT19 OS=Homo sapiens OX=9606 GN=NUDT19 PE=1 SV=1	0	115.615	60	16	174	16	375	42.2	7.64	591.01	16	other metabolic processes	cytosol;other cytoplasmic organelle	other molecular function		390916	ENSG00000213965	NUDT19	A8MXV4; hsa:390916	Peroxisomal lipid metabolism; Peroxisomal protein import		2	0	7.90372e+07	6.04892e+07	63187409	88121840	7.18441e+07	4.88814e+07	5.41638e+07	4.95777e+07	High	High	High	High	High	High	High	High	1
Q93050-1	Isoform 2 of V-type proton ATPase 116 kDa subunit a 1 OS=Homo sapiens OX=9606 GN=ATP6V0A1	0	141.503	30	24	189	22	831	95.7	6.65	589.83	24							ATP6V0A1	Q93050-1			0	2	4.81324e+07	5.32274e+07	4.9225e+07	5.41326e+07	4.67187e+07	3.98403e+07	5.36538e+07	4.86269e+07	High	High	High	High	High	High	High	High	1
Q4G176	Malonate--CoA ligase ACSF3, mitochondrial OS=Homo sapiens OX=9606 GN=ACSF3 PE=1 SV=3	0	115.384	44	23	202	23	576	64.1	8.37	587.78	23	other metabolic processes	mitochondrion;nucleus	other molecular function	Pf00501, Pf13193	197322	ENSG00000176715	ACSF3	A8K4J8; C9JQL6; hsa:197322; Q4G176; Q6INA0; Q8N2F7	Synthesis of very long-chain fatty acyl-CoAs		1	0	5.94598e+07	5.30462e+07	5.65566e+07	7.42323e+07	5.83291e+07	4.60926e+07	5.69914e+07	4.50163e+07	High	High	High	High	High	High	High	High	1
Q4G0N4	NAD kinase 2, mitochondrial OS=Homo sapiens OX=9606 GN=NADK2 PE=1 SV=2	0	132.858	44	20	187	20	442	49.4	8.18	587.21	20	other metabolic processes	mitochondrion	kinase activity;other molecular function	Pf01513	133686	ENSG00000152620	NADK2	B5MC93; hsa:133686; Q4G0N4; Q6UTX5; Q96NM0	Nicotinate metabolism		1	0	9.78834e+07	9.38788e+07	9.55949e+07	1.13944e+08	9.66025e+07	6.99719e+07	7.83474e+07	7.47145e+07	High	High	High	High	High	High	High	High	1
P47985	Cytochrome b-c1 complex subunit Rieske, mitochondrial OS=Homo sapiens OX=9606 GN=UQCRFS1 PE=1 SV=2	0	111.176	54	17	189	17	274	29.6	8.32	586.07	17	cell organization and biogenesis;other metabolic processes;transport	other membranes;mitochondrion	transporter activity;other molecular function	Pf00355, Pf02921, Pf09165	7386	ENSG00000169021	UQCRFS1	A8K519; hsa:7386; P47985; Q6NVX5; Q9UPH2	Respiratory electron transport	Electron transport chain: OXPHOS system in mitochondria; Nonalcoholic fatty liver disease; Mitochondrial complex III assembly	4	0	3.19323e+08	3.19314e+08	3.03924e+08	3.48875e+08	2.54524e+08	2.05077e+08	2.44837e+08	2.1855e+08	High	High	High	High	High	High	High	High	1
Q9P265	Disco-interacting protein 2 homolog B OS=Homo sapiens OX=9606 GN=DIP2B PE=1 SV=3	0	162.888	27	32	192	29	1576	171.4	8.09	582.59	32	cell organization and biogenesis;other biological processes	nucleus;other cell component	cytoskeletal activity	Pf00501, Pf06464	57609	ENSG00000066084	DIP2B	hsa:57609; Q6B011; Q8N1L5; Q8NB38; Q9P265			0	3	3.33298e+07	2.53005e+07	1.8951e+07	2.80734e+07	3.24276e+07	2.71239e+07	2.59953e+07	1.87676e+07	High	High	High	High	High	High	High	High	1
Q9H3G5	Probable serine carboxypeptidase CPVL OS=Homo sapiens OX=9606 GN=CPVL PE=1 SV=2	0	106.532	32	13	186	13	476	54.1	5.62	581.94	13			other molecular function	Pf00450	54504	ENSG00000106066	CPVL	A4D1A4; hsa:54504; Q6UX20; Q8NBL7; Q96AR7; Q9H3G5; Q9HB41			0	0	2.72835e+08	1.98977e+08	3.42998e+08	4.40196e+08	2.57293e+08	1.99767e+08	3.83758e+08	2.65119e+08	High	High	High	High	High	High	High	High	1
Q9UII2	ATPase inhibitor, mitochondrial OS=Homo sapiens OX=9606 GN=ATP5IF1 PE=1 SV=1	0	37.186	47	10	206	10	106	12.2	9.35	580.72	10	cell organization and biogenesis;other metabolic processes;stress response;transport;developmental processes;other biological processes	mitochondrion;other cell component	enzyme regulator activity;other molecular function	Pf04568	93974	ENSG00000130770; ENSG00000285390	ATP5IF1	hsa:93974; Q5JXL8; Q6IAQ7; Q9BSL9; Q9UII2		Electron transport chain: OXPHOS system in mitochondria	1	0	2.54362e+08	1.96717e+08	2.20871e+08	2.85232e+08	1.99359e+08	1.88447e+08	2.34927e+08	1.88004e+08	High	High	High	High	High	High	High	High	1
Q9H2W6	39S ribosomal protein L46, mitochondrial OS=Homo sapiens OX=9606 GN=MRPL46 PE=1 SV=1	0	119.452	48	15	155	15	279	31.7	7.05	580.52	15	protein metabolism;other metabolic processes	other membranes;mitochondrion;translational apparatus;nucleus;other cell component	other molecular function	Pf11788	26589	ENSG00000259494	MRPL46	B2RD75; hsa:26589; Q9H2W6; Q9HBU8	Mitochondrial translation initiation; Mitochondrial translation elongation; Mitochondrial translation termination		3	0	1.50583e+08	1.31781e+08	1.38952e+08	1.79602e+08	1.46313e+08	1.14724e+08	1.73811e+08	1.15394e+08	High	High	High	High	High	High	High	High	1
P50897	Palmitoyl-protein thioesterase 1 OS=Homo sapiens OX=9606 GN=PPT1 PE=1 SV=1	0	113.786	49	13	162	13	306	34.2	6.52	578.79	13	cell-cell signaling;cell organization and biogenesis;protein metabolism;other metabolic processes;transport;developmental processes;other biological processes	non-structural extracellular;other membranes;cytosol;ER/Golgi;nucleus;other cytoplasmic organelle;other cell component	other molecular function	Pf02089	5538	ENSG00000131238	PPT1	B4DY24; hsa:5538; P50897; Q6FGQ4	Fatty acyl-CoA biosynthesis		1	0	2.31934e+08	1.37069e+08	2.87024e+08	3.28905e+08	2.32648e+08	1.8331e+08	3.09087e+08	2.78211e+08	High	High	High	High	High	High	High	High	1
O00461	Golgi integral membrane protein 4 OS=Homo sapiens OX=9606 GN=GOLIM4 PE=1 SV=1	0	134.438	42	24	192	24	696	81.8	4.77	577.96	24		other membranes;ER/Golgi;other cytoplasmic organelle;other cell component			27333	ENSG00000173905	GOLIM4	hsa:27333; O00461	Intra-Golgi traffic		1	0	1.02517e+08	7.573e+07	6.93783e+07	1.07049e+08	8.62136e+07	7.74053e+07	8.22027e+07	6.46927e+07	High	High	High	High	High	High	High	High	1
Q9UGP8	Translocation protein SEC63 homolog OS=Homo sapiens OX=9606 GN=SEC63 PE=1 SV=2	0	140.121	36	25	189	25	760	87.9	5.31	577.8	25	other metabolic processes;transport;developmental processes	other membranes;ER/Golgi	transporter activity;other molecular function	Pf00226, Pf02889	11231	ENSG00000025796	SEC63	hsa:11231; O95380; Q5THN4; Q86VS9; Q8IWL0; Q9NTE0; Q9UGP8			0	0	5.71558e+07	3.50407e+07	5.32748e+07	6.64182e+07	5.03174e+07	4.51497e+07	5.52634e+07	4.50187e+07	High	High	High	High	High	High	High	High	1
Q02809	Procollagen-lysine,2-oxoglutarate 5-dioxygenase 1 OS=Homo sapiens OX=9606 GN=PLOD1 PE=1 SV=2	0	130.17	46	25	187	25	727	83.5	6.95	575.35	25	protein metabolism;other metabolic processes;stress response;other biological processes	other membranes;ER/Golgi;other cell component	other molecular function	Pf03171	5351	ENSG00000083444	PLOD1	B4DR87; hsa:5351; Q02809; Q96AV9; Q9H132	Collagen biosynthesis and modifying enzymes	Type I collagen synthesis in the context of osteogenesis imperfecta	2	0	7.57041e+07	6.33289e+07	5.96242e+07	7.01547e+07	6.0408e+07	4.64057e+07	7.13267e+07	3.98499e+07	High	High	High	High	High	High	High	High	1
Q8IWA4	Mitofusin-1 OS=Homo sapiens OX=9606 GN=MFN1 PE=1 SV=3	0	145.886	39	31	217	30	741	84.1	6.33	574.35	31	cell organization and biogenesis;other metabolic processes;other biological processes	other membranes;mitochondrion	other molecular function	Pf00350, Pf04799	55669	ENSG00000171109	MFN1	A0A0C4DFN1; B2RAR1; D3DNR6; hsa:55669; O15323; O60639; Q8IWA4; Q9BZB5; Q9NWQ2	Factors involved in megakaryocyte development and platelet production; PINK1-PRKN Mediated Mitophagy; RHOT2 GTPase cycle		3	0	4.47404e+07	3.63331e+07	4.23635e+07	5.41968e+07	3.61466e+07	28794687	3.08137e+07	2.80971e+07	High	High	High	High	High	High	High	High	1
Q9ULV4	Coronin-1C OS=Homo sapiens OX=9606 GN=CORO1C PE=1 SV=1	0	118.941	36	19	177	18	474	53.2	7.08	573.46	19	cell organization and biogenesis;transport;signal transduction;other biological processes	plasma membrane;other membranes;cytoskeleton;other cytoplasmic organelle;other cell component	cytoskeletal activity;other molecular function	Pf00400, Pf08953, Pf16300	23603	ENSG00000110880	CORO1C	A7MAP0; A7MAP1; B3KU12; hsa:23603; Q9NSK5; Q9ULV4			0	1	1.30919e+08	8.54115e+07	8.58057e+07	103533563	1.02284e+08	8.7198e+07	9.49532e+07	7.82696e+07	High	High	High	High	High	High	High	High	1
Q7L7L0	Histone H2A type 3 OS=Homo sapiens OX=9606 GN=H2AW PE=1 SV=3	0	47.036	35	7	186	2	130	14.1	11.05	569.28	7	cell organization and biogenesis;DNA metabolism;other metabolic processes;stress response	nucleus;other cell component	nucleic acid binding activity;other molecular function	Pf00125, Pf16211	92815	ENSG00000181218; ENSG00000284841	H2AW	B2R4S4; hsa:92815; Q7L7L0	HCMV Early Events; HCMV Late Events; UCH proteinases; Ub-specific processing proteases; HDACs deacetylate histones; Metalloprotease DUBs; RMTs methylate histone arginines; HATs acetylate histones		8	0	1.56481e+07	8.54341e+06	6154793	15305170	10251385	7.19017e+06	2.03569e+07	6.44952e+06	High	High	High	High	High	High	High	High	1
P40227	T-complex protein 1 subunit zeta OS=Homo sapiens OX=9606 GN=CCT6A PE=1 SV=3	0	116.772	41	21	192	21	531	58	6.68	567.24	21	other biological processes	cytosol;cytoskeleton;other cell component	other molecular function	Pf00118	908	ENSG00000146731	CCT6A	A6NCD2; hsa:908; P40227; Q3KP28; Q75LP4; Q96S46	Cooperation of PDCL (PhLP1) and TRiC/CCT in G-protein beta folding; Formation of tubulin folding intermediates by CCT/TriC; Association of TriC/CCT with target proteins during biosynthesis; Prefoldin mediated transfer of substrate to CCT/TriC; RHOBTB2 GTPase cycle; Folding of actin by CCT/TriC	16p11.2 proximal deletion syndrome	7	0	1.27882e+08	8.26736e+07	9.40597e+07	1.1186e+08	9.0779e+07	6.9932e+07	8.00845e+07	7.24967e+07	High	High	High	High	High	High	High	High	1
Q96CU9	FAD-dependent oxidoreductase domain-containing protein 1 OS=Homo sapiens OX=9606 GN=FOXRED1 PE=1 SV=2	0	106.835	30	16	164	16	486	53.8	7.78	566.7	16	cell organization and biogenesis	other membranes;mitochondrion;other cell component	other molecular function	Pf01266	55572	ENSG00000110074	FOXRED1	B3KN84; B4DHU2; hsa:55572; Q71MG0; Q96CU9; Q9BU39; Q9UKY9			0	0	1.23266e+08	1.00659e+08	1.03431e+08	1.27637e+08	1.03523e+08	7.66241e+07	9.91223e+07	8.26759e+07	High	High	High	High	High	High	High	High	1
P07195	L-lactate dehydrogenase B chain OS=Homo sapiens OX=9606 GN=LDHB PE=1 SV=2	0	120.655	40	16	178	16	334	36.6	6.05	565.01	16	other metabolic processes	other membranes;cytosol;mitochondrion;other cell component	other molecular function	Pf00056, Pf02866	3945	ENSG00000111716	LDHB	hsa:3945; P07195	Pyruvate metabolism	Clear cell renal cell carcinoma pathways; CCL18 signaling pathway; Glycolysis and gluconeogenesis	4	0	1.57044e+08	1.19692e+08	1.19944e+08	1.41891e+08	1.24642e+08	1.07659e+08	1.15991e+08	1.07327e+08	High	High	High	High	High	High	High	High	1
P19404	NADH dehydrogenase [ubiquinone] flavoprotein 2, mitochondrial OS=Homo sapiens OX=9606 GN=NDUFV2 PE=1 SV=2	0	103.083	45	11	167	11	249	27.4	8.06	564.97	11	other metabolic processes;transport;developmental processes	other membranes;mitochondrion	transporter activity;other molecular function	Pf01257	4729	ENSG00000178127	NDUFV2	hsa:4729; P19404; Q9BV41	Complex I biogenesis	Electron transport chain: OXPHOS system in mitochondria; Nonalcoholic fatty liver disease; Oxidative phosphorylation	5	0	1.51722e+08	1.36899e+08	1.21841e+08	1.60158e+08	1.07565e+08	8.8908e+07	1.04861e+08	9.26267e+07	High	High	High	High	High	High	High	High	1
Q96GW9	Methionine--tRNA ligase, mitochondrial OS=Homo sapiens OX=9606 GN=MARS2 PE=1 SV=2	0	112.57	37	18	182	18	593	66.5	8.09	563.66	18	protein metabolism;RNA metabolism OR transcription;other metabolic processes	mitochondrion	other molecular function	Pf09334, Pf19303	92935	ENSG00000247626	MARS2	A0AVC3; hsa:92935; Q76E79; Q8IW62; Q8N7N4; Q96GW9	Mitochondrial tRNA aminoacylation	Amino acid metabolism	2	0	1.71747e+08	1.27845e+08	1.54192e+08	1.98366e+08	1.52523e+08	1.10577e+08	1.45157e+08	1.45616e+08	High	High	High	High	High	High	High	High	1
P68036	Ubiquitin-conjugating enzyme E2 L3 OS=Homo sapiens OX=9606 GN=UBE2L3 PE=1 SV=1	0	112.977	61	11	142	7	154	17.9	8.51	562.91	11	cell cycle OR cell proliferation;protein metabolism;other metabolic processes;developmental processes;other biological processes	cytosol;nucleus;other cell component	enzyme regulator activity;other molecular function	Pf00179	7332	ENSG00000185651	UBE2L3	B2R4A7; B4DDG1; B4DSZ4; E7EWS7; hsa:7332; P51966; P68036; P70653; Q9HAV1	Antigen processing: Ubiquitination & Proteasome degradation; E3 ubiquitin ligases ubiquitinate target proteins; Synthesis of active ubiquitin: roles of E1 and E2 enzymes	Parkin-ubiquitin proteasomal system pathway; Parkinson's disease pathway	5	4	6.58503e+07	4.02885e+07	5.22221e+07	6.20623e+07	4.93389e+07	4.63622e+07	5.29646e+07	4.16045e+07	High	High	High	High	High	High	High	High	1
Q9BSH4	Translational activator of cytochrome c oxidase 1 OS=Homo sapiens OX=9606 GN=TACO1 PE=1 SV=1	0	97.133	48	13	159	13	297	32.5	8.13	562.79	13	cell organization and biogenesis;other biological processes	mitochondrion	translation activity;nucleic acid binding activity	Pf01709	51204	ENSG00000136463	TACO1	B2RD21; hsa:51204; Q8N3N6; Q9BSH4; Q9UI60	Respiratory electron transport; TP53 Regulates Metabolic Genes; Cytoprotection by HMOX1	Mitochondrial complex IV assembly	4	0	8.01096e+07	70505830	7.01868e+07	9.26216e+07	7.09465e+07	5.29241e+07	7.75178e+07	5.28161e+07	High	High	High	High	High	High	High	High	1
P53985	Monocarboxylate transporter 1 OS=Homo sapiens OX=9606 GN=SLC16A1 PE=1 SV=3	0	109.611	15	11	141	11	500	53.9	8.66	562.6	11	cell cycle OR cell proliferation;cell organization and biogenesis;other metabolic processes;transport;other biological processes	plasma membrane;other membranes;cytoskeleton;other cell component	transporter activity;other molecular function	Pf07690	6566	ENSG00000155380; ENSG00000281917	SLC16A1	hsa:6566; P53985; Q49A45; Q5T8R6; Q9NSJ9	Basigin interactions; Pyruvate metabolism; Aspirin ADME; Proton-coupled monocarboxylate transport; Defective SLC16A1 causes symptomatic deficiency in lactate transport (SDLT)	Photodynamic therapy-induced HIF-1 survival signaling; Fragile X syndrome; Glucose metabolism in triple-negative breast cancer cells	8	0	8.40346e+07	6.2523e+07	5.73155e+07	7.66672e+07	9.27117e+07	9.35355e+07	9.49563e+07	6.75761e+07	High	High	High	High	High	High	High	High	1
P61106	Ras-related protein Rab-14 OS=Homo sapiens OX=9606 GN=RAB14 PE=1 SV=4	0	155.721	80	17	155	15	215	23.9	6.21	561.23	17	cell organization and biogenesis;stress response;transport;signal transduction;other biological processes	plasma membrane;other membranes;cytosol;ER/Golgi;other cytoplasmic organelle;other cell component	cytoskeletal activity;other molecular function	Pf00071	51552	ENSG00000119396	RAB14	B3KR31; hsa:51552; P35287; P61106; Q5JVD4; Q6Q7K5; Q969L0; Q9UI11	Translocation of SLC2A4 (GLUT4) to the plasma membrane; Neutrophil degranulation; RAB geranylgeranylation; RAB GEFs exchange GTP for GDP on RABs; Synthesis of PIPs at the plasma membrane	Focal adhesion: PI3K-Akt-mTOR-signaling pathway; Ciliary landscape	7	0	1.15629e+08	8.9053e+07	4.48328e+07	6.92895e+07	1.07754e+08	8.70269e+07	5.29113e+07	3.86417e+07	High	High	High	High	High	High	High	High	1	Met-loss+Acetyl [N-Term]
P30040	Endoplasmic reticulum resident protein 29 OS=Homo sapiens OX=9606 GN=ERP29 PE=1 SV=4	0	89.986	48	15	179	15	261	29	7.31	560.33	15	transport;other biological processes	ER/Golgi;other cell component	other molecular function	Pf07749, Pf07912	10961	ENSG00000089248	ERP29	C9J183; hsa:10961; P30040; Q3MJC3; Q6FHT4			0	0	2.59812e+08	2.29153e+08	2.45119e+08	3.30365e+08	2.48262e+08	1.88668e+08	2.59177e+08	2.05507e+08	High	High	High	High	High	High	High	High	1
Q92820	Gamma-glutamyl hydrolase OS=Homo sapiens OX=9606 GN=GGH PE=1 SV=2	0	112.762	39	15	171	15	318	35.9	7.11	560.04	15	other metabolic processes	non-structural extracellular;other cytoplasmic organelle;other cell component	other molecular function	Pf07722	8836	ENSG00000137563	GGH	hsa:8836; Q92820	Neutrophil degranulation	Fluoropyrimidine activity	2	0	1.18577e+08	7.30995e+07	1.3711e+08	1.55172e+08	8.34328e+07	7.79249e+07	1.58577e+08	1.17948e+08	High	High	High	High	High	High	High	High	1
Q00341	Vigilin OS=Homo sapiens OX=9606 GN=HDLBP PE=1 SV=2	0	169.607	32	33	189	33	1268	141.4	6.87	559.85	33	other metabolic processes;transport	non-structural extracellular;plasma membrane;other membranes;cytosol;nucleus;other cell component	nucleic acid binding activity;other molecular function	Pf00013	3069	ENSG00000115677	HDLBP	B4DTQ2; E7EM71; hsa:3069; Q00341; Q53QU2; Q9UCY3	HDL clearance	2q37 copy number variation syndrome	2	0	3.58811e+07	2.98177e+07	2.3428e+07	3.53118e+07	2.85029e+07	1.83751e+07	3.05847e+07	1.97718e+07	High	High	High	High	High	High	High	High	1
P16219	Short-chain specific acyl-CoA dehydrogenase, mitochondrial OS=Homo sapiens OX=9606 GN=ACADS PE=1 SV=1	0	89.136	42	13	163	13	412	44.3	7.99	558.68	13	other metabolic processes	cytoskeleton;mitochondrion;nucleus	other molecular function	Pf00441, Pf02770, Pf02771	35	ENSG00000122971	ACADS	hsa:35; P16219; P78331	Beta oxidation of hexanoyl-CoA to butanoyl-CoA; Beta oxidation of butanoyl-CoA to acetyl-CoA	Fatty acid beta-oxidation; Mitochondrial long chain fatty acid beta-oxidation; IL-18 signaling pathway	5	0	174244832	1.34548e+08	1.45196e+08	2.02419e+08	1.27919e+08	1.00843e+08	1.06575e+08	9.4079e+07	High	High	High	High	High	High	High	High	1
Q9HD33	39S ribosomal protein L47, mitochondrial OS=Homo sapiens OX=9606 GN=MRPL47 PE=1 SV=2	0	108.32	43	16	180	16	250	29.4	10.37	557.87	16	protein metabolism;other metabolic processes	other membranes;mitochondrion;translational apparatus	other molecular function	Pf06984	57129	ENSG00000136522	MRPL47	hsa:57129; Q6XRG1; Q8N5D1; Q9HD33	Mitochondrial translation initiation; Mitochondrial translation elongation; Mitochondrial translation termination		3	0	1.21703e+08	1.1436e+08	1.27068e+08	1.44904e+08	1.10986e+08	8.86773e+07	106919704	9.46994e+07	High	High	High	High	High	High	High	High	1
Q8IXI1	Mitochondrial Rho GTPase 2 OS=Homo sapiens OX=9606 GN=RHOT2 PE=1 SV=2	0	116.977	34	14	166	13	618	68.1	5.86	556.71	14	cell organization and biogenesis;transport;signal transduction;other biological processes	other membranes;mitochondrion	other molecular function	Pf00071, Pf08355, Pf08356	89941	ENSG00000140983	RHOT2	A2IDC2; hsa:89941; Q8IXI1; Q8NF53; Q96C13; Q96S17; Q9BT60; Q9H7M8	RHOT2 GTPase cycle		1	1	1.33562e+08	9.57124e+07	94180311	1.2914e+08	1.06186e+08	8.18819e+07	9.87971e+07	6.73295e+07	High	High	High	High	High	High	High	High	1
P16402	Histone H1.3 OS=Homo sapiens OX=9606 GN=H1-3 PE=1 SV=2	0	91.044	31	11	169	2	221	22.3	11.02	555.98	11	cell organization and biogenesis;protein metabolism;other metabolic processes;other biological processes	nucleus;other cell component	nucleic acid binding activity	Pf00538	3007	ENSG00000124575	H1-3	B2R751; hsa:3007; P16402; Q2M2I2	Apoptosis induced DNA fragmentation; Formation of Senescence-Associated Heterochromatin Foci (SAHF)		2	0	5.09303e+06	3926052	2472773	3.13849e+06	2858593	2.51519e+06	4.44666e+06	2544187	High	High	High	High	High	High	High	High	1	Met-loss+Acetyl [N-Term]
Q96GK7	Fumarylacetoacetate hydrolase domain-containing protein 2A OS=Homo sapiens OX=9606 GN=FAHD2A PE=1 SV=1	0	115.866	46	11	156	4	314	34.6	8.24	555.95	11			other molecular function	Pf01557	51011	ENSG00000115042	FAHD2A	hsa:51011; Q96GK7; Q9Y3B0			0	10	8.25212e+07	6.39175e+07	7.03765e+07	9.6038e+07	6.37307e+07	5.46686e+07	5.1842e+07	4.28302e+07	High	High	High	High	High	High	High	High	1
P11182	Lipoamide acyltransferase component of branched-chain alpha-keto acid dehydrogenase complex, mitochondrial OS=Homo sapiens OX=9606 GN=DBT PE=1 SV=3	0	120.907	45	21	195	21	482	53.5	8.51	555.06	21	other metabolic processes	cytosol;cytoskeleton;mitochondrion;other cell component	other molecular function	Pf00198, Pf00364, Pf02817	1629	ENSG00000137992	DBT	B2R811; hsa:1629; P11182; Q5VVL8	RHOH GTPase cycle; Glyoxylate metabolism and glycine degradation; Branched-chain amino acid catabolism		3	0	8.97415e+07	72482632	8.24141e+07	1.01163e+08	95627403	6.7671e+07	8.56835e+07	6.48479e+07	High	High	High	High	High	High	High	High	1
Q13084	39S ribosomal protein L28, mitochondrial OS=Homo sapiens OX=9606 GN=MRPL28 PE=1 SV=4	0	101.702	61	18	184	18	256	30.1	8.29	554.17	18	protein metabolism;other metabolic processes	other membranes;cytosol;mitochondrion;translational apparatus	other molecular function	Pf00830	10573	ENSG00000086504	MRPL28	B2RCM4; D3DU46; hsa:10573; Q13084; Q4TT39; Q96S26; Q9BQD8; Q9BR04	Mitochondrial translation initiation; Mitochondrial translation elongation; Mitochondrial translation termination		3	0	8.11452e+07	6.48346e+07	7.24353e+07	8.16176e+07	6.69719e+07	4.76414e+07	6.81388e+07	5.2649e+07	High	High	High	High	High	High	High	High	1	Met-loss [N-Term]
O95299	NADH dehydrogenase [ubiquinone] 1 alpha subcomplex subunit 10, mitochondrial OS=Homo sapiens OX=9606 GN=NDUFA10 PE=1 SV=1	0	134.133	40	16	168	16	355	40.7	8.48	552.13	16	cell organization and biogenesis;other metabolic processes;transport	other membranes;mitochondrion;other cell component	transporter activity	Pf01712	4705	ENSG00000130414	NDUFA10	hsa:4705; O95299; Q8WXC9	Complex I biogenesis	Electron transport chain: OXPHOS system in mitochondria; Nonalcoholic fatty liver disease; 2q37 copy number variation syndrome; Oxidative phosphorylation	6	0	2.23081e+08	1.92928e+08	2.08639e+08	2.58943e+08	159380837	1.45758e+08	1.47258e+08	1.32784e+08	High	High	High	High	High	High	High	High	1
P20700	Lamin-B1 OS=Homo sapiens OX=9606 GN=LMNB1 PE=1 SV=2	0	145.371	53	36	202	32	586	66.4	5.16	551.98	36	cell organization and biogenesis	other membranes;cytoskeleton;nucleus	nucleic acid binding activity;other molecular function	Pf00038, Pf00932	4001	ENSG00000113368	LMNB1	B2R6J6; hsa:4001; P20700; Q3SYN7; Q96EI6	RHOD GTPase cycle; RHOF GTPase cycle; Deregulated CDK5 triggers multiple neurodegenerative pathways in Alzheimer's disease models; Meiotic synapsis; Gene and protein expression by JAK-STAT signaling after Interleukin-12 stimulation; Initiation of Nuclear Envelope (NE) Reformation; Depolymerisation of the Nuclear Lamina; Breakdown of the nuclear lamina; Formation of Senescence-Associated Heterochr…	Fas ligand pathway and stress induction of heat shock proteins; Familial partial lipodystrophy (FPLD); Progeria-associated lipodystrophy; Acquired partial lipodystrophy / Barraquer-Simons syndrome	14	4	4.32381e+07	2.8255e+07	2.43868e+07	3.30448e+07	3.12197e+07	2.81894e+07	2.89312e+07	1.28197e+07	High	High	High	High	High	High	High	High	1
P18124	60S ribosomal protein L7 OS=Homo sapiens OX=9606 GN=RPL7 PE=1 SV=1	0	95.434	48	17	198	17	248	29.2	10.65	551.29	17	protein metabolism;RNA metabolism OR transcription;other metabolic processes;other biological processes	cytosol;translational apparatus;other cell component	nucleic acid binding activity;other molecular function	Pf00327, Pf08079	6129	ENSG00000147604	RPL7	A8K504; hsa:6129; P18124; Q15289; Q3KQU0; Q5I0X1; Q6IBM9	Major pathway of rRNA processing in the nucleolus and cytosol; Regulation of expression of SLITs and ROBOs; L13a-mediated translational silencing of Ceruloplasmin expression; Formation of a pool of free 40S subunits; GTP hydrolysis and joining of the 60S ribosomal subunit; Nonsense Mediated Decay (NMD) enhanced by the Exon Junction Complex (EJC); SRP-dependent cotranslational protein targeting to…	VEGFA-VEGFR2 signaling pathway; Cytoplasmic ribosomal proteins	15	0	1.6485e+08	1.33991e+08	1.43942e+08	1.82128e+08	1.47302e+08	1.0901e+08	1.52312e+08	1.21779e+08	High	High	High	High	High	High	High	High	1
Q9BZE1	39S ribosomal protein L37, mitochondrial OS=Homo sapiens OX=9606 GN=MRPL37 PE=1 SV=2	0	114.099	46	19	185	19	423	48.1	8.59	550.2	19	protein metabolism;other metabolic processes	other membranes;mitochondrion;translational apparatus	other molecular function	Pf07147	51253	ENSG00000116221	MRPL37	hsa:51253; Q96Q67; Q9BWR1; Q9BZE1; Q9P0P3	Mitochondrial translation initiation; Mitochondrial translation elongation; Mitochondrial translation termination		3	0	1.45779e+08	1.28779e+08	1.53357e+08	1.75636e+08	126959279	9.61681e+07	1.17459e+08	9.59999e+07	High	High	High	High	High	High	High	High	1
Q6DKK2	Tetratricopeptide repeat protein 19, mitochondrial OS=Homo sapiens OX=9606 GN=TTC19 PE=1 SV=4	0	124.773	47	22	166	22	380	42.4	5.77	549.81	22	cell cycle OR cell proliferation;cell organization and biogenesis	other membranes;cytoskeleton;mitochondrion;other cell component		Pf13374, Pf13424	54902	ENSG00000011295	TTC19	A8MZ52; B3KP62; B4DN65; hsa:54902; Q2M248; Q6DKK2; Q7L3U8; Q9H6G3; Q9NXB2		Mitochondrial complex III assembly	1	0	1.183e+08	8.3185e+07	8.43646e+07	1.07466e+08	9.00104e+07	6.79437e+07	6.77775e+07	6.88127e+07	High	High	High	High	High	High	High	High	1
O75369	Filamin-B OS=Homo sapiens OX=9606 GN=FLNB PE=1 SV=2	0	223.091	28	53	219	44	2602	278	5.73	548.9	53	cell organization and biogenesis;stress response;signal transduction;other biological processes	plasma membrane;other membranes;cytosol;cytoskeleton;other cell component	cytoskeletal activity;other molecular function	Pf00307, Pf00630	2317	ENSG00000136068	FLNB	B2ZZ83; B2ZZ84; B2ZZ85; C9JKE6; C9JMC4; hsa:2317; O75369; Q13706; Q59EC2; Q60FE7; Q6MZJ1; Q8WXS9; Q8WXT0; Q8WXT1; Q8WXT2; Q8WXT3; Q9NRB5; Q9NT26; Q9UEV9	ISG15 antiviral mechanism	Focal adhesion; MAPK signaling pathway; VEGFA-VEGFR2 signaling pathway; Ebola virus infection in host	5	1	4.71618e+07	3.34192e+07	3.02794e+07	3.88885e+07	2.24928e+07	1.79999e+07	2.07232e+07	1.79836e+07	High	High	High	High	High	High	High	High	1
P49821	NADH dehydrogenase [ubiquinone] flavoprotein 1, mitochondrial OS=Homo sapiens OX=9606 GN=NDUFV1 PE=1 SV=4	0	96.932	37	17	189	17	464	50.8	8.21	548.12	17	other metabolic processes;transport	other membranes;cytosol;mitochondrion	transporter activity;other molecular function	Pf01512, Pf10531, Pf10589	4723	ENSG00000167792	NDUFV1	hsa:4723; O60924; O60940; P49821; Q16104; Q6IBR3; Q96BF8; Q96HS7	Complex I biogenesis	Electron transport chain: OXPHOS system in mitochondria; Nonalcoholic fatty liver disease; Oxidative phosphorylation	5	0	1.69964e+08	1.48404e+08	1.64255e+08	1.90439e+08	1.31038e+08	1.06838e+08	1.32056e+08	1.04529e+08	High	High	High	High	High	High	High	High	1
Q92616	eIF-2-alpha kinase activator GCN1 OS=Homo sapiens OX=9606 GN=GCN1 PE=1 SV=7	0	206.172	26	53	198	53	2671	292.5	7.43	547.99	53	protein metabolism;other metabolic processes;stress response;other biological processes	cytosol;translational apparatus;other cell component	enzyme regulator activity;translation activity;nucleic acid binding activity;other molecular function		10985	ENSG00000089154	GCN1	A8KAY1; hsa:10985; O95001; O95651; Q6P2S3; Q86X65; Q8N5I5; Q8WU80; Q92616; Q99736; Q9UE60	Response of EIF2AK4 (GCN2) to amino acid deficiency		1	0	3.41885e+07	2.88309e+07	2.51818e+07	3.34788e+07	2.97842e+07	2.15537e+07	2.42484e+07	2.57054e+07	High	High	High	High	High	High	High	High	1	Met-loss+Acetyl [N-Term]
Q00839	Heterogeneous nuclear ribonucleoprotein U OS=Homo sapiens OX=9606 GN=HNRNPU PE=1 SV=6	0	109.407	21	17	173	17	825	90.5	6	545.01	17	cell cycle OR cell proliferation;cell organization and biogenesis;RNA metabolism OR transcription;other metabolic processes;transport;developmental processes;other biological processes	cytosol;cytoskeleton;nucleus;other cell component	cytoskeletal activity;nucleic acid binding activity;other molecular function	Pf00622, Pf02037, Pf13671	3192	ENSG00000153187	HNRNPU	hsa:3192; O75507; Q00839; Q8N174; Q96HY9; Q9BQ09	mRNA Splicing - Major Pathway; Processing of Capped Intron-Containing Pre-mRNA	mRNA processing; lncRNA in canonical Wnt signaling and colorectal cancer	4	0	72255805	4.33673e+07	3.59583e+07	5.76357e+07	4.12342e+07	3.47784e+07	4.78812e+07	2.52689e+07	High	High	High	High	High	High	High	High	1
P61204	ADP-ribosylation factor 3 OS=Homo sapiens OX=9606 GN=ARF3 PE=1 SV=2	0	120.572	67	16	133	10	181	20.6	7.43	544.27	16	transport	plasma membrane;other membranes;ER/Golgi;other cell component	other molecular function	Pf00025	377	ENSG00000134287	ARF3	A8K6G8; B7ZB63; hsa:377; P16587; P61204	COPI-dependent Golgi-to-ER retrograde traffic; COPI-mediated anterograde transport; Synthesis of PIPs at the Golgi membrane		3	5	4.40878e+07	3.22755e+07	4.77085e+07	5.31892e+07	4.91236e+07	4.32138e+07	4.89972e+07	3.79337e+07	High	High	High	High	High	High	High	High	1
O75116	Rho-associated protein kinase 2 OS=Homo sapiens OX=9606 GN=ROCK2 PE=1 SV=4	0	161.468	33	37	207	34	1388	160.8	6.02	543.96	37	cell cycle OR cell proliferation;cell organization and biogenesis;protein metabolism;other metabolic processes;stress response;developmental processes;signal transduction;other biological processes	plasma membrane;other membranes;cytosol;cytoskeleton;nucleus;other cell component	cytoskeletal activity;kinase activity;other molecular function	Pf00069, Pf08912	9475	ENSG00000134318	ROCK2	hsa:9475; O75116; Q53QZ0; Q53SJ7; Q9UQN5	RHOA GTPase cycle; RHOB GTPase cycle; EPHB-mediated forward signaling; RHOC GTPase cycle; G alpha (12/13) signalling events; Potential therapeutics for SARS; VEGFA-VEGFR2 Pathway; EPHA-mediated growth cone collapse; Sema4D induced cell migration and growth-cone collapse; RHO GTPases Activate ROCKs; RHOBTB1 GTPase cycle; RHOH GTPase cycle	Androgen receptor signaling pathway; MicroRNAs in cardiomyocyte hypertrophy; Integrin-mediated cell adhesion; Leptin signaling pathway; Pathogenic Escherichia coli infection; Spinal cord injury; Focal adhesion; Physico-chemical features and toxicity-associated pathways; VEGFA-VEGFR2 signaling pathway; Chemokine signaling pathway; Wnt signaling; Airway smooth muscle cell contraction; Regulation of…	27	3	3.444e+07	2.61597e+07	3.17216e+07	3.35285e+07	3.93533e+07	2.66321e+07	2.71409e+07	2.26949e+07	High	High	High	High	High	High	High	High	1
Q96E29	Transcription termination factor 3, mitochondrial OS=Homo sapiens OX=9606 GN=MTERF3 PE=1 SV=2	0	114.356	43	17	174	17	417	47.9	8.53	541.38	17	cell organization and biogenesis;other biological processes	other membranes;cytosol;mitochondrion	nucleic acid binding activity	Pf02536	51001	ENSG00000156469	MTERF3	B3KMG6; G3V130; hsa:51001; Q96E29; Q9Y301	PINK1-PRKN Mediated Mitophagy	Mitochondrial gene expression	2	0	7.69928e+07	5.8925e+07	5.83598e+07	7.80571e+07	9.16636e+07	4.5404e+07	5.82354e+07	46646889	High	High	High	High	High	High	High	High	1
P09543	2',3'-cyclic-nucleotide 3'-phosphodiesterase OS=Homo sapiens OX=9606 GN=CNP PE=1 SV=2	0	105.126	37	21	189	21	421	47.5	9.07	540.25	21	cell-cell signaling;cell organization and biogenesis;other metabolic processes;transport;developmental processes;other biological processes	non-structural extracellular;plasma membrane;other membranes;cytoskeleton;mitochondrion;other cell component	nucleic acid binding activity;other molecular function	Pf05881, Pf13671	1267	ENSG00000173786	CNP	hsa:1267; P09543		Glial cell differentiation; MECP2 and associated Rett syndrome; VEGFA-VEGFR2 signaling pathway; FGFR3 signaling in chondrocyte proliferation and terminal differentiation	4	0	7.64487e+07	5.74847e+07	7.09096e+07	8.03268e+07	7.06685e+07	5.3366e+07	7.07455e+07	5.06975e+07	High	High	High	High	High	High	High	High	1
Q7L576	Cytoplasmic FMR1-interacting protein 1 OS=Homo sapiens OX=9606 GN=CYFIP1 PE=1 SV=1	0	127.557	27	30	211	30	1253	145.1	6.9	539.35	30	cell organization and biogenesis;developmental processes;signal transduction;other biological processes	non-structural extracellular;cytosol;other cell component	cytoskeletal activity;nucleic acid binding activity;other molecular function	Pf05994, Pf07159	23191	ENSG00000273749; ENSG00000288461	CYFIP1	A8K6D9; hsa:23191; Q14467; Q5IED0; Q6ZSX1; Q7L576; Q9BSD9; Q9BVC7	Neutrophil degranulation; VEGFA-VEGFR2 Pathway; RAC1 GTPase cycle; RAC2 GTPase cycle; RAC3 GTPase cycle; Regulation of actin dynamics for phagocytic cup formation; FCGR3A-mediated phagocytosis; RHOG GTPase cycle; RHO GTPases Activate WASPs and WAVEs	Brain-derived neurotrophic factor (BDNF) signaling pathway; Prader-Willi and Angelman syndrome; Fragile X syndrome; Disruption of postsynaptic signaling by CNV; 15q11.2 copy number variation syndrome; G13 signaling pathway	15	0	4.14737e+07	2.98132e+07	2.41885e+07	3.03823e+07	3.34591e+07	3.19137e+07	2.9387e+07	2.00821e+07	High	High	High	High	High	High	High	High	1
P12277	Creatine kinase B-type OS=Homo sapiens OX=9606 GN=CKB PE=1 SV=1	0	140.306	57	15	140	15	381	42.6	5.59	538.36	15	other metabolic processes;developmental processes;other biological processes	non-structural extracellular;cytosol;mitochondrion;nucleus;other cell component	kinase activity;other molecular function	Pf00217, Pf02807	1152	ENSG00000166165	CKB	A8K236; B2R5R4; hsa:1152; P12277; Q2LE07; Q6FG40; Q9UC66	RND3 GTPase cycle; Creatine metabolism		2	0	3.18452e+08	2.85127e+08	3.41548e+08	4.07899e+08	3.25446e+08	2.44544e+08	3.125e+08	2.92981e+08	High	High	High	High	High	High	High	High	1	Met-loss [N-Term]
Q9H0R6	Glutamyl-tRNA(Gln) amidotransferase subunit A, mitochondrial OS=Homo sapiens OX=9606 GN=QRSL1 PE=1 SV=2	0	123.517	33	15	158	15	528	57.4	5.68	538.01	15	protein metabolism;RNA metabolism OR transcription;other metabolic processes;other biological processes	mitochondrion;other cell component	other molecular function	Pf01425	55278	ENSG00000130348	QRSL1	hsa:55278; Q5VWJ4; Q9H0R6; Q9HA60; Q9NV19			0	0	6.42481e+07	4.83422e+07	5.3878e+07	7.05451e+07	5.00521e+07	4.04285e+07	5.645e+07	4.16535e+07	High	High	High	High	High	High	High	High	1
Q8N766	ER membrane protein complex subunit 1 OS=Homo sapiens OX=9606 GN=EMC1 PE=1 SV=1	0	144.744	37	27	175	27	993	111.7	7.66	537.57	27	cell organization and biogenesis	other membranes;ER/Golgi;other cell component		Pf07774, Pf13360	23065	ENSG00000127463	EMC1	A8K6F3; hsa:23065; Q14700; Q5TG62; Q63HL0; Q63HL3; Q8N766; Q8NBH8			0	0	3.48639e+07	2.71506e+07	2.85973e+07	4.13465e+07	2.66087e+07	2.41437e+07	2.99846e+07	2.41783e+07	High	High	High	High	High	High	High	High	1
Q9NVV4	Poly(A) RNA polymerase, mitochondrial OS=Homo sapiens OX=9606 GN=MTPAP PE=1 SV=1	0	129.161	35	19	162	19	582	66.1	9.04	535.64	19	RNA metabolism OR transcription;other metabolic processes	mitochondrion;nucleus;other cell component	other molecular function	Pf03828, Pf17797	55149	ENSG00000107951	MTPAP	D3DRX0; hsa:55149; Q659E3; Q6P7E5; Q9HA74; Q9NVV4			0	0	1.02417e+08	9.32426e+07	1.01576e+08	1.29481e+08	9.19602e+07	7.91786e+07	9.99558e+07	8.08247e+07	High	High	High	High	High	High	High	High	1
Q99832	T-complex protein 1 subunit eta OS=Homo sapiens OX=9606 GN=CCT7 PE=1 SV=2	0	120.206	45	23	188	23	543	59.3	7.65	533.99	23	transport;other biological processes	cytosol;cytoskeleton;other cell component	other molecular function	Pf00118	10574	ENSG00000135624	CCT7	A8K7E6; A8MWI8; B7WNW9; B7Z4T9; B7Z4Z7; hsa:10574; O14871; Q6FI26; Q99832	Formation of tubulin folding intermediates by CCT/TriC; Association of TriC/CCT with target proteins during biosynthesis; Prefoldin mediated transfer of substrate to CCT/TriC; Cooperation of PDCL (PhLP1) and TRiC/CCT in G-protein beta folding; Folding of actin by CCT/TriC; RHOBTB1 GTPase cycle; RHOBTB2 GTPase cycle	VEGFA-VEGFR2 signaling pathway; 16p11.2 proximal deletion syndrome	9	0	6.26006e+07	4.63092e+07	5.59093e+07	6.28789e+07	5.88389e+07	5.89881e+07	5.56737e+07	4.72935e+07	High	High	High	High	High	High	High	High	1	Acetyl [N-Term]
P25325	3-mercaptopyruvate sulfurtransferase OS=Homo sapiens OX=9606 GN=MPST PE=1 SV=3	0	110.297	60	14	146	14	297	33.2	6.6	531.1	14	other metabolic processes;developmental processes;other biological processes	cytosol;mitochondrion;other cell component	other molecular function	Pf00581	4357	ENSG00000128309	MPST	A8MZ34; B3KP52; hsa:4357; J3KPV7; O75750; P25325; Q6FHN9	Degradation of cysteine and homocysteine	Trans-sulfuration pathway; Amino acid metabolism	3	0	9.57125e+07	8.27017e+07	9.05338e+07	1.15951e+08	8.25715e+07	6.62143e+07	7.60806e+07	6.42128e+07	High	High	High	High	High	High	High	High	1
Q15738	Sterol-4-alpha-carboxylate 3-dehydrogenase, decarboxylating OS=Homo sapiens OX=9606 GN=NSDHL PE=1 SV=2	0	119.816	56	18	171	18	373	41.9	8.06	530.89	18	other metabolic processes;developmental processes;signal transduction;other biological processes	other membranes;ER/Golgi;other cell component	other molecular function	Pf01073	50814	ENSG00000147383	NSDHL	D3DWT6; hsa:50814; O00344; Q15738	Cholesterol biosynthesis	Cholesterol biosynthesis pathway; Cholesterol metabolism with Bloch and Kandutsch-Russell pathways; Cholesterol biosynthesis with skeletal dysplasias	4	0	5.81621e+07	3.92038e+07	3.43197e+07	4.74962e+07	3.89217e+07	3.06239e+07	4.09562e+07	2.92865e+07	High	High	High	High	High	High	High	High	1	Acetyl [N-Term]
Q9NQ50	39S ribosomal protein L40, mitochondrial OS=Homo sapiens OX=9606 GN=MRPL40 PE=1 SV=1	0	97.703	49	13	156	13	206	24.5	9.63	529.12	13	protein metabolism;other metabolic processes;other biological processes	other membranes;mitochondrion;translational apparatus;nucleus		Pf09812	64976	ENSG00000185608	MRPL40	B3KVZ7; hsa:64976; O95134; Q9NQ50	Mitochondrial translation elongation; Mitochondrial translation initiation; Mitochondrial translation termination	22q11.2 copy number variation syndrome	4	0	7.02138e+07	6.79166e+07	6.85124e+07	7.42746e+07	6.31222e+07	4.73574e+07	5.88547e+07	4.86239e+07	High	High	High	High	High	High	High	High	1
Q9UHQ9	NADH-cytochrome b5 reductase 1 OS=Homo sapiens OX=9606 GN=CYB5R1 PE=1 SV=1	0	116.077	57	19	176	19	305	34.1	9.38	528.55	19	other metabolic processes;transport	plasma membrane;other membranes;ER/Golgi	other molecular function	Pf00175, Pf00970	51706	ENSG00000159348	CYB5R1	A0PK21; B2R8E0; hsa:51706; O95329; Q53F73; Q8NCL5; Q9UHJ1; Q9UHQ9	Platelet degranulation ; Erythrocytes take up carbon dioxide and release oxygen	Oxidation by cytochrome P450	3	0	1.57829e+08	1.32612e+08	1.6598e+08	1.78444e+08	1.52048e+08	1.08696e+08	1.3205e+08	1.08915e+08	High	High	High	High	High	High	High	High	1
Q3ZCQ8	Mitochondrial import inner membrane translocase subunit TIM50 OS=Homo sapiens OX=9606 GN=TIMM50 PE=1 SV=2	0	92.584	36	13	158	13	353	39.6	8.37	528.19	13	cell organization and biogenesis;protein metabolism;other metabolic processes;transport;signal transduction	other membranes;mitochondrion;nucleus	signal transduction activity or receptor binding;nucleic acid binding activity;other molecular function	Pf03031	92609	ENSG00000105197	TIMM50	hsa:92609; Q330K1; Q3ZCQ8; Q6QA00; Q96FJ5; Q96GY2; Q9H370	Mitochondrial protein import		1	0	2.36131e+08	1.63085e+08	195704065	2.432e+08	2.00208e+08	1.46104e+08	2.03065e+08	1.7273e+08	High	High	High	High	High	High	High	High	1
P30049	ATP synthase subunit delta, mitochondrial OS=Homo sapiens OX=9606 GN=ATP5F1D PE=1 SV=2	0	40.211	44	5	163	5	168	17.5	5.49	527.09	5	cell organization and biogenesis;other metabolic processes;transport;other biological processes	other membranes;mitochondrion	transporter activity	Pf02823	513	ENSG00000099624	ATP5F1D	D6W5Y3; hsa:513; P30049; Q6FG90	Cristae formation; Formation of ATP by chemiosmotic coupling	Electron transport chain: OXPHOS system in mitochondria; 7q11.23 copy number variation syndrome; Oxidative phosphorylation	5	0	2.40972e+08	1.92052e+08	2.38882e+08	2.73962e+08	2.30139e+08	1.7032e+08	1.9535e+08	1.7386e+08	High	High	High	High	High	High	High	High	1
P69892	Hemoglobin subunit gamma-2 OS=Homo sapiens OX=9606 GN=HBG2 PE=1 SV=2	0	92.34	67	8	133	1	147	16.1	7.2	526.82	8	other metabolic processes;transport;other biological processes	cytosol;other cell component	other molecular function	Pf00042	3048	ENSG00000196565	HBG2	A8MZE0; hsa:3048; P02096; P62027; P69892; Q14491; Q68NH9; Q96FH6; Q96FH7	Factors involved in megakaryocyte development and platelet production		1	0	24237060	11632573	24620730	30733298	16207201	12028457	11512060	10077905	High	High	High	High	High	High	High	High	1	Met-loss [N-Term]; Met-loss+Acetyl [N-Term]
Q9H0H5	Rac GTPase-activating protein 1 OS=Homo sapiens OX=9606 GN=RACGAP1 PE=1 SV=1	0	123.716	39	24	180	24	632	71	8.88	526.58	24	cell cycle OR cell proliferation;cell organization and biogenesis;transport;developmental processes;signal transduction;other biological processes	plasma membrane;other membranes;cytosol;cytoskeleton;nucleus;other cell component	enzyme regulator activity;cytoskeletal activity;other molecular function	Pf00130, Pf00620	29127	ENSG00000161800	RACGAP1	hsa:29127; Q6PJ26; Q9H0H5; Q9NWN2; Q9P250; Q9P2W2	COPI-dependent Golgi-to-ER retrograde traffic; MHC class II antigen presentation; Kinesins; RHOA GTPase cycle; CDC42 GTPase cycle; RAC1 GTPase cycle; RAC3 GTPase cycle; RHOC GTPase cycle; RAC2 GTPase cycle; RHOD GTPase cycle; RHOB GTPase cycle	S1P receptor signal transduction; Wnt signaling pathway and pluripotency	13	0	6.07507e+07	4.58746e+07	5.472e+07	6.03191e+07	5.79911e+07	3.18102e+07	5.90722e+07	4.32752e+07	High	High	High	High	High	High	High	High	1	Acetyl [N-Term]
P05787	CRAP Keratin, type II cytoskeletal 8 OS=Homo sapiens OX=9606 GN=KRT8 PE=1 SV=7	0	154.745	60	31	200	23	483	53.7	5.59	526.08	31		cytosol;cytoskeleton;nucleus;other cell component	other molecular function	Pf00038, Pf16208	3856	ENSG00000170421	KRT8	A8K4H3; B0AZN5; F8VXB4; hsa:3856; P05787; Q14099; Q14716; Q14717; Q53GJ0; Q6DHW5; Q6GMY0; Q6P4C7; Q96J60	Formation of the cornified envelope	Primary focal segmental glomerulosclerosis (FSGS); Acute viral myocarditis	4	3	9.76393e+08	8.08268e+08	1.21041e+09	8.65413e+08	7.30786e+08	4.60048e+08	5.83332e+08	2.95628e+08	High	High	High	High	High	High	High	High	1
P43487	Ran-specific GTPase-activating protein OS=Homo sapiens OX=9606 GN=RANBP1 PE=1 SV=1	0	121.041	44	9	129	9	201	23.3	5.29	525.7	9	transport;signal transduction;other biological processes	cytosol;cytoskeleton;nucleus;other cell component	enzyme regulator activity;other molecular function	Pf00638	5902	ENSG00000099901	RANBP1	hsa:5902; P43487; Q53EY3	Rev-mediated nuclear export of HIV RNA	22q11.2 copy number variation syndrome	2	0	1.64401e+08	1.2771e+08	1.18803e+08	1.64811e+08	1.24265e+08	9.84458e+07	9.74824e+07	9.5258e+07	High	High	High	High	High	High	High	High	1	Met-loss+Acetyl [N-Term]
Q9UQ80	Proliferation-associated protein 2G4 OS=Homo sapiens OX=9606 GN=PA2G4 PE=1 SV=3	0	114.851	47	20	183	20	394	43.8	6.55	524.37	20	RNA metabolism OR transcription;other metabolic processes;other biological processes	non-structural extracellular;nucleus;other cytoplasmic organelle;other cell component	nucleic acid binding activity;other molecular function	Pf00557	5036	ENSG00000170515	PA2G4	hsa:5036; O43846; Q9UM59; Q9UQ80	Neutrophil degranulation		1	0	1.0304e+08	7.08754e+07	8.78477e+07	1.06934e+08	7.13652e+07	5.18389e+07	8.1205e+07	6.56767e+07	High	High	High	High	High	High	High	High	1	Met-loss+Acetyl [N-Term]
Q96I59	Probable asparagine--tRNA ligase, mitochondrial OS=Homo sapiens OX=9606 GN=NARS2 PE=1 SV=3	0	124.096	37	17	147	17	477	54.1	7.24	522.87	17	protein metabolism;RNA metabolism OR transcription;other metabolic processes	cytosol;mitochondrion;nucleus	nucleic acid binding activity;other molecular function	Pf00152, Pf01336	79731	ENSG00000137513	NARS2	G3V178; hsa:79731; Q96I59	Mitochondrial tRNA aminoacylation	Ectoderm differentiation	2	0	9.45883e+07	82680794	9.33978e+07	1.09607e+08	9.68638e+07	7.67002e+07	9.39237e+07	8.45769e+07	High	High	High	High	High	High	High	High	1
Q96A33	PAT complex subunit CCDC47 OS=Homo sapiens OX=9606 GN=CCDC47 PE=1 SV=1	0	128.274	33	15	144	15	483	55.8	4.87	520.62	15	cell organization and biogenesis;protein metabolism;other metabolic processes;stress response;developmental processes;signal transduction;other biological processes	other membranes;ER/Golgi	translation activity;other molecular function	Pf07946	57003	ENSG00000108588	CCDC47	B2RAS8; D3DU20; hsa:57003; Q96A33; Q96D00; Q96JZ7; Q9H3E4; Q9NRG3			0	0	1.03455e+08	6.68334e+07	9.82475e+07	1.22904e+08	9.23816e+07	7.36006e+07	101177952	7.26865e+07	High	High	High	High	High	High	High	High	1
P09001	39S ribosomal protein L3, mitochondrial OS=Homo sapiens OX=9606 GN=MRPL3 PE=1 SV=1	0	86.793	43	12	152	12	348	38.6	9.48	520.07	12	protein metabolism;other metabolic processes	other membranes;mitochondrion;translational apparatus	other molecular function	Pf00297	11222	ENSG00000114686	MRPL3	hsa:11222; P09001; Q6IBT2	Mitochondrial translation initiation; Mitochondrial translation elongation; Mitochondrial translation termination		3	0	1.18921e+08	9.15994e+07	1.12389e+08	1.37277e+08	1.10915e+08	8.73435e+07	9.58736e+07	8.08939e+07	High	High	High	High	High	High	High	High	1
Q9UHL4	Dipeptidyl peptidase 2 OS=Homo sapiens OX=9606 GN=DPP7 PE=1 SV=3	0	108.558	36	14	154	14	492	54.3	6.32	519.34	14	protein metabolism;other metabolic processes	non-structural extracellular;ER/Golgi;other cytoplasmic organelle;other cell component	other molecular function	Pf05577	29952	ENSG00000176978	DPP7	A8K7U7; hsa:29952; Q5VSF1; Q969X4; Q9UHL4	Neutrophil degranulation		1	0	2.5875e+08	1.88881e+08	2.52268e+08	3.32535e+08	2.11721e+08	2.11084e+08	3.46592e+08	1.86912e+08	High	High	High	High	High	High	High	High	1
O00165-3	Isoform 3 of HCLS1-associated protein X-1 OS=Homo sapiens OX=9606 GN=HAX1	0	129.044	80	20	164	1	253	28.6	4.81	518.17	20							HAX1	O00165-3			0	0		1.30606e+06							High	High	High	High	High	Not Found	Not Found	Not Found	1	Met-loss [N-Term]; Acetyl [N-Term]
P83111	Serine beta-lactamase-like protein LACTB, mitochondrial OS=Homo sapiens OX=9606 GN=LACTB PE=1 SV=2	0	127.188	49	23	188	23	547	60.7	8.53	518.1	23	protein metabolism;other metabolic processes;other biological processes	cytosol;mitochondrion	other molecular function	Pf00144	114294	ENSG00000103642	LACTB	hsa:114294; P83096; P83111			0	0	4.76916e+07	3.49076e+07	4.33694e+07	5.00686e+07	4.17013e+07	3.57994e+07	3.9126e+07	3.48656e+07	High	High	High	High	High	High	High	High	1
Q15005	Signal peptidase complex subunit 2 OS=Homo sapiens OX=9606 GN=SPCS2 PE=1 SV=3	0	92.949	56	16	158	16	226	25	8.47	517.16	16	protein metabolism;other metabolic processes;transport	other membranes;ER/Golgi	other molecular function	Pf06703	9789	ENSG00000118363	SPCS2	hsa:9789; Q15005; Q15507; Q3KQT0; Q641R4; Q6FG65; Q6IRX0; Q6P1P4; Q96HU9	SRP-dependent cotranslational protein targeting to membrane; Synthesis, secretion, and inactivation of Glucagon-like Peptide-1 (GLP-1); Synthesis, secretion, and inactivation of Glucose-dependent Insulinotropic Polypeptide (GIP); Synthesis, secretion, and deacylation of Ghrelin		4	0	4.85751e+07	3.83521e+07	4.52055e+07	6.20574e+07	4.1752e+07	3.57568e+07	4.38633e+07	3.47379e+07	High	High	High	High	High	High	High	High	1	Met-loss+Acetyl [N-Term]
Q9H9J2	39S ribosomal protein L44, mitochondrial OS=Homo sapiens OX=9606 GN=MRPL44 PE=1 SV=1	0	100.098	37	15	156	15	332	37.5	8.4	517.02	15	protein metabolism;RNA metabolism OR transcription;other metabolic processes	plasma membrane;other membranes;mitochondrion;translational apparatus;nucleus	nucleic acid binding activity;other molecular function		65080	ENSG00000135900	MRPL44	hsa:65080; Q53S16; Q6IA62; Q9H821; Q9H9J2	Mitochondrial translation initiation; Mitochondrial translation elongation; Mitochondrial translation termination		3	0	93877076	8.21506e+07	8.68427e+07	1.00893e+08	8.10641e+07	5.97872e+07	7.21597e+07	6.9147e+07	High	High	High	High	High	High	High	High	1
Q14160	Protein scribble homolog OS=Homo sapiens OX=9606 GN=SCRIB PE=1 SV=5	0	136.507	26	27	165	27	1630	174.8	5.07	516.78	27	cell adhesion;cell-cell signaling;cell cycle OR cell proliferation;cell organization and biogenesis;stress response;transport;developmental processes;other biological processes	plasma membrane;other membranes;nucleus;other cell component		Pf00595, Pf13855	23513	ENSG00000180900; ENSG00000274287	SCRIB	hsa:23513; Q14160; Q6P496; Q7Z5D1; Q8WWV8; Q96C69; Q96GG1	Asymmetric localization of PCP proteins; CDC42 GTPase cycle; RHOQ GTPase cycle; RHOJ GTPase cycle; RND2 GTPase cycle; RND3 GTPase cycle	Thyroid stimulating hormone (TSH) signaling pathway; Complement system in neuronal development and plasticity	8	0	2.82128e+07	2.12361e+07	2.27904e+07	2.73208e+07	2.58804e+07	2.03158e+07	2.26937e+07	1.54076e+07	High	High	High	High	High	High	High	High	1
Q15833	Syntaxin-binding protein 2 OS=Homo sapiens OX=9606 GN=STXBP2 PE=1 SV=2	0	118.24	41	24	172	23	593	66.4	6.55	515.25	24	cell-cell signaling;transport;other biological processes	non-structural extracellular;plasma membrane;other membranes;cytosol;other cytoplasmic organelle;other cell component	other molecular function	Pf00995	6813	ENSG00000076944	STXBP2	B4E175; E7EQD5; hsa:6813; Q15833; Q9BU65	Platelet degranulation ; Other interleukin signaling	Splicing factor NOVA regulated synaptic proteins; Insulin signaling	4	1	4.26831e+07	30641140	2.91587e+07	4.75511e+07	4.13259e+07	3.36956e+07	4.17377e+07	2.61312e+07	High	High	High	High	High	High	High	High	1
Q96DB5	Regulator of microtubule dynamics protein 1 OS=Homo sapiens OX=9606 GN=RMDN1 PE=1 SV=1	0	101.871	52	20	176	19	314	35.8	8.5	514.33	20	cell cycle OR cell proliferation;cell organization and biogenesis	cytoskeleton;other cell component	cytoskeletal activity		51115	ENSG00000176623	RMDN1	A9UMZ8; B4DNF5; B4DZW6; B5MC61; C9JSC6; E7EVI2; hsa:51115; Q96DB5; Q9Y398			0	1	1.21995e+08	9.28381e+07	1.05631e+08	1.20583e+08	9.14331e+07	7.93779e+07	8.36736e+07	7.93247e+07	High	High	High	High	High	High	High	High	1
P02769	CRAP Albumin OS=Bos taurus OX=9913 GN=ALB PE=1 SV=4	0	107.411	25	19	186	19	607	69.2	6.18	514.26	19	stress response;other biological processes	non-structural extracellular;other cell component	nucleic acid binding activity;other molecular function	Pf00273	280717		ALB	A5PJX3; bta:280717; O02787; P02769; P04277; Q3SZR2			0	0	1.83624e+08	1.16855e+08	1.03389e+08	1.40573e+08	1.72755e+08	1.4592e+08	1.10026e+08	8.37025e+07	High	High	High	High	High	High	High	High	1
P48449	Lanosterol synthase OS=Homo sapiens OX=9606 GN=LSS PE=1 SV=1	0	107.748	30	20	174	20	732	83.3	6.61	514.03	20	other metabolic processes;other biological processes	other membranes;ER/Golgi;other cell component	other molecular function	Pf00432	4047	ENSG00000160285	LSS	B4DJZ9; D3DSN0; E9PEI9; G5E9Q9; hsa:4047; P48449; Q8IYL6; Q9UEZ1	Activation of gene expression by SREBF (SREBP); Cholesterol biosynthesis	Cholesterol biosynthesis pathway; Sterol regulatory element-binding proteins (SREBP) signaling; Cholesterol metabolism with Bloch and Kandutsch-Russell pathways; Cholesterol synthesis disorders	6	0	5.40188e+07	3.97553e+07	4.57794e+07	6.23752e+07	4.26185e+07	3.74343e+07	4.39179e+07	3.62309e+07	High	High	High	High	High	High	High	High	1
Q96Q11	CCA tRNA nucleotidyltransferase 1, mitochondrial OS=Homo sapiens OX=9606 GN=TRNT1 PE=1 SV=2	0	110.008	52	19	166	19	434	50.1	8.1	513.48	19	RNA metabolism OR transcription;other metabolic processes	mitochondrion;nucleus	nucleic acid binding activity;other molecular function	Pf01743, Pf12627	51095	ENSG00000072756	TRNT1	A8K2Z6; B7WP13; C9JKA2; hsa:51095; Q8ND57; Q96Q11; Q9BS97; Q9Y362	tRNA processing in the nucleus; tRNA processing in the mitochondrion		2	0	4.39488e+07	2.99879e+07	3.65046e+07	4.50308e+07	3.64798e+07	2.90934e+07	3.44757e+07	2.90692e+07	High	High	High	High	High	High	High	High	1
P35613	Basigin OS=Homo sapiens OX=9606 GN=BSG PE=1 SV=2	0	108.819	24	9	128	9	385	42.2	5.66	512.93	9	cell adhesion;cell organization and biogenesis;developmental processes;signal transduction;other biological processes	plasma membrane;other membranes;ER/Golgi;other cytoplasmic organelle;other cell component	other molecular function	Pf13927	682	ENSG00000172270	BSG	A6NJW1; D3YLG5; hsa:682; P35613; Q7Z796; Q8IZL7	Aspirin ADME; Degradation of the extracellular matrix; Basigin interactions; Pyruvate metabolism; Integrin cell surface interactions; Proton-coupled monocarboxylate transport; Defective SLC16A1 causes symptomatic deficiency in lactate transport (SDLT)	Matrix metalloproteinases; VEGFA-VEGFR2 signaling pathway; IL-18 signaling pathway	10	0	2.47887e+08	1.8709e+08	2.10016e+08	2.63798e+08	2.43518e+08	1.81923e+08	2.54707e+08	1.86419e+08	High	High	High	High	High	High	High	High	1
P22392-2	Isoform 3 of Nucleoside diphosphate kinase B OS=Homo sapiens OX=9606 GN=NME2	0	118.096	72	15	180	3	267	30.1	8.92	512.53	15							NME2	P22392-2			0	13	2.07232e+08	1.63306e+08	1.57823e+08	1.85938e+08	1.79828e+08	1.34581e+08	1.40935e+08	9.70942e+07	High	High	High	High	High	High	High	High	1
P00338	L-lactate dehydrogenase A chain OS=Homo sapiens OX=9606 GN=LDHA PE=1 SV=2	0	105.947	38	16	160	16	332	36.7	8.27	511.28	16	other metabolic processes	cytosol;other cell component	other molecular function	Pf00056, Pf02866	3939	ENSG00000134333; ENSG00000288299	LDHA	B4DKQ2; B7Z5E3; D3DQY3; F8W819; hsa:3939; P00338; Q53G53; Q6IBM7; Q6ZNV1; Q9UDE8; Q9UDE9	Pyruvate metabolism	Cori cycle; HIF1A and PPARG regulation of glycolysis; Photodynamic therapy-induced HIF-1 survival signaling; VEGFA-VEGFR2 signaling pathway; Amino acid metabolism; Clear cell renal cell carcinoma pathways; PI3K/AKT/mTOR - vitamin D3 signaling; Metabolic reprogramming in colon cancer; Aerobic glycolysis; Glycolysis in senescence; Orexin receptor pathway; CCL18 signaling pathway; Glucose metabolism…	15	0	6.954e+07	4.62034e+07	5.2249e+07	5.97631e+07	5.79879e+07	4.67165e+07	5.42515e+07	4.2137e+07	High	High	High	High	High	High	High	High	1	Met-loss+Acetyl [N-Term]
Q08211	ATP-dependent RNA helicase A OS=Homo sapiens OX=9606 GN=DHX9 PE=1 SV=4	0	131.606	26	27	194	27	1270	140.9	6.84	511.2	27	cell organization and biogenesis;DNA metabolism;RNA metabolism OR transcription;other metabolic processes;stress response;transport;other biological processes	cytosol;cytoskeleton;translational apparatus;nucleus;other cell component	nucleic acid binding activity;other molecular function	Pf00035, Pf00270, Pf00271, Pf04408, Pf07717	1660	ENSG00000135829	DHX9	B2RNV4; hsa:1660; Q05CI5; Q08211; Q12803; Q32Q22; Q5VY62; Q6PD69; Q99556	mRNA Splicing - Major Pathway; RIP-mediated NFkB activation via ZBP1; DEx/H-box helicases activate type I IFN and inflammatory cytokines production	MECP2 and associated Rett syndrome; mRNA processing	5	0	1.51065e+08	1.15663e+08	1.2438e+08	1.77424e+08	1.43102e+08	9.88953e+07	1.1152e+08	1.23441e+08	High	High	High	High	High	High	High	High	1
Q92614	Unconventional myosin-XVIIIa OS=Homo sapiens OX=9606 GN=MYO18A PE=1 SV=3	0	169.098	24	39	167	39	2054	233	6.3	511.07	39	cell organization and biogenesis;DNA metabolism;other metabolic processes;transport;other biological processes	other membranes;cytoskeleton;ER/Golgi;other cell component	cytoskeletal activity;nucleic acid binding activity;other molecular function	Pf00063, Pf01576, Pf17820	399687	ENSG00000196535	MYO18A	hsa:399687; Q5H9U3; Q5QD01; Q5W9F9; Q5W9G1; Q8IXP8; Q92614	Signaling by cytosolic FGFR1 fusion mutants; Signaling by FGFR1 in disease; Signaling by FLT3 fusion proteins		3	0	2.3879e+07	18629829	1.91912e+07	2.84423e+07	2.29728e+07	1.65878e+07	1.64854e+07	1.36535e+07	High	High	High	High	High	High	High	High	1
Q96A26	Protein FAM162A OS=Homo sapiens OX=9606 GN=FAM162A PE=1 SV=2	0	90.481	41	10	138	10	154	17.3	9.77	510.83	10	stress response;other biological processes	other membranes;cytosol;mitochondrion		Pf06388	26355	ENSG00000114023	FAM162A	hsa:26355; Q96A26; Q9NRN6; Q9UJX8			0	0	2.24626e+08	1.96691e+08	1.86392e+08	2.22184e+08	2.19295e+08	1.65412e+08	1.84295e+08	1.38208e+08	High	High	High	High	High	High	High	High	1
Q13510	Acid ceramidase OS=Homo sapiens OX=9606 GN=ASAH1 PE=1 SV=5	0	129	48	23	186	23	395	44.6	7.62	509.31	23	other metabolic processes;other biological processes	non-structural extracellular;nucleus;other cytoplasmic organelle;other cell component	other molecular function	Pf02275, Pf15508	427	ENSG00000104763	ASAH1	E9PDS0; hsa:427; Q13510; Q6W898; Q96AS2	Glycosphingolipid metabolism; Neutrophil degranulation	Sphingolipid pathway; S1P receptor signal transduction; Sphingolipid metabolism overview; Sphingolipid metabolism: integrated pathway; Sphingolipid metabolism in senescence; Biosynthesis and turnover of 1-deoxy-sphingoid bases; Synthesis of ceramides and 1-deoxyceramides	9	0	1.67382e+08	1.77682e+08	2.16595e+08	2.31272e+08	1.40921e+08	1.02332e+08	1.90088e+08	1.38527e+08	High	High	High	High	High	High	High	High	1
Q8N465	D-2-hydroxyglutarate dehydrogenase, mitochondrial OS=Homo sapiens OX=9606 GN=D2HGDH PE=1 SV=3	0	94.756	39	15	149	15	521	56.4	7.99	508.64	15	protein metabolism;other metabolic processes;other biological processes	mitochondrion	other molecular function	Pf01565, Pf02913	728294	ENSG00000180902	D2HGDH	B4E3L6; E7ENP2; hsa:728294; Q6IQ24; Q8N465; Q8N5Q8	Interconversion of 2-oxoglutarate and 2-hydroxyglutarate	2q37 copy number variation syndrome	2	0	4.56708e+07	3.96898e+07	4.41179e+07	5.12044e+07	4.05014e+07	3.30109e+07	4.02849e+07	3.69612e+07	High	High	High	High	High	High	High	High	1
P33176	Kinesin-1 heavy chain OS=Homo sapiens OX=9606 GN=KIF5B PE=1 SV=1	0	150.757	40	30	169	30	963	109.6	6.51	508.28	30	cell organization and biogenesis;stress response;transport;developmental processes;other biological processes	other membranes;cytosol;cytoskeleton;other cytoplasmic organelle;other cell component	cytoskeletal activity;other molecular function	Pf00225	3799	ENSG00000170759	KIF5B	A0AVB2; hsa:3799; P33176; Q5VZ85	COPI-dependent Golgi-to-ER retrograde traffic; Kinesins; MHC class II antigen presentation; Signaling by ALK fusions and activated point mutants; Insulin processing; Nuclear events stimulated by ALK signaling in cancer; RHO GTPases activate KTN1	Alzheimer's disease and miRNA effects; Envelope proteins and their potential roles in EDMD physiopathology; Insulin signaling; CCL18 signaling pathway; Alzheimer's disease	12	0	3.32397e+07	2.37216e+07	1.85539e+07	2.86706e+07	2.92568e+07	2.47284e+07	2.30124e+07	2.12209e+07	High	High	High	High	High	High	High	High	1
Q13162	Peroxiredoxin-4 OS=Homo sapiens OX=9606 GN=PRDX4 PE=1 SV=1	0	87.188	39	12	154	9	271	30.5	6.29	508.07	12	cell organization and biogenesis;protein metabolism;other metabolic processes;stress response;developmental processes;signal transduction;other biological processes	non-structural extracellular;cytosol;ER/Golgi;other cell component	other molecular function	Pf00578, Pf10417	10549	ENSG00000123131	PRDX4	hsa:10549; Q13162; Q6FHT3	Neutrophil degranulation	Selenium micronutrient network	2	0	9.68059e+07	5.54259e+07	6.37386e+07	1.00911e+08	5.2485e+07	6.10168e+07	7.27625e+07	6.39453e+07	High	High	High	High	High	High	High	High	1
Q8N183	NADH dehydrogenase [ubiquinone] 1 alpha subcomplex assembly factor 2 OS=Homo sapiens OX=9606 GN=NDUFAF2 PE=1 SV=1	0	96.717	76	18	193	18	169	19.8	8.97	507.47	18	cell organization and biogenesis;other biological processes	other membranes;mitochondrion	other molecular function	Pf05071	91942	ENSG00000164182	NDUFAF2	A8K5I1; hsa:91942; Q8N183	Complex I biogenesis	SARS-CoV-2 mitochondrial chronic oxidative stress and endothelial dysfunction	2	0	9.73793e+07	8.1261e+07	9.50774e+07	1.06613e+08	1.0114e+08	7.25225e+07	8.42997e+07	7.65907e+07	High	High	High	High	High	High	High	High	1	Met-loss [N-Term]
Q8TEM1	Nuclear pore membrane glycoprotein 210 OS=Homo sapiens OX=9606 GN=NUP210 PE=1 SV=3	0	142.42	18	26	175	26	1887	205	6.81	507.1	26	transport	other membranes;ER/Golgi;nucleus		Pf02368	23225	ENSG00000132182	NUP210	A6NN56; hsa:23225; O94980; Q6NXG6; Q8NBJ1; Q8TEM1; Q9H6C8; Q9UFP3	Vpr-mediated nuclear import of PICs; SARS-CoV-2 activates/modulates innate and adaptive immune responses; Nuclear Pore Complex (NPC) Disassembly; ISG15 antiviral mechanism; Transport of the SLBP independent Mature mRNA; Transport of the SLBP Dependant Mature mRNA; Transport of Mature mRNA Derived from an Intronless Transcript; Regulation of HSF1-mediated heat shock response; SUMOylation of DNA da…		28	0	1.12704e+08	1.44108e+08	5.83645e+07	9.03877e+07	1.02062e+08	7.26776e+07	8.70536e+07	6.34307e+07	High	High	High	High	High	High	High	High	1
P50993	Sodium/potassium-transporting ATPase subunit alpha-2 OS=Homo sapiens OX=9606 GN=ATP1A2 PE=1 SV=1	0	100.158	14	14	151	1	1020	112.2	5.66	507.04	14	other metabolic processes;stress response;transport;developmental processes;signal transduction;other biological processes	plasma membrane;other membranes;other cytoplasmic organelle;other cell component	transporter activity;other molecular function	Pf00122, Pf00689, Pf00690, Pf13246	477	ENSG00000018625	ATP1A2	D3DVE4; hsa:477; P50993; Q07059; Q5JW74; Q86UZ5; Q9UQ25	Potential therapeutics for SARS; Ion transport by P-type ATPases; Ion homeostasis	Synaptic vesicle pathway	4	0	4.96854e+06	4271553	2275423	5.6205e+06	6.43493e+06	3.37454e+06	6.90718e+06	5225149	Peak Found	Peak Found	High	Peak Found	Peak Found	Peak Found	Peak Found	Peak Found	1
Q13310	Polyadenylate-binding protein 4 OS=Homo sapiens OX=9606 GN=PABPC4 PE=1 SV=1	0	121.922	32	26	200	18	644	70.7	9.26	506.38	26	protein metabolism;RNA metabolism OR transcription;other metabolic processes;stress response;developmental processes;other biological processes	cytosol;nucleus;other cell component	nucleic acid binding activity	Pf00076, Pf00658	8761	ENSG00000090621	PABPC4	B1ANQ8; hsa:8761; Q13310; Q4VC03; Q6P0N3			0	0	2.78398e+07	2.242e+07	2.0534e+07	3.07141e+07	2.33402e+07	1.56988e+07	2.3962e+07	1.72416e+07	High	High	High	High	High	High	High	High	1
Q16181	Septin-7 OS=Homo sapiens OX=9606 GN=SEPTIN7 PE=1 SV=2	0	133.338	44	21	175	20	437	50.6	8.63	504.3	21	cell cycle OR cell proliferation;cell organization and biogenesis;other biological processes	plasma membrane;other membranes;cytosol;cytoskeleton;nucleus;other cell component	other molecular function	Pf00735	989	ENSG00000122545	SEPTIN7	hsa:989; Q16181; Q52M76; Q6NX50	MAPK6/MAPK4 signaling		1	1	5.69424e+07	5.07904e+07	2.90847e+07	3.99273e+07	6.34002e+07	4.37813e+07	3.07649e+07	2.48373e+07	High	High	High	High	High	High	High	High	1
Q5EBM0	UMP-CMP kinase 2, mitochondrial OS=Homo sapiens OX=9606 GN=CMPK2 PE=1 SV=3	0	90.694	30	17	169	17	449	49.4	7.01	503.88	17	other metabolic processes;other biological processes	mitochondrion;nucleus;other cell component	kinase activity;other molecular function	Pf02223	129607	ENSG00000134326	CMPK2	A2RUB0; A5D8T2; B7ZM18; hsa:129607; Q5EBM0; Q6ZRU2; Q96AL8		Pyrimidine metabolism	1	0	111717209	1.01088e+08	1.09475e+08	1.20142e+08	7.72086e+07	6.19775e+07	6.83466e+07	5.60307e+07	High	High	High	High	High	High	High	High	1
P54803	Galactocerebrosidase OS=Homo sapiens OX=9606 GN=GALC PE=1 SV=3	0	109.192	28	16	155	16	685	77	6.64	502.75	16	other metabolic processes;developmental processes	other cytoplasmic organelle	other molecular function	Pf02057, Pf17387	2581	ENSG00000054983	GALC	B4DKE8; B4DYN1; B4DZJ8; B7Z7Z2; hsa:2581; J3KN25; J3KPP8; P54803; Q8J030	Glycosphingolipid metabolism		1	0	1.22672e+08	9.90206e+07	1.86715e+08	2.11572e+08	1.33428e+08	1.15179e+08	2.03545e+08	1.69912e+08	High	High	High	High	High	High	High	High	1
P49406	39S ribosomal protein L19, mitochondrial OS=Homo sapiens OX=9606 GN=MRPL19 PE=1 SV=2	0	116.949	48	17	157	17	292	33.5	9.5	502.32	17	protein metabolism;other metabolic processes	other membranes;mitochondrion;translational apparatus;nucleus	other molecular function	Pf01245	9801	ENSG00000115364	MRPL19	hsa:9801; P49406; Q53TX9; Q96Q52	Mitochondrial translation elongation; Mitochondrial translation initiation; Mitochondrial translation termination	Cytoplasmic ribosomal proteins	4	0	1.25025e+08	9.24694e+07	1.0453e+08	1.29387e+08	8.97142e+07	7.8436e+07	9.17773e+07	8.27618e+07	High	High	High	High	High	High	High	High	1
Q9H9P8	L-2-hydroxyglutarate dehydrogenase, mitochondrial OS=Homo sapiens OX=9606 GN=L2HGDH PE=1 SV=3	0	130.523	44	17	149	17	463	50.3	8.15	501.49	17	other metabolic processes	other membranes;mitochondrion	other molecular function	Pf01266	79944	ENSG00000087299	L2HGDH	hsa:79944; Q9BRR1; Q9H9P8	Interconversion of 2-oxoglutarate and 2-hydroxyglutarate	Cerebral organic acidurias, including diseases	2	0	5.29816e+07	5.36225e+07	5.322e+07	6.69288e+07	5.52948e+07	4.30107e+07	5.58279e+07	4.36177e+07	High	High	High	High	High	High	High	High	1
Q99757	Thioredoxin, mitochondrial OS=Homo sapiens OX=9606 GN=TXN2 PE=1 SV=2	0	92.552	52	8	115	8	166	18.4	8.29	500.91	8	stress response;other biological processes	mitochondrion;nucleus;other cell component	other molecular function	Pf00085	25828	ENSG00000100348	TXN2	hsa:25828; Q5JZA0; Q6FH60; Q99757; Q9UH29	Detoxification of Reactive Oxygen Species; Degradation of cysteine and homocysteine	Oxidative stress response	3	0	1.04684e+08	9.58194e+07	89045097	1.07874e+08	1.11049e+08	6.64757e+07	8.92879e+07	6.54784e+07	High	High	High	High	High	High	High	High	1
P60174	Triosephosphate isomerase OS=Homo sapiens OX=9606 GN=TPI1 PE=1 SV=4	0	103.831	54	13	141	13	249	26.7	6.9	500.91	13	other metabolic processes	cytosol	other molecular function	Pf00121	7167	ENSG00000111669	TPI1	B7Z5D8; D3DUS9; hsa:7167; P00938; P60174; Q6FHP9; Q6IS07; Q8WWD0; Q96AG5	Glycolysis; Gluconeogenesis	Fatty acid beta-oxidation; Cori cycle; HIF1A and PPARG regulation of glycolysis; Clear cell renal cell carcinoma pathways; Aerobic glycolysis; Disorders of fructose metabolism; Glycolysis and gluconeogenesis	9	0	1.01752e+08	7.80099e+07	7.92639e+07	1.07896e+08	5.4879e+07	4.71434e+07	5.43069e+07	4.54322e+07	High	High	High	High	High	High	High	High	1
P18206	Vinculin OS=Homo sapiens OX=9606 GN=VCL PE=1 SV=4	0	162.106	40	34	174	34	1134	123.7	5.66	500.8	34	cell adhesion;cell organization and biogenesis;developmental processes;other biological processes	non-structural extracellular;plasma membrane;other membranes;cytosol;cytoskeleton;other cell component	cytoskeletal activity;other molecular function	Pf01044	7414	ENSG00000035403	VCL	hsa:7414; P18206; Q16450; Q5SWX2; Q7Z3B8; Q8IXU7	Neutrophil degranulation; Platelet degranulation ; Signaling by BRAF and RAF1 fusions; Signaling by ALK fusions and activated point mutants; Smooth Muscle Contraction; Signaling by moderate kinase activity BRAF mutants; Paradoxical activation of RAF signaling by kinase inactive BRAF; Signaling downstream of RAS mutants; Signaling by RAF1 mutants; MAP2K and MAPK activation; Signaling by high-kinas…	Integrin-mediated cell adhesion; Primary focal segmental glomerulosclerosis (FSGS); Focal adhesion; VEGFA-VEGFR2 signaling pathway; MFAP5 effect on permeability and motility of endothelial cells via cytoskeleton rearrangement; Melanoma; Regulation of actin cytoskeleton	18	0	3.08799e+07	1.92569e+07	2.10301e+07	2.53915e+07	2.79345e+07	2.25091e+07	2.4754e+07	2.02145e+07	High	High	High	High	High	High	High	High	1
Q8NBN7	Retinol dehydrogenase 13 OS=Homo sapiens OX=9606 GN=RDH13 PE=1 SV=2	0	107.82	54	16	135	16	331	35.9	8.1	500.54	16	other metabolic processes;developmental processes;other biological processes	other membranes;mitochondrion	other molecular function	Pf00106	112724	ENSG00000160439; ENSG00000273944; ENSG00000274418; ENSG00000274504; ENSG00000275474; ENSG00000276341; ENSG00000276684; ENSG00000276826; ENSG00000278149; ENSG00000278284	RDH13	hsa:112724; Q6UX79; Q8NBN7; Q96G88	RA biosynthesis pathway		1	0	4.86648e+07	4.54729e+07	5.49536e+07	5.80793e+07	4.64618e+07	3.9789e+07	5.19251e+07	4.07719e+07	High	High	High	High	High	High	High	High	1
O75879	Glutamyl-tRNA(Gln) amidotransferase subunit B, mitochondrial OS=Homo sapiens OX=9606 GN=GATB PE=1 SV=1	0	115.855	38	19	147	19	557	61.8	8.63	499.96	19	protein metabolism;RNA metabolism OR transcription;other metabolic processes	mitochondrion;other cell component	other molecular function	Pf02637, Pf02934	5188	ENSG00000059691	GATB	hsa:5188; O75879; Q4W5M8; Q53GP4; Q9P0S6; Q9Y2B8			0	0	6.58611e+07	5.79025e+07	6.12864e+07	7.62964e+07	6.32928e+07	5.28451e+07	5.85444e+07	5.31296e+07	High	High	High	High	High	High	High	High	1
P02008	Hemoglobin subunit zeta OS=Homo sapiens OX=9606 GN=HBZ PE=1 SV=2	0	67.464	80	10	170	9	142	15.6	8.21	499.3	10	other metabolic processes;transport;other biological processes	cytosol;other cell component	other molecular function	Pf00042	3050	ENSG00000130656	HBZ	hsa:3050; P02008; Q6IBF6			0	1	4.09822e+08	3.16801e+08	3.72697e+08	4.2356e+08	3.07694e+08	2.75797e+08	2.46517e+08	1.79917e+08	High	High	High	High	High	High	High	High	1
P07339	Cathepsin D OS=Homo sapiens OX=9606 GN=CTSD PE=1 SV=1	0	108.964	32	16	170	16	412	44.5	6.54	498.45	16	protein metabolism;other metabolic processes;other biological processes	other membranes;other cytoplasmic organelle;other cell component	other molecular function	Pf00026, Pf07966	1509	ENSG00000117984	CTSD	hsa:1509; P07339; Q6IB57	Collagen degradation; Neutrophil degranulation; MHC class II antigen presentation; Estrogen-dependent gene expression; Metabolism of Angiotensinogen to Angiotensins	Prolactin signaling pathway	6	0	2.13689e+08	1.68235e+08	2.66845e+08	3.04893e+08	1.64091e+08	1.35346e+08	2.586e+08	1.99845e+08	High	High	High	High	High	High	High	High	1
Q9Y2Z2-6	Isoform 7 of Protein MTO1 homolog, mitochondrial OS=Homo sapiens OX=9606 GN=MTO1	0	117.452	43	25	164	25	732	81.5	8.16	498.12	25							MTO1	Q9Y2Z2-6			0	0	2.99672e+07	2.92487e+07	2.82655e+07	3.76505e+07	3.21788e+07	2.49267e+07	2.93397e+07	2.46595e+07	High	High	High	High	High	High	High	High	1
P46777	60S ribosomal protein L5 OS=Homo sapiens OX=9606 GN=RPL5 PE=1 SV=3	0	89.62	32	15	178	15	297	34.3	9.72	497.04	15	cell organization and biogenesis;protein metabolism;RNA metabolism OR transcription;other metabolic processes;other biological processes	cytosol;ER/Golgi;translational apparatus;nucleus;other cell component	enzyme regulator activity;nucleic acid binding activity;other molecular function	Pf14204, Pf17144	6125	ENSG00000122406	RPL5	hsa:6125; P46777; Q32LZ3; Q53HH6; Q9H3F4	Regulation of expression of SLITs and ROBOs; Major pathway of rRNA processing in the nucleolus and cytosol; L13a-mediated translational silencing of Ceruloplasmin expression; Formation of a pool of free 40S subunits; GTP hydrolysis and joining of the 60S ribosomal subunit; Peptide chain elongation; Nonsense Mediated Decay (NMD) enhanced by the Exon Junction Complex (EJC); SRP-dependent cotranslat…	VEGFA-VEGFR2 signaling pathway; Cytoplasmic ribosomal proteins	15	0	1.13462e+08	95120974	1.00492e+08	1.23999e+08	1.00637e+08	7.11905e+07	1.04972e+08	7.7928e+07	High	High	High	High	High	High	High	High	1
P69891	Hemoglobin subunit gamma-1 OS=Homo sapiens OX=9606 GN=HBG1 PE=1 SV=2	0	92.23	67	8	125	1	147	16.1	7.2	496.93	8	other metabolic processes;transport;other biological processes	cytosol;other cell component	other molecular function	Pf00042	3047	ENSG00000213934	HBG1	hsa:3047; P02096; P62027; P69891; Q549G1; Q8TDA1; Q96FH7	Factors involved in megakaryocyte development and platelet production		1	8	1.64481e+08	1.14308e+08	1.25499e+08	1.58435e+08	1.16819e+08	8.70269e+07	1.2535e+08	8.30076e+07	High	High	High	High	High	High	High	High	1	Met-loss [N-Term]; Met-loss+Acetyl [N-Term]
O94973	AP-2 complex subunit alpha-2 OS=Homo sapiens OX=9606 GN=AP2A2 PE=1 SV=2	0	132.132	35	26	158	18	939	103.9	6.96	495.41	26	transport	plasma membrane;other membranes;cytosol;other cytoplasmic organelle;other cell component	other molecular function	Pf01602, Pf02296, Pf02883	161	ENSG00000183020	AP2A2	hsa:161; O75403; O94973; Q53ET1; Q96SI8	Neutrophil degranulation; Potential therapeutics for SARS; Cargo recognition for clathrin-mediated endocytosis; Recycling pathway of L1; MHC class II antigen presentation; WNT5A-dependent internalization of FZD4; EPH-ephrin mediated repulsion of cells; LDL clearance; Nef Mediated CD4 Down-regulation; Retrograde neurotrophin signalling; Nef Mediated CD8 Down-regulation; WNT5A-dependent internaliza…	Synaptic vesicle pathway; GABA receptor signaling; mBDNF and proBDNF regulation of GABA neurotransmission	17	0	2.11041e+07	1.56936e+07	1.29728e+07	1.74641e+07	1.71722e+07	9.94306e+06	1.33234e+07	1.08518e+07	High	High	High	High	High	High	High	High	1
P49755	Transmembrane emp24 domain-containing protein 10 OS=Homo sapiens OX=9606 GN=TMED10 PE=1 SV=2	0	93.973	48	11	130	11	219	25	7.44	495.33	11	cell organization and biogenesis;transport;other biological processes	plasma membrane;other membranes;ER/Golgi;other cell component	transporter activity;other molecular function	Pf01105	10972	ENSG00000170348	TMED10	B2R605; hsa:10972; P49755; Q15602; Q16536; Q86TC2; Q86TS5	COPI-dependent Golgi-to-ER retrograde traffic; COPI-mediated anterograde transport; COPII-mediated vesicle transport; Cargo concentration in the ER	mRNA processing	5	0	6.84938e+07	5.92337e+07	4.43053e+07	6.34108e+07	4.68516e+07	3.83218e+07	5.83582e+07	4.24792e+07	High	High	High	High	High	High	High	High	1
P06454	Prothymosin alpha OS=Homo sapiens OX=9606 GN=PTMA PE=1 SV=2	0	47.265	37	6	163	6	111	12.2	3.78	494.77	6	RNA metabolism OR transcription;other metabolic processes;other biological processes	cytosol;nucleus	other molecular function	Pf03247	5757	ENSG00000187514	PTMA	hsa:5757; P06454; Q15249; Q15592		VEGFA-VEGFR2 signaling pathway	1	0	5.43681e+07	5.12556e+07	4.85764e+07	3.88643e+07	4.49151e+07	3.02167e+07	3.47332e+07	2.51947e+07	High	High	High	High	High	High	High	High	1	Met-loss+Acetyl [N-Term]
Q96CB9	5-methylcytosine rRNA methyltransferase NSUN4 OS=Homo sapiens OX=9606 GN=NSUN4 PE=1 SV=2	0	94.308	26	14	155	14	384	43.1	8.18	494.53	14	RNA metabolism OR transcription;other metabolic processes	mitochondrion;translational apparatus	nucleic acid binding activity;other molecular function	Pf01189	387338	ENSG00000117481	NSUN4	A8K6S6; B3KQ50; B4DHA4; hsa:387338; Q5TDF7; Q96AN8; Q96CB9; Q9HAJ8	rRNA modification in the mitochondrion		1	0	1.09627e+08	84076653	1.04902e+08	1.27973e+08	9.79396e+07	7.8885e+07	9.27902e+07	7.98427e+07	High	High	High	High	High	High	High	High	1
P31946	14-3-3 protein beta/alpha OS=Homo sapiens OX=9606 GN=YWHAB PE=1 SV=3	0	97.059	53	14	169	1	246	28.1	4.83	494.46	14	transport;signal transduction;other biological processes	other membranes;cytosol;other cytoplasmic organelle;other cell component	enzyme regulator activity;other molecular function	Pf00244	7529	ENSG00000166913	YWHAB	A8K9K2; E1P616; hsa:7529; P31946	Translocation of SLC2A4 (GLUT4) to the plasma membrane; TP53 Regulates Metabolic Genes; Signaling by BRAF and RAF1 fusions; Signaling by moderate kinase activity BRAF mutants; Paradoxical activation of RAF signaling by kinase inactive BRAF; Signaling downstream of RAS mutants; Signaling by RAF1 mutants; MAP2K and MAPK activation; Signaling by high-kinase activity BRAF mutants; Regulation of local…	Cell cycle; IL-3 signaling pathway; Myometrial relaxation and contraction pathways; Hepatitis B infection; Calcium regulation in cardiac cells; Sudden infant death syndrome (SIDS) susceptibility pathways	32	0	1.98855e+06	1.56747e+06	1.14326e+06	2.42199e+06	1.95617e+06	1.33947e+06	2.18502e+06	1.29278e+06	High	High	High	High	High	High	High	High	1	Met-loss+Acetyl [N-Term]; Acetyl [N-Term]
Q8IYQ7	Threonine synthase-like 1 OS=Homo sapiens OX=9606 GN=THNSL1 PE=1 SV=2	0	112.274	35	22	147	22	743	83	7.12	493.63	22		other cell component		Pf01202, Pf14821	79896	ENSG00000185875	THNSL1	B3KWL1; D3DRV3; hsa:79896; Q5VV21; Q8IYQ7			0	0	2.42932e+07	1.92905e+07	2.00701e+07	2.56794e+07	3.13219e+07	2.40501e+07	2.83997e+07	2.53087e+07	High	High	High	High	High	High	High	High	1
P82663	28S ribosomal protein S25, mitochondrial OS=Homo sapiens OX=9606 GN=MRPS25 PE=1 SV=1	0	116.25	61	15	163	15	173	20.1	8.82	491.87	15	protein metabolism;other metabolic processes	other membranes;mitochondrion;translational apparatus	other molecular function	Pf05047	64432	ENSG00000131368	MRPS25	B4DFJ5; B4DQG6; hsa:64432; P82663; Q9H7P5	Mitochondrial translation initiation; Mitochondrial translation elongation; Mitochondrial translation termination		3	0	1.32439e+08	1.17441e+08	1.16802e+08	1.46184e+08	1.17839e+08	9.2162e+07	1.26207e+08	1.10121e+08	High	High	High	High	High	High	High	High	1
P53007	Tricarboxylate transport protein, mitochondrial OS=Homo sapiens OX=9606 GN=SLC25A1 PE=1 SV=2	0	79.066	38	13	189	13	311	34	9.89	489.96	13	other metabolic processes;transport	other membranes;mitochondrion	transporter activity	Pf00153	6576	ENSG00000100075	SLC25A1	A8K8E8; hsa:6576; P53007; Q9BSK6	Gluconeogenesis; Fatty acyl-CoA biosynthesis	22q11.2 copy number variation syndrome	3	0	1.13738e+09	9.31704e+08	1.11587e+09	1.26402e+09	1.01457e+09	7.43145e+08	1014105699	7.97879e+08	High	High	High	High	High	High	High	High	1
Q8IVS2	Malonyl-CoA-acyl carrier protein transacylase, mitochondrial OS=Homo sapiens OX=9606 GN=MCAT PE=1 SV=2	0	97.712	42	15	146	15	390	42.9	8.72	489.42	15	other metabolic processes	mitochondrion	other molecular function	Pf00698	27349	ENSG00000100294	MCAT	B0QY72; hsa:27349; O95510; O95511; Q8IVS2	Mitochondrial Fatty Acid Beta-Oxidation	Mitochondrial fatty acid synthesis pathway	2	0	6.26141e+07	6.48246e+07	6.3768e+07	8.37206e+07	5.74106e+07	4.18231e+07	5.89979e+07	4.94705e+07	High	High	High	High	High	High	High	High	1
[truncated: 3,245 more rows]

## Sheet: Normalized (MitoCoP filtered)
Accession	log2_foldchange KO/WT	foldchange KO/WT	AveExpr	t	p_value	adj_p_value	q_value	B	description	exp_q-value_combined	sum_pep_score	coverage_percent	num_peptides	num_psms	num_unique_peptides	num_aas	mw_kda	calc_pi	biological_process	molecular_function	entrez_gene_id	ensembl_gene_id	Gene Symbol	wikipathways	reactome_pathways	MitoCarta3.0_SubMitoLocalization	Comments
[truncated: 874 more rows]
